# Supplementary material for: Genomic and transcriptomic analysis of the streptomycin-dependent Mycobacterium tuberculosis strain 18b
Source: BMC Genomics. 2016 Mar 5;17:190. doi: 10.1186/s12864-016-2528-2 (PMC4779234; doi:10.1186/s12864-016-2528-2)
Supplement: Additional file 10: Dataset S2. — Differential gene expression analysis results of SS18b (2 weeks STR depletion, 4 weeks STR depletion and re-addition of STR). (XLSX 2308 kb) [file 12864_2016_2528_MOESM10_ESM.xlsx]

## Sheet: S2
geneID	Rv number	Gene name	Gene name OR Rv number	Product	Feature type	Mean of normalized counts for all samples (2 weeks STR depletion)	log2FoldChange (2 weeks STR depletion)	lfc StandardError (2 weeks STR depletion)	Wald statistic (2 weeks STR depletion)	Wald test p-value (2 weeks STR depletion)	BH adjusted p-values, FDR (2 weeks STR depletion)	Mean of normalized counts for all samples (4 weeks STR depletion)	log2FoldChange (4 weeks STR depletion)	lfc StandardError (4 weeks STR depletion)	Wald statistic (4 weeks STR depletion)	Wald test p-value (4 weeks STR depletion)	BH adjusted p-values, FDR (4 weeks STR depletion)	Mean of normalized counts for all samples (re-addition of STR )	log2FoldChange (re-addition of STR )	lfc StandardError (re-addition of STR )	Wald statistic (re-addition of STR )	Wald test p-value (re-addition of STR )	BH adjusted p-values, FDR (re-addition of STR )	Ohno 2003 (log2)	Muttucumaru NRP1 (log2)	Muttucumaru NRP2 (log2)	Rustad, day 7 all AVG (log2)	Bacon 2004 all (log2)	Rhode Mtb 24h raw(log2)	Homolka 2010 resting macrophage average raw (log2)	Betts-2002 96h all (log2)	Hampshire-2004 all avg day18-day62 (log2)	Manganelli 2001 (log2)	Rifat 2009 (log2)	Voskuil 2004 NRP1 (day 4-8, log2)	Voskuil 2004 NRP2 (day 10-20, log2)	Deb 2009 Multiple stress for 3 days in reduced DUBOS medium (10%, pH5.0)	Deb 2009 Multiple stress for 9 days in reduced DUBOS medium (10%, pH5.0).	Deb 2009 Multiple stress for 18 days in reduced DUBOS medium (10%, pH5.0).	Dormancy regulon (Voskuil et al. 2003 (DORM_1) + Voskuil et al. 2004 (DORM_2)).	geneID + Gene name (or Rv) + dormancy tags	18b singleton?
MT18B_5273	Rv3511		Rv3511	PE-PGRS family protein	CDS	0	NA	NA	NA	NA	NA	0	NA	NA	NA	NA	NA	0	NA	NA	NA	NA	NA	#N/A	-0.270067	-0.833237	-0.978286	#N/A	-0.7612	-1.06659	#N/A	#N/A	#N/A	-0.319084	-0.491166	-0.693701	0.176962	0.193913	0.442493		MT18B_5273_Rv3511	no
MT18B_0317	Rv0251c	hsp	hsp	heat shock protein Hsp	CDS	7661.72	5.55188	0.740835	7.49409	NA	NA	7661.72	5.90418	0.812373	7.26781	NA	NA	7661.72	3.80755	0.812331	4.68719	NA	NA	#N/A	0.700737	2.53459	4.39743	0.735522	1.6323	1.80303	3.20789	3.9099	2.848	0.441164	0.391545	2.37642	1.36791	1.15966	1.16311	DORM_2	MT18B_0317_hsp_DORM_2	no
MT18B_1398	Rv1057		Rv1057	hypothetical protein	CDS	535.678	5.30822	0.573641	9.25356	2.17138e-20	5.70103e-17	535.678	4.32269	0.66349	6.51508	7.26503e-11	1.24562e-08	535.678	3.28387	0.659558	4.97889	6.39495e-07	0.000600062	#N/A	0.244904	-0.00689499	-0.664286	0.762987	0.848	1.32224	-1.97085	0.467453	2.82782	0.5242	0.186863	-0.0635633	2.67605	1.73489	0.731377		MT18B_1398_Rv1057	no
MT18B_4373	Rv3289c		Rv3289c	hypothetical protein	CDS	602.184	5.25875	0.688682	7.63597	2.24127e-14	6.50313e-12	602.184	4.18901	0.770409	5.43738	5.40683e-08	2.3442e-06	602.184	2.22698	0.768887	2.89637	0.00377504	0.130448	#N/A	0.647826	2.50631	1.35871	1.06557	0.4542	1.40365	4.46989	1.94598	#N/A	0.300751	0.39304	1.7437	0.681329	0.088766	-0.328385	DORM_2	MT18B_4373_Rv3289c_DORM_2	no
MT18B_4374	Rv3290c	lat	lat	probable l-lysine aminotransferase	CDS	6328.42	4.8912	0.646381	7.56705	NA	NA	6328.42	4.12817	0.730585	5.65051	NA	NA	6328.42	3.00839	0.730376	4.11896	NA	NA	#N/A	1.12115	2.66369	3.34043	0.95977	0.5945	1.36235	5.38785	3.84227	1.26303	1.03221	0.828153	2.04347	3.47939	2.4689	1.33942	DORM_2	MT18B_4374_lat_DORM_2	no
MT18B_1853	Rv1405c		Rv1405c	methyltransferase	CDS	689.762	4.19679	0.768938	5.4579	NA	NA	689.762	3.31123	0.834998	3.96555	NA	NA	689.762	2.43718	0.834168	2.92169	NA	NA	#N/A	0.555443	2.98692	3.28557	0.180148	0.669	1.11024	-2.34483	-0.625192	1.63227	-0.205429	0.570925	2.95411	0.824304	0.868525	0.439382		MT18B_1853_Rv1405c	no
MT18B_1498	Rv1130	prpD	prpD	putative methylcitrate dehydratase PrpD	CDS	6378.39	4.14172	0.58467	7.08386	1.40192e-12	2.51811e-10	6378.39	5.1482	0.671305	7.66894	1.73423e-14	8.17692e-12	6378.39	3.05408	0.671204	4.55015	5.36073e-06	0.00243511	#N/A	0.00103938	-0.14207	1.027	1.41954	0.8237	1.31141	#N/A	2.19996	2.94486	-0.332857	-1.08174	-0.629661	1.20841	1.25013	0.519366		MT18B_1498_prpD	no
MT18B_7027		MTS1338	MTS1338	putative small regulatory RNA	ncRNA	147205	4.11884	0.861704	4.77987	NA	NA	147205	4.01991	0.891181	4.51077	NA	NA	147205	2.03557	0.89118	2.28413	NA	NA	#N/A	#N/A	#N/A	#N/A	#N/A	#N/A	#N/A	#N/A	#N/A	#N/A	#N/A	#N/A	#N/A	#N/A	#N/A	#N/A	#N/A	#N/A	yes
MT18B_2335	Rv1790		Rv1790	PPE family protein	CDS	292.139	4.08677	0.657945	6.21141	5.25109e-10	4.40158e-08	292.139	4.07429	0.743339	5.48106	4.22781e-08	2.01864e-06	292.139	2.59394	0.740721	3.50192	0.000461926	0.0399676	#N/A	-0.0585996	-0.146024	0.238286	#N/A	0.0841	0.680059	#N/A	#N/A	#N/A	5.75242	-0.259682	-2.15067	#N/A	#N/A	#N/A		MT18B_2335_Rv1790	no
MT18B_0709	Rv0569		Rv0569	hypothetical protein	CDS	4771.51	4.0788	0.814215	5.00949	NA	NA	4771.51	3.32325	0.865696	3.83882	NA	NA	4771.51	1.71422	0.865644	1.98028	NA	NA	#N/A	0.217352	2.22207	1.019	1.92714	0.7398	0.813118	#N/A	2.06327	-1.20163	0.522402	3.45037	2.92101	#N/A	#N/A	#N/A	DORM_1	MT18B_0709_Rv0569_DORM_1	no
MT18B_1675	Rv1265		Rv1265	hypothetical protein	CDS	2821.15	4.07293	0.501628	8.11943	4.68389e-16	1.96307e-13	2821.15	3.49847	0.587129	5.95861	2.54396e-09	2.18087e-07	2821.15	1.80808	0.586415	3.08327	0.00204739	0.103336	#N/A	-0.26943	-0.124903	1.095	0.340277	0.6135	1.204	2.43563	2.87362	1.1375	0.779729	0.124867	-0.0314227	1.60566	1.1604	-0.206013		MT18B_1675_Rv1265	no
MT18B_0250	Rv0188		Rv0188	probable conserved transmembrane protein	CDS	4182.41	4.06557	0.708395	5.73913	9.5163e-09	4.85074e-07	4182.41	4.0479	0.785697	5.15199	2.57736e-07	8.10151e-06	4182.41	2.72683	0.785554	3.47122	0.000518106	0.0427909	#N/A	-1.13076	1.02572	2.75514	0.209141	0.4542	1.27015	5.66732	5.96861	1.1375	0.658692	-0.438198	0.128155	2.95095	1.94008	1.39885		MT18B_0250_Rv0188	no
MT18B_1407	Rv1066		Rv1066	hypothetical protein	CDS	529.513	4.03795	0.603935	6.68607	2.29249e-11	2.88242e-09	529.513	6.76773	0.687906	9.83816	7.71069e-23	2.90847e-19	529.513	2.48035	0.689267	3.59853	0.000320021	0.0306042	#N/A	-1.52119	-1.80323	0.530429	-0.520769	-0.0291	0.0754412	#N/A	0.124328	#N/A	0.578537	-0.792888	-2.67521	0.411818	0.248043	0.486413		MT18B_1407_Rv1066	no
MT18B_0580	Rv0467	icl	icl	isocitrate lyase	CDS	5203.08	3.85806	0.596489	6.46795	9.9339e-11	1.02994e-08	5203.08	2.27133	0.683469	3.32323	0.000889805	0.00494409	5203.08	1.7001	0.682904	2.48951	0.0127918	0.280032	#N/A	2.07581	3.42826	-0.394571	0.58111	1.6369	1.48826	#N/A	2.50598	3.03562	0.27953	0.626523	-0.440447	1.74422	1.94194	2.43845		MT18B_0580_icl	no
MT18B_1701	Rv1285	cysD	cysD	sulfate adenylate transferase subunit 2	CDS	591.67	3.78314	0.661688	5.7174	NA	NA	591.67	3.48927	0.745919	4.67782	NA	NA	591.67	2.26633	0.744378	3.04459	NA	NA	#N/A	1.21673	2.40613	3.12886	0.757023	0.5059	1.04574	1.60407	3.13011	2.96347	-0.151544	-0.264272	1.46322	2.00734	2.2949	2.02356	DORM_2	MT18B_1701_cysD_DORM_2	no
MT18B_4372	Rv3288c	usfY	usfY	putative protein UsfY	CDS	776.14	3.70301	0.592184	6.25314	NA	NA	776.14	3.56909	0.680095	5.24792	NA	NA	776.14	2.24607	0.678534	3.31017	NA	NA	#N/A	2.32398	2.46621	2.21157	0.0426443	0.189	0.737441	3.45812	2.5703	#N/A	0.510032	0.111376	1.16748	2.1072	2.33291	1.71457		MT18B_4372_usfY	no
MT18B_2542	Rv1954A		Rv1954A	hypothetical protein	CDS	2113.56	3.65613	0.649331	5.6306	1.79581e-08	8.5744e-07	2113.56	2.88456	0.733747	3.93127	8.4498e-05	0.00076617	2113.56	1.28344	0.733216	1.75042	0.080046	0.5617	#N/A	#N/A	#N/A	#N/A	#N/A	#N/A	#N/A	#N/A	#N/A	#N/A	#N/A	#N/A	#N/A	#N/A	#N/A	#N/A		MT18B_2542_Rv1954A	yes
MT18B_2114	Rv1622c	cydB	cydB	cytochrome-D ubiquinol oxidase, subunit II	CDS	1037.62	3.65301	0.614544	5.94426	2.77702e-09	1.8377e-07	1037.62	4.09137	0.700973	5.83671	5.32421e-09	3.8621e-07	1037.62	2.48281	0.700202	3.54585	0.000391355	0.0355546	#N/A	-0.0172623	0.947695	-0.160286	-1.26534	-0.2009	-0.596265	#N/A	-1.30282	#N/A	4.5163	1.16091	1.17731	0.17428	1.13576	0.936775		MT18B_2114_cydB	no
MT18B_2112	Rv1620c	cydC	cydC	cysteine ABC transporter, ATP-binding and permease protein CydC	CDS	419.998	3.60503	0.714069	5.04858	4.45102e-07	1.24144e-05	419.998	3.99703	0.791289	5.05129	4.38831e-07	1.19947e-05	419.998	1.92404	0.790429	2.43417	0.0149258	0.308184	#N/A	-0.21919	0.0662336	-2.03971	0.733788	-0.9714	-1.89794	#N/A	-0.808437	#N/A	2.54508	0.424332	0.194472	-0.0674548	0.82891	0.0537528		MT18B_2112_cydC	no
MT18B_2676	Rv2031c	hspX	hspX	heat shock protein HspX	CDS	12540.3	3.59486	0.808437	4.44668	8.72088e-06	0.000145554	12540.3	4.01421	0.861919	4.65729	3.20392e-06	5.62102e-05	12540.3	2.21519	0.861907	2.57011	0.0101667	0.235042	7.42206	4.54561	4.01371	3.83314	4.59485	2.7398	1.78712	#N/A	3.75905	-1.926	0.332018	5.4325	5.23869	1.00099	2.36173	0.631723	DORM_1	MT18B_2676_hspX_DORM_1	no
MT18B_0720	Rv0575c		Rv0575c	hypothetical protein	CDS	87.7488	3.5923	0.800275	4.48884	NA	NA	87.7488	1.7861	0.863428	2.06862	NA	NA	87.7488	1.14931	0.857525	1.34026	NA	NA	#N/A	0.58787	3.82044	2.26771	1.6107	0.8953	0.0802647	#N/A	-1.72738	#N/A	-0.023937	0.0708911	1.86593	0.849277	1.21415	0.653748	DORM_2	MT18B_0720_Rv0575c_DORM_2	no
MT18B_2115	Rv1623c	cydA	cydA	cytochrome-D ubiquinol oxidase, subunit I	CDS	3078.23	3.59149	0.66933	5.36581	8.05883e-08	3.16645e-06	3078.23	4.39258	0.751478	5.84525	5.05802e-09	3.81577e-07	3078.23	2.86313	0.7513	3.81089	0.000138465	0.0157244	#N/A	0.790862	1.85464	1.25886	0.710173	-0.6215	-0.0224118	#N/A	-0.83736	#N/A	4.12719	1.30884	1.52101	0.174096	0.251186	0.0213916		MT18B_2115_cydA	no
MT18B_3683	Rv2780	ald	ald	alanine dehydrogenase	CDS	1648.5	3.58539	0.55238	6.49081	8.5374e-11	9.47149e-09	1648.5	2.5224	0.640509	3.93812	8.21223e-05	0.000748225	1648.5	1.57674	0.638982	2.46758	0.0136032	0.294249	#N/A	-1.40457	1.71705	2.38686	0.0635029	1.511	0.930676	2.59455	1.60881	#N/A	1.927	2.31299	2.46616	1.21792	0.0719364	0.218223	DORM_2	MT18B_3683_ald_DORM_2	no
MT18B_3486	Rv2629		Rv2629	hypothetical protein	CDS	18490.8	3.54342	0.819065	4.32618	NA	NA	18490.8	4.88108	0.868674	5.619	NA	NA	18490.8	2.08686	0.868672	2.40236	NA	NA	4.82782	3.25528	4.14724	0.087	1.57386	0.9855	1.15503	#N/A	2.47863	#N/A	1.84595	3.27555	3.05618	0.578722	0.666239	0.795352	DORM_1	MT18B_3486_Rv2629_DORM_1	no
MT18B_0864	Rv0678		Rv0678	hypothetical protein	CDS	980.513	3.51319	0.811271	4.33048	NA	NA	980.513	2.4249	0.864156	2.80609	NA	NA	980.513	1.71776	0.863787	1.98864	NA	NA	#N/A	-0.871312	-0.0732879	2.32529	0.649845	-0.0439	0.124758	#N/A	2.41034	2.45943	-0.611156	-0.605836	0.972743	4.05329	2.69025	1.82186	DORM_2	MT18B_0864_Rv0678_DORM_2	no
MT18B_2113	Rv1621c	cydD	cydD	cytochrome assembly ABC transporter ATP-binding protein CydD	CDS	923.789	3.50771	0.715313	4.90375	9.40263e-07	2.25903e-05	923.789	4.62126	0.791624	5.8377	5.29278e-09	3.8621e-07	923.789	2.19723	0.791369	2.77649	0.00549492	0.161037	#N/A	0.535553	0.581449	0.544571	0.512985	0.433	1.03285	#N/A	-0.814345	#N/A	#N/A	1.17706	0.827052	0.83683	1.36071	0.879939		MT18B_2113_cydD	no
MT18B_2627	Rv2005c		Rv2005c	hypothetical protein	CDS	3902.6	3.48879	0.797028	4.37725	NA	NA	3902.6	4.21118	0.854318	4.92929	NA	NA	3902.6	1.62632	0.854292	1.9037	NA	NA	5.01792	3.66332	3.88332	1.73386	1.65673	1.0426	0.961206	#N/A	1.25015	-0.678072	#N/A	3.63218	2.95119	0.75428	1.72721	0.882745	DORM_1	MT18B_2627_Rv2005c_DORM_1	no
MT18B_1497	Rv1129c		Rv1129c	hypothetical protein	CDS	501.092	3.48434	0.678706	5.13379	2.83963e-07	8.42892e-06	501.092	2.51121	0.762235	3.29454	0.000985822	0.00539698	501.092	1.26877	0.760018	1.6694	0.0950384	0.577895	#N/A	-0.0906389	-0.603423	-1.03786	0.641546	1.0496	1.19444	#N/A	0.648312	2.45943	-0.7667	-0.358235	-0.200732	1.77058	0.983167	0.980433		MT18B_1497_Rv1129c	no
MT18B_2626	Rv2004c		Rv2004c	hypothetical protein	CDS	7589.57	3.47556	0.836021	4.15727	NA	NA	7589.57	5.00576	0.87866	5.69704	NA	NA	7589.57	1.33451	0.878664	1.51879	NA	NA	4.71699	3.1768	3.07826	0.275857	1.44255	0.4436	0.276588	#N/A	-0.0439433	#N/A	-0.117518	3.14677	2.37317	0.542312	0.463526	0.720081	DORM_1	MT18B_2626_Rv2004c_DORM_1	no
MT18B_0310	Rv0244c	fadE5	fadE5	probable acyl-CoA dehydrogenase FadE5	CDS	3735.98	3.43914	0.576226	5.96838	2.39622e-09	1.6738e-07	3735.98	2.5806	0.663465	3.88958	0.000100416	0.000881922	3735.98	1.7989	0.662899	2.71369	0.00665392	0.183185	#N/A	2.48253	2.90625	2.25529	0.295135	0.903	1.12674	#N/A	1.30704	1.926	-0.768677	0.368369	0.181337	-0.0349445	0.149584	-0.0510944		MT18B_0310_fadE5	no
MT18B_2615	Rv1997	ctpF	ctpF	probable cation-transporting ATPase f	pseudogene	7568.57	3.40784	0.84432	4.0362	NA	NA	7568.57	5.39265	0.883106	6.10647	NA	NA	7568.57	1.85205	0.883107	2.0972	NA	NA	5.94486	2.71442	3.90525	0.597286	2.70929	-0.2515	-0.388824	#N/A	-0.533242	-0.678072	0.33546	3.5552	2.67961	0.612089	1.4056	0.316015	DORM_1	MT18B_2615_ctpF_DORM_1	no
MT18B_1851	Rv1403c		Rv1403c	methyltransferase	CDS	67.9634	3.40047	0.636008	5.34659	8.96266e-08	3.21973e-06	67.9634	2.67661	0.737262	3.63047	0.000282903	0.00199088	67.9634	1.03822	0.723938	1.43413	0.151536	NA	#N/A	-0.476129	1.50269	4.70357	0.408168	0	0.288441	#N/A	-0.829648	1	0.0453874	-0.291808	1.27699	0.68362	0.293168	0.2735		MT18B_1851_Rv1403c	no
MT18B_0345	Rv0275c		Rv0275c	transcriptional regulator, TetR family	CDS	781.394	3.3766	0.582332	5.79841	6.69481e-09	3.71365e-07	781.394	2.94178	0.670839	4.38523	1.15862e-05	0.000161267	781.394	1.22517	0.669204	1.83079	0.0671321	0.530964	#N/A	0.297758	1.76125	1.372	-0.0335695	-0.2345	-0.0597353	#N/A	2.32289	0.765535	0.731713	0.137938	1.04187	0.65895	0.0334112	0.0946206	DORM_2	MT18B_0345_Rv0275c_DORM_2	no
MT18B_2652	Rv2016		Rv2016	hypothetical protein	CDS	23.0303	3.36071	0.603323	5.57033	2.54262e-08	1.1696e-06	23.0303	0.647938	0.769518	0.842006	0.399785	0.544589	23.0303	0.774359	0.701091	1.10451	0.269374	NA	#N/A	0.928629	2.09127	1.21971	0.388465	0.8953	0.487147	#N/A	-0.60238	1.43296	-1.46945	0.328261	1.36211	#N/A	#N/A	#N/A	DORM_2	MT18B_2652_Rv2016_DORM_2	no
MT18B_0112	Rv0079		Rv0079	hypothetical protein	CDS	1671.29	3.32792	0.740255	4.49564	NA	NA	1671.29	3.90813	0.812059	4.81262	NA	NA	1671.29	1.89647	0.811887	2.33588	NA	NA	#N/A	3.79419	3.97982	1.26071	3.3989	1.4383	1.33474	-3.3505	0.449605	#N/A	0.236791	3.88939	3.50655	0.781837	1.08581	1.39225	DORM_1	MT18B_0112_Rv0079_DORM_1	no
MT18B_3487	Rv2630		Rv2630	hypothetical protein	CDS	4610.21	3.31116	0.818846	4.04369	NA	NA	4610.21	5.34612	0.868544	6.15527	NA	NA	4610.21	1.58222	0.868555	1.82167	NA	NA	#N/A	2.67209	2.96791	-0.0487143	1.19472	1.0356	0.992824	#N/A	1.514	#N/A	0.393769	3.76481	3.26654	0.407419	0.507587	1.29591	DORM_1	MT18B_3487_Rv2630_DORM_1	no
MT18B_2630	Rv2007c	fdxA	fdxA	ferredoxin (4Fe-4S)	CDS	2266.08	3.29875	0.765457	4.30952	1.63607e-05	0.000231908	2266.08	2.87799	0.831719	3.46029	0.000539588	0.00332715	2266.08	2.40137	0.831496	2.88801	0.00387684	0.130448	8.11686	5.25234	5.37972	1.41286	4.26326	1.86	1.14588	#N/A	1.52874	-1.1375	-0.845479	4.73169	4.355	0.428228	0.992574	0.476078	DORM_1	MT18B_2630_fdxA_DORM_1	no
MT18B_2263	Rv1737c	narK2	narK2	putative nitrate/nitrite transporter NarK2	CDS	2838.76	3.28954	0.857555	3.83595	NA	NA	2838.76	4.31022	0.889451	4.84594	NA	NA	2838.76	1.44615	0.889447	1.6259	NA	NA	5.61471	2.97206	2.64176	-0.179571	2.49723	0.6508	-0.424471	-2.68032	-0.142948	#N/A	-0.265289	2.81528	2.28736	0.250233	-0.032524	0.965203	DORM_1	MT18B_2263_narK2_DORM_1	no
MT18B_0477	Rv0384c	clpB	clpB	ATP-dependent protease, chaperonin ATPase ClpB	CDS	3151.06	3.28241	0.737853	4.44859	NA	NA	3151.06	3.69942	0.810062	4.56683	NA	NA	3151.06	1.73905	0.809962	2.14708	NA	NA	#N/A	-0.272773	0.44633	2.90757	0.329985	0.8639	1.14421	1.01436	0.768361	1.37851	#N/A	-0.622935	-0.344995	0.059774	0.273414	0.420538		MT18B_0477_clpB	no
MT18B_0113	Rv0080		Rv0080	hypothetical protein	CDS	946.427	3.2799	0.821251	3.99378	NA	NA	946.427	3.87266	0.870156	4.45054	NA	NA	946.427	1.44641	0.870071	1.6624	NA	NA	#N/A	2.48168	2.29915	1.12743	3.14503	1.157	0.739441	-1.37295	0.0431112	#N/A	0.584829	3.56724	3.10017	#N/A	#N/A	#N/A	DORM_1	MT18B_0113_Rv0080_DORM_1	no
MT18B_3590	Rv2710	sigB	sigB	RNA polymerase sigma factor SigB	CDS	13123.3	3.22913	0.531801	6.07206	1.26279e-09	9.72088e-08	13123.3	3.55356	0.617941	5.75065	8.8903e-09	5.8832e-07	13123.3	2.35896	0.617832	3.81812	0.000134473	0.0157244	#N/A	-1.17806	0.0144616	0.957571	0.80488	0.5059	0.967467	2.45418	3.81332	2.70044	0.714755	-0.00412617	1.02596	0.99943	0.343254	0.743798		MT18B_3590_sigB	no
MT18B_3488	Rv2631		Rv2631	hypothetical protein	CDS	1723.53	3.19055	0.785499	4.06181	NA	NA	1723.53	4.35854	0.8463	5.15011	NA	NA	1723.53	1.09029	0.846294	1.28831	NA	NA	#N/A	2.76487	2.81129	1.10314	0.893751	-0.1047	0.180765	#N/A	0.627296	#N/A	0.482512	2.81862	2.29287	0.370243	-0.252099	0.218068	DORM_1	MT18B_3488_Rv2631_DORM_1	no
MT18B_1924	Rv1460		Rv1460	transcriptional regulator	CDS	395.371	3.1773	0.526845	6.03081	1.63136e-09	1.18336e-07	395.371	1.98939	0.620546	3.20587	0.00134653	0.0069059	395.371	1.22948	0.61309	2.00539	0.0449217	0.467534	#N/A	-0.567994	0.765272	1.12186	0.439357	0.757	1.44838	1.32769	1.07861	#N/A	1.19903	-0.175581	0.544454	1.58074	0.765549	0.936377		MT18B_1924_Rv1460	no
MT18B_7000		mcr19	mcr19	putative small regulatory RNA	ncRNA	111.329	3.16761	0.655472	4.83256	1.34786e-06	3.04438e-05	111.329	1.3389	0.757511	1.76749	0.0771455	0.164589	111.329	-0.171081	0.743992	-0.22995	0.818131	NA	#N/A	#N/A	#N/A	#N/A	#N/A	#N/A	#N/A	#N/A	#N/A	#N/A	#N/A	#N/A	#N/A	#N/A	#N/A	#N/A	#N/A	#N/A	yes
MT18B_2033	Rv1542c	glbN	glbN	hemoglobin GlbN	CDS	24.5917	3.15403	0.571104	5.52268	3.33864e-08	1.46435e-06	24.5917	0.828175	0.73779	1.12251	0.261646	0.403216	24.5917	0.503551	0.67331	0.747874	0.454536	NA	#N/A	0.435956	0.696797	0.184143	-0.26708	-0.304	-0.7925	#N/A	-0.9771	#N/A	0.487532	1.21339	0.731226	1.29428	0.400589	-0.347077		MT18B_2033_glbN	no
MT18B_0978	Rv0754		Rv0754	PE_PGRS family protein	CDS	197.604	3.1441	0.69402	4.53028	NA	NA	197.604	3.95295	0.774857	5.10152	NA	NA	197.604	1.61192	0.773324	2.08441	NA	NA	#N/A	-0.81713	0.779212	2.57371	#N/A	0.1506	-0.694441	#N/A	#N/A	#N/A	0.671712	-0.350466	1.60528	0.143404	0.548517	-0.172906		MT18B_0978_Rv0754	no
MT18B_1573	Rv1188		Rv1188	hypothetical protein	CDS	71.4233	3.13671	0.406249	7.72116	1.15277e-14	3.62353e-12	71.4233	2.97651	0.507737	5.86232	4.56453e-09	3.51376e-07	71.4233	1.65627	0.481359	3.44081	0.000579969	NA	#N/A	-0.582408	-0.69409	-0.759143	0.207893	1.516	0.402647	#N/A	-0.83822	#N/A	0.668222	-0.309632	-0.402277	0.768343	0.297402	0.352841		MT18B_1573_Rv1188	no
MT18B_1406	Rv1065		Rv1065	hypothetical protein	CDS	3825.94	3.11049	0.739082	4.20858	2.56977e-05	0.000328582	3825.94	4.82408	0.810959	5.94862	2.70413e-09	2.26666e-07	3825.94	2.08723	0.810926	2.57389	0.0100563	0.235042	#N/A	1.64775	0.615884	-0.173	0.293959	0.3334	0.706059	#N/A	0.54465	#N/A	1.36221	-0.383528	-2.39629	-0.905317	-1.35235	1.12406		MT18B_1406_Rv1065	no
MT18B_1084	Rv0834c		Rv0834c	PE family protein	CDS	725.282	3.09963	0.708635	4.37408	NA	NA	725.282	3.5666	0.786329	4.53576	NA	NA	725.282	1.60162	0.785799	2.03821	NA	NA	#N/A	-1.93604	-1.10656	1.82729	#N/A	-0.0291	0.188147	#N/A	#N/A	#N/A	1.29663	0.095306	1.3717	-0.374205	-0.165578	0.257175		MT18B_1084_Rv0834c	no
MT18B_4670			0	PE_PGRS family protein	CDS	4.21803	3.07586	0.756991	4.06327	4.83908e-05	0.000561631	4.21803	2.75998	0.855473	3.22627	0.00125417	0.00654317	4.21803	1.7647	0.825629	2.1374	0.0325652	NA	#N/A	#N/A	#N/A	#N/A	#N/A	#N/A	#N/A	#N/A	#N/A	#N/A	#N/A	#N/A	#N/A	#N/A	#N/A	#N/A	#N/A	#N/A	yes
MT18B_0717	Rv0573c	pncB2	pncB2	nicotinate phosphoribosyltransferase	CDS	145.983	3.07551	0.786323	3.91125	NA	NA	145.983	2.08029	0.850181	2.44688	NA	NA	145.983	0.947263	0.847305	1.11797	NA	NA	#N/A	0.971741	1.54759	0.716286	1.50538	0.189	-0.900382	#N/A	-0.522841	#N/A	0.0558817	0.093595	-0.004815	-0.0982552	-0.0755093	0.566643	DORM_1	MT18B_0717_pncB2_DORM_1	no
MT18B_3416	Rv2570		Rv2570	hypothetical protein	CDS	176.369	3.06562	0.665211	4.60849	4.056e-06	7.68806e-05	176.369	4.87485	0.747755	6.51931	7.06334e-11	1.24562e-08	176.369	2.21075	0.746515	2.96143	0.00306214	0.126452	#N/A	-1.05424	-0.860874	1.421	0.0908534	0.189	-0.988471	#N/A	1.82823	#N/A	0.600995	-0.251283	0.194489	1.10148	1.8038	1.13264		MT18B_3416_Rv2570	no
MT18B_2245	Rv1725c		Rv1725c	hypothetical protein	CDS	160.423	3.05821	0.700905	4.36323	NA	NA	160.423	3.28623	0.782171	4.20143	NA	NA	160.423	1.43333	0.77942	1.83897	NA	NA	#N/A	-0.607968	-0.000234746	0.864857	0.653519	0.0704	-0.362294	1.28688	-0.442876	#N/A	1.03334	-0.247083	0.523535	0.992052	0.904789	1.08826		MT18B_2245_Rv1725c	no
MT18B_3727	Rv2812		Rv2812	probable transposase	CDS	12.5986	3.03625	0.637377	4.76366	1.9011e-06	4.00612e-05	12.5986	2.68738	0.76124	3.53026	0.000415144	0.00271862	12.5986	0.970162	0.734309	1.32119	0.186438	NA	#N/A	-0.815372	-0.715408	0.138429	-0.937878	-0.1047	-0.502618	#N/A	-1.26766	#N/A	-0.254695	#N/A	#N/A	0.558189	0.68183	0.131471		MT18B_3727_Rv2812	no
MT18B_7019		mcr11	mcr11	putative small regulatory RNA	ncRNA	53665.9	3.03039	0.814456	3.72075	NA	NA	53665.9	4.89768	0.865781	5.65695	NA	NA	53665.9	2.15448	0.86578	2.48848	NA	NA	#N/A	#N/A	#N/A	#N/A	#N/A	#N/A	#N/A	#N/A	#N/A	#N/A	#N/A	#N/A	#N/A	#N/A	#N/A	#N/A	#N/A	#N/A	yes
MT18B_7018		B11	B11	putative small regulatory RNA	ncRNA	8260.44	3.01981	0.833391	3.62352	NA	NA	8260.44	2.63495	0.877195	3.00384	NA	NA	8260.44	1.01784	0.87718	1.16036	NA	NA	#N/A	#N/A	#N/A	#N/A	#N/A	#N/A	#N/A	#N/A	#N/A	#N/A	#N/A	#N/A	#N/A	#N/A	#N/A	#N/A	#N/A	#N/A	yes
MT18B_2674	Rv2029c	pfkB	pfkB	putative phosphofructokinase PfkB	CDS	6700.8	3.01847	0.853831	3.53521	NA	NA	6700.8	5.01306	0.887763	5.64685	NA	NA	6700.8	1.47168	0.887764	1.65773	NA	NA	#N/A	4.7472	3.78279	0.184714	2.27381	0.9486	0.198765	#N/A	0.260628	#N/A	0.055717	4.60839	3.58482	-0.217438	-0.0255537	0.733515	DORM_1	MT18B_2674_pfkB_DORM_1	no
MT18B_3725	Rv2811		Rv2811	hypothetical protein	CDS	3.35339	3.01784	0.754422	4.00019	6.32904e-05	0.000700092	3.35339	2.00344	0.862948	2.32163	0.0202529	0.0585843	3.35339	1.55595	0.826533	1.88251	0.0597674	NA	#N/A	-1.34366	-1.55513	-0.672286	2.44705	0.0976	0.0407059	#N/A	-0.493432	#N/A	0.524552	-0.35114	-0.551975	-0.930041	-1.25248	-1.00948		MT18B_3725_Rv2811	no
MT18B_4152	Rv3126c		Rv3126c	hypothetical protein	CDS	169.396	3.01593	0.902999	3.3399	NA	NA	169.396	2.20168	0.890024	2.47374	NA	NA	169.396	0.946792	0.890964	1.06266	NA	NA	#N/A	1.79678	2.48956	0.302286	1.3173	1.2869	0.0907353	#N/A	-0.80004	-0.847997	0.102002	0.971665	0.678173	-0.208358	0.401735	0.270642	DORM_1	MT18B_4152_Rv3126c_DORM_1	no
MT18B_0718	Rv0574c		Rv0574c	hypothetical protein	CDS	478.072	3.01505	0.790917	3.81209	NA	NA	478.072	3.74779	0.850407	4.40706	NA	NA	478.072	1.49996	0.850115	1.76442	NA	NA	3.74416	1.86579	2.47332	1.55971	1.19219	1.0566	-0.858382	#N/A	-0.548635	#N/A	0.423849	2.14101	2.29747	-0.317048	-0.163802	0.194663	DORM_1	MT18B_0718_Rv0574c_DORM_1	no
MT18B_2624	Rv2003c		Rv2003c	hypothetical protein	CDS	957.336	3.01427	0.833595	3.61598	NA	NA	957.336	4.56322	0.877361	5.20107	NA	NA	957.336	0.97987	0.877383	1.11681	NA	NA	3.98185	1.94027	1.69545	-0.0254286	1.40218	0.6135	0.137118	#N/A	-0.572751	#N/A	0.0622588	2.39019	1.24128	0.262876	0.374803	-0.210224	DORM_1	MT18B_2624_Rv2003c_DORM_1	no
MT18B_2574			0	PE family protein	CDS	1422.49	3.0067	0.357861	8.40187	4.39413e-17	3.79015e-14	1422.49	3.73534	0.429324	8.70051	3.30402e-18	4.15426e-15	1422.49	1.87436	0.427924	4.38012	1.18616e-05	0.00316037	#N/A	#N/A	#N/A	#N/A	#N/A	#N/A	#N/A	#N/A	#N/A	#N/A	#N/A	#N/A	#N/A	#N/A	#N/A	#N/A	#N/A	#N/A	yes
MT18B_3255	Rv2450c	rpfE	rpfE	probable resuscitation-promoting factor RpfE	CDS	46.3122	2.99052	0.614768	4.86448	1.14759e-06	2.65565e-05	46.3122	1.57811	0.734939	2.14727	0.0317717	0.0836307	46.3122	0.461422	0.707206	0.652457	0.514106	NA	#N/A	3.96315	4.10992	0.332429	0.678973	0.585	1.04085	#N/A	-0.422108	#N/A	-1.97851	-0.333943	-1.73962	#N/A	#N/A	#N/A		MT18B_3255_rpfE	no
MT18B_3485	Rv2628		Rv2628	hypothetical protein	CDS	2941.17	2.98038	0.89685	3.32317	0.000890021	0.00585892	2941.17	2.85335	0.896517	3.1827	0.00145908	0.00734799	2941.17	1.35865	0.896544	1.51543	0.129663	0.631303	5.49185	2.87979	3.81822	2.32157	0.738119	1.4489	0.687706	#N/A	2.1328	#N/A	1.52901	4.75445	4.69032	0.154555	0.618763	0.461835	DORM_1	MT18B_3485_Rv2628_DORM_1	no
MT18B_2669	Rv2025c		Rv2025c	hypothetical protein	CDS	121.341	2.95679	0.746676	3.95994	NA	NA	121.341	2.39506	0.821629	2.91501	NA	NA	121.341	1.01423	0.817609	1.24048	NA	NA	#N/A	0.129454	0.75655	3.83229	1.56755	0.0841	-0.0222647	#N/A	-0.501579	#N/A	0.340286	-0.415994	-0.157498	0.74525	1.38352	1.21836		MT18B_2669_Rv2025c	no
MT18B_2363	Rv1813c		Rv1813c	hypothetical protein	CDS	2471.93	2.95591	0.771985	3.82897	0.000128679	0.00127791	2471.93	3.78077	0.836471	4.51991	6.18659e-06	9.52483e-05	2471.93	1.523	0.836402	1.8209	0.0686222	0.530964	#N/A	5.15471	5.25518	2.723	2.59455	0.9635	0.849912	#N/A	2.08644	#N/A	#N/A	5.16827	4.71082	0.346719	0.497144	0.22387	DORM_1	MT18B_2363_Rv1813c_DORM_1	no
MT18B_4171	Rv3134c		Rv3134c	universal stress protein	CDS	7444.9	2.93933	0.718627	4.0902	NA	NA	7444.9	3.42367	0.794239	4.31063	NA	NA	7444.9	0.855049	0.794207	1.07661	NA	NA	#N/A	3.35908	2.83208	-0.218143	1.93395	1.0772	0.697176	-1.8953	1.62293	#N/A	-0.13507	4.19496	3.25099	0.140285	0.376349	0.341816	DORM_1	MT18B_4171_Rv3134c_DORM_1	no
MT18B_0712	Rv0571c		Rv0571c	hypothetical protein	CDS	1453.56	2.92559	0.744572	3.92923	NA	NA	1453.56	4.24242	0.815427	5.2027	NA	NA	1453.56	1.45295	0.815346	1.782	NA	NA	#N/A	1.29054	1.89553	1.28957	1.02786	0.7398	0.0581765	#N/A	-0.372082	#N/A	0.85616	1.70993	1.31665	#N/A	#N/A	#N/A	DORM_1	MT18B_0712_Rv0571c_DORM_1	no
MT18B_1499	Rv1131	prpC	prpC	citrate synthase	CDS	2135.88	2.92526	0.641394	4.56078	5.09647e-06	9.15423e-05	2135.88	3.83541	0.725968	5.28316	1.26972e-07	4.60518e-06	2135.88	2.48075	0.725663	3.4186	0.000629437	0.0497255	#N/A	0.455502	-0.547986	-2.692	1.18903	0.9336	1.06262	#N/A	2.54465	2.40599	-0.253764	-0.913945	-0.9972	2.63223	2.30141	2.76417		MT18B_1499_prpC	no
MT18B_2677	Rv2032	acg	acg	conserved protein Acg	CDS	12499.9	2.92247	0.892502	3.27447	NA	NA	12499.9	3.54158	0.897675	3.94528	NA	NA	12499.9	1.16368	0.897678	1.29632	NA	NA	7.39318	3.72971	3.76757	2.28957	3.32337	1.7442	1.15318	-2.30159	1.25258	-1.1375	0.786579	4.23387	4.0331	0.190523	0.668047	0.150558	DORM_1	MT18B_2677_acg_DORM_1	no
MT18B_0011		ileT	ileT	tRNA-Ile	tRNA	1397.71	2.91606	0.816223	3.57262	NA	NA	1397.71	2.33848	0.867085	2.69695	NA	NA	1397.71	1.32074	0.866916	1.52349	NA	NA	#N/A	#N/A	#N/A	#N/A	#N/A	#N/A	#N/A	#N/A	#N/A	#N/A	#N/A	#N/A	#N/A	#N/A	#N/A	#N/A	#N/A	#N/A	yes
MT18B_1136	Rv0874c		Rv0874c	hypothetical protein	CDS	163.48	2.9123	0.69048	4.21779	NA	NA	163.48	3.63265	0.772371	4.70325	NA	NA	163.48	1.513	0.770168	1.96451	NA	NA	#N/A	-1.0907	0.300958	0.658714	0.244887	-0.1047	-1.29594	#N/A	2.04124	#N/A	0.971544	-0.27447	0.672738	#N/A	#N/A	#N/A		MT18B_1136_Rv0874c	no
MT18B_2680	Rv2034		Rv2034	transcriptional regulator, ArsR family	CDS	165.046	2.90345	0.550588	5.27337	1.33943e-07	4.55164e-06	165.046	4.70479	0.637178	7.3838	1.53832e-13	5.58422e-11	165.046	2.15912	0.634637	3.40213	0.000668626	0.0506206	#N/A	-0.823218	-0.636144	5.37471	0.434028	0	-0.163029	4.21956	0.209973	#N/A	#N/A	0.260111	0.580129	3.14277	3.42989	1.78859		MT18B_2680_Rv2034	no
MT18B_3324	Rv2497c	bkdA	bkdA	probable branched-chain keto acid dehydrogenase e1 component alpha subunit BkdA	CDS	2233.89	2.89834	0.40892	7.08779	1.36275e-12	2.51811e-10	2233.89	2.61744	0.487096	5.37355	7.72019e-08	3.07498e-06	2233.89	0.982219	0.485896	2.02146	0.0432324	0.465249	#N/A	0.936999	1.91813	1.62786	0.249749	0.4005	0.910059	3.08236	3.25701	1.48543	-1.26848	0.340955	1.58896	0.920199	0.743422	1.35006	DORM_2	MT18B_3324_bkdA_DORM_2	no
MT18B_0804		thrT	thrT	tRNA-Thr	tRNA	14604.1	2.8807	0.848534	3.39492	NA	NA	14604.1	2.0685	0.885233	2.33668	NA	NA	14604.1	1.16087	0.885225	1.31138	NA	NA	#N/A	#N/A	#N/A	#N/A	#N/A	#N/A	#N/A	#N/A	#N/A	#N/A	#N/A	#N/A	#N/A	#N/A	#N/A	#N/A	#N/A	#N/A	yes
MT18B_3220	Rv2428	ahpC	ahpC	alkyl hydroperoxide reductase subunit C	CDS	1276.83	2.88067	0.745437	3.8644	0.000111362	0.001154	1276.83	-0.44892	0.819135	-0.548041	0.583663	0.701587	1276.83	0.0511305	0.8162	0.0626446	0.95005	0.97638	#N/A	0.977959	1.71379	1.11829	0.692427	0.8797	0.975	#N/A	2.53057	#N/A	-0.402322	1.78283	0.287169	-0.55473	-0.687825	0.266011		MT18B_3220_ahpC	no
MT18B_4257	Rv3197A	whiB7	whiB7	probable transcriptional regulatory protein whib-like WhiB7	CDS	810.272	2.87646	0.801175	3.59029	0.000330305	0.0027144	810.272	1.59214	0.857743	1.8562	0.0634247	0.141981	810.272	1.40892	0.857122	1.64378	0.100221	0.579185	#N/A	#N/A	#N/A	1.69014	#N/A	#N/A	#N/A	#N/A	#N/A	#N/A	#N/A	#N/A	#N/A	#N/A	#N/A	#N/A		MT18B_4257_whiB7	no
MT18B_3806	Rv2875	mpt70	mpt70	major secreted immunogenic protein Mpt70	CDS	1042.78	2.87241	0.571925	5.02234	5.10444e-07	1.38518e-05	1042.78	1.94051	0.660784	2.93668	0.0033175	0.0141717	1042.78	0.693282	0.658858	1.05225	0.292685	0.769813	#N/A	-1.01707	-0.735576	0.582571	0.642471	1.3674	1.82662	2.46728	4.35358	#N/A	0.609088	-0.143435	-0.0334599	2.44857	2.12173	0.442657		MT18B_3806_mpt70	no
MT18B_2264	Rv1738		Rv1738	hypothetical protein	CDS	27812.8	2.86148	0.897875	3.18694	NA	NA	27812.8	1.87235	0.896063	2.08953	NA	NA	27812.8	1.18083	0.896069	1.31779	NA	NA	#N/A	3.85829	4.52787	3.19043	3.3032	2.5135	1.51491	#N/A	2.8372	-1.67807	0.381238	4.61191	4.52317	0.756734	2.10736	0.255264	DORM_1	MT18B_2264_Rv1738_DORM_1	no
MT18B_1619	Rv1221	sigE	sigE	alteRNAtive RNA polymerase sigma factor SigE	CDS	4325.12	2.85715	0.463305	6.1669	6.96439e-10	5.5893e-08	4325.12	3.01115	0.545893	5.51601	3.46789e-08	1.84238e-06	4325.12	2.2988	0.545355	4.21524	2.49513e-05	0.00503739	2.90689	0.486601	2.30019	3.12086	0.16221	0.2016	0.856588	2.55336	3.52227	2.43296	-0.850101	0.741145	-0.700055	2.26746	1.90139	0.736183		MT18B_1619_sigE	no
MT18B_2543	Rv1955	higB	higB	toxin HigB	CDS	826.712	2.85195	0.56581	5.04046	4.64408e-07	1.26938e-05	826.712	0.905818	0.658075	1.37647	0.168677	0.294993	826.712	0.963601	0.652657	1.47643	0.139829	0.645588	#N/A	0.9379	1.65172	4.83629	0.0922074	-0.737	0.651735	3.38681	2.18004	#N/A	0.282331	0.658592	0.758329	0.470139	0.683856	0.536703		MT18B_2543_higB	no
MT18B_2486	Rv1909c	furA	furA	ferric uptake regulation protein	CDS	794.939	2.84226	0.631072	4.50386	6.67303e-06	0.000117073	794.939	1.81081	0.718534	2.52015	0.0117306	0.0385057	794.939	2.02751	0.715971	2.83183	0.00462819	0.150168	#N/A	-0.802677	0.549192	3.63814	0.0758749	0.696	1.19862	#N/A	1.65413	#N/A	#N/A	-0.0500059	-0.00335875	0.901797	1.14645	1.09595		MT18B_2486_furA	no
MT18B_2414	Rv1854c	ndh	ndh	NADH dehydrogenase	CDS	1206.49	2.79331	0.508397	5.49435	3.92141e-08	1.68086e-06	1206.49	2.02094	0.595801	3.39197	0.000693918	0.00407704	1206.49	1.03898	0.593598	1.7503	0.0800663	0.5617	#N/A	-0.424717	0.670997	0.420429	0.555816	1	1.12882	#N/A	-0.138177	#N/A	0.336601	0.418924	0.152419	0.980824	0.849738	0.361938		MT18B_2414_ndh	no
MT18B_0275	Rv0211	pckA	pckA	phosphoenolpyruvate carboxykinase family protein	CDS	5205.87	2.7902	0.333996	8.35401	6.59818e-17	4.14806e-14	5205.87	2.00706	0.402049	4.99208	5.97339e-07	1.50211e-05	5205.87	1.32207	0.400881	3.29792	0.000974037	0.070793	#N/A	0.85554	0.80564	-0.588	0.458382	0.4647	1.55974	#N/A	1.15272	2.43296	-0.660529	0.685507	-0.428568	0.0671855	0.120069	0.247537		MT18B_0275_pckA	no
MT18B_1572	Rv1187	rocA	rocA	probable pyrroline-5-carboxylate dehydrogenase RocA	CDS	322.107	2.78914	0.414656	6.72641	1.73902e-11	2.26193e-09	322.107	3.06775	0.498077	6.1592	7.31132e-10	8.11127e-08	322.107	1.91526	0.491013	3.90062	9.59467e-05	0.0124525	#N/A	-0.600709	-0.986835	-0.306857	0.177599	-0.1681	0.517971	#N/A	0.207893	#N/A	0.174423	0.109292	-0.30861	1.79274	1.09429	0.397712		MT18B_1572_rocA	no
MT18B_4328	Rv3252c	alkB	alkB	probable transmembrane alkane 1-monooxygenase	CDS	1091.97	2.77437	0.557677	4.97488	6.52895e-07	1.71401e-05	1091.97	3.08139	0.645241	4.77556	1.79203e-06	3.59551e-05	1091.97	0.465816	0.644692	0.72254	0.469962	0.826315	#N/A	2.42235	1.67078	-0.77	0.226509	0.696	0.616176	#N/A	0.495695	#N/A	#N/A	1.08159	1.6002	-0.352488	-0.275489	-0.529229	DORM_2	MT18B_4328_alkB_DORM_2	no
MT18B_4654	Rv3502c		Rv3502c	hypothetical protein	CDS	466.315	2.72933	0.628972	4.33935	NA	NA	466.315	2.90116	0.715868	4.05264	NA	NA	466.315	1.30536	0.714137	1.82788	NA	NA	#N/A	-2.5726	-2.80731	1.66671	0.411426	0.848	0.749941	1.88753	4.80362	#N/A	-0.397051	-0.0837312	0.281326	0.599766	0.678477	0.884041		MT18B_4654_Rv3502c	no
MT18B_0468	Rv0376c		Rv0376c	hypothetical protein	CDS	74.6031	2.72374	0.505072	5.39278	6.93768e-08	2.75463e-06	74.6031	3.49418	0.600002	5.82362	5.75875e-09	4.09849e-07	74.6031	2.04908	0.585735	3.4983	0.000468233	NA	#N/A	-0.872737	-0.410955	0.784857	-0.347399	-0.0291	0.0116765	#N/A	-0.761213	#N/A	#N/A	-0.455054	0.027488	0.400535	0.0435159	0.922545		MT18B_0468_Rv0376c	no
MT18B_0795	Rv0628c		Rv0628c	hypothetical protein	CDS	770.383	2.70114	0.599055	4.509	NA	NA	770.383	3.72363	0.686002	5.42802	NA	NA	770.383	1.49259	0.685307	2.17798	NA	NA	#N/A	-1.27937	0.172311	0.55	0.6107	0.2141	0.129912	#N/A	1.56868	#N/A	0.618737	0.13938	0.960092	1.2044	0.676973	1.21588		MT18B_0795_Rv0628c	no
MT18B_2811	Rv2133c		Rv2133c	hypothetical protein	CDS	434.768	2.69933	0.477776	5.64977	1.60661e-08	7.76942e-07	434.768	3.25653	0.563825	5.77578	7.65994e-09	5.25333e-07	434.768	1.60755	0.56062	2.86745	0.00413791	0.136702	#N/A	0.125397	0.643741	0.938571	-0.103147	0.3448	0.656941	#N/A	0.354264	#N/A	0.80367	-0.283818	-0.207572	0.203042	-0.143988	0.574811		MT18B_2811_Rv2133c	no
MT18B_2154	Rv1652	argC	argC	n-acetyl-gamma-glutamyl-phosphate reductase	CDS	160.246	2.69069	0.70483	3.8175	NA	NA	160.246	2.45379	0.786602	3.11948	NA	NA	160.246	0.732058	0.783215	0.934683	NA	NA	#N/A	-0.24558	-0.0958982	1.46857	-0.101598	-0.3219	0.304382	#N/A	0.182692	#N/A	0.130885	0.777966	0.788574	0.290638	-0.079066	0.0648794		MT18B_2154_argC	no
MT18B_2464	Rv1894c		Rv1894c	hypothetical protein	CDS	797.626	2.68008	0.499737	5.36299	8.18562e-08	3.16793e-06	797.626	2.91174	0.58625	4.96672	6.80936e-07	1.67875e-05	797.626	1.77084	0.584118	3.03164	0.00243229	0.110375	#N/A	-0.109469	0.360649	2.18929	-0.134477	0.5945	0.551	2.1635	0.744735	1.1375	-1.03235	-0.439267	1.37311	0.496375	0.510225	0.358639		MT18B_2464_Rv1894c	no
MT18B_2754	Rv2089c	pepE	pepE	dipeptidase PepE	CDS	121.734	2.6749	0.450624	5.93599	2.92085e-09	1.89956e-07	121.734	2.46	0.548534	4.48469	7.30214e-06	0.000109294	121.734	1.60476	0.53034	3.0259	0.00247892	NA	#N/A	-0.480946	0.298204	0.697571	0.298658	-0.6666	-0.190647	#N/A	-0.282205	#N/A	-0.0957743	-0.214127	0.146139	0.333435	0.230746	0.430959		MT18B_2754_pepE	no
MT18B_3523	Rv2651c		Rv2651c	hypothetical protein	CDS	155.789	2.66866	0.430962	6.19232	5.9285e-10	4.86137e-08	155.789	2.28037	0.526566	4.33064	1.48679e-05	0.00019609	155.789	1.21688	0.51025	2.38486	0.0170857	NA	#N/A	-0.25184	0.0498213	-0.181429	1.08066	0.2016	-0.457118	#N/A	2.1987	0.584963	-1.15735	-0.474083	-0.221815	0.550709	0.515935	0.553791		MT18B_3523_Rv2651c	no
MT18B_0856	Rv0670	end	end	endonuclease iv	CDS	632.456	2.65802	0.534611	4.97188	6.63069e-07	1.72489e-05	632.456	2.05993	0.624175	3.30025	0.000965975	0.00530372	632.456	0.529716	0.621243	0.852671	0.393842	0.804628	#N/A	-0.492432	1.51863	1.63943	0.342555	-0.0291	0.2405	1.76553	2.26664	#N/A	-0.535823	-0.184513	0.568238	-0.00320699	-0.387215	-0.179299		MT18B_0856_end	no
MT18B_1020	Rv0789c		Rv0789c	hypothetical protein	CDS	250.208	2.62239	0.642218	4.08333	4.43949e-05	0.000528257	250.208	3.91001	0.727717	5.37298	7.74452e-08	3.07498e-06	250.208	2.65026	0.725322	3.65391	0.000258274	0.0260927	#N/A	-0.289172	0.0722594	0.949857	-0.109359	0.2016	0.412794	3.39232	1.72013	2.72247	-0.00534907	-0.248184	0.0966779	2.31659	1.94719	1.32225		MT18B_1020_Rv0789c	no
MT18B_4186	Rv3143		Rv3143	hypothetical protein	CDS	744.616	2.61868	0.562637	4.6543	3.25089e-06	6.42008e-05	744.616	2.49136	0.651349	3.82493	0.000130808	0.0010892	744.616	2.03057	0.649026	3.12865	0.00175614	0.0966939	#N/A	-1.17684	-1.11015	0.871286	-0.498179	-0.0439	-0.490353	#N/A	-1.17137	-0.678072	-0.506282	-0.157574	-0.546067	-0.120416	-0.231092	-0.272687		MT18B_4186_Rv3143	no
MT18B_0385	Rv0311		Rv0311	hypothetical protein	CDS	141.413	2.6167	0.403818	6.47992	9.17731e-11	9.89051e-09	141.413	1.78352	0.504893	3.53247	0.000411692	0.00270541	141.413	0.704282	0.482398	1.45996	0.144301	NA	#N/A	0.0356685	0.679111	0.381857	0.534062	0.275	0.069	#N/A	-0.194295	#N/A	0.940644	-0.500314	-0.342197	0.294513	0.297772	0.33305		MT18B_0385_Rv0311	no
MT18B_4162	Rv3130c	tgs1	tgs1	probable diacyglycerol o-acyltransferase Tgs1	CDS	13246	2.61189	0.897038	2.91168	0.00359486	0.0170563	13246	1.91978	0.896452	2.14153	0.0322312	0.0846041	13246	1.41141	0.896462	1.57443	0.115389	0.60554	7.87467	4.48535	5.05948	2.88871	4.37469	1.848	0.972118	#N/A	1.03281	-1.43296	0.132847	5.31347	5.12483	0.228777	0.83673	0.194823	DORM_1	MT18B_4162_tgs1_DORM_1	no
MT18B_2254	Rv1733c		Rv1733c	hypothetical protein	CDS	16506.9	2.60816	0.904124	2.88474	NA	NA	16506.9	2.73467	0.887912	3.07989	NA	NA	16506.9	0.806212	0.887918	0.90798	NA	NA	#N/A	2.79286	3.07861	1.70343	3.18555	1.5558	0.502941	#N/A	1.34502	-0.584963	0.588491	3.0379	2.81338	#N/A	#N/A	#N/A	DORM_1	MT18B_2254_Rv1733c_DORM_1	no
MT18B_1667	Rv1258c		Rv1258c	hypothetical protein	pseudogene	279.951	2.58943	0.604791	4.28153	1.8561e-05	0.000254589	279.951	3.25105	0.693243	4.68963	2.73695e-06	4.93961e-05	279.951	1.03254	0.691212	1.49381	0.135225	0.638291	#N/A	0.586506	0.490747	1.17371	-0.181149	0.7312	0.282	#N/A	-0.929611	#N/A	0.730292	0.0508631	0.750124	0.703153	0.687703	0.239573		MT18B_1667_Rv1258c	no
MT18B_1201	Rv0918		Rv0918	hypothetical protein	CDS	76.3743	2.5813	0.599435	4.30622	1.6607e-05	0.000233738	76.3743	2.44471	0.698832	3.49828	0.000468264	0.00297356	76.3743	0.868625	0.687126	1.26414	0.206179	NA	#N/A	0.00780217	0.477754	1.48057	0.803227	-0.0589	-2.49703	2.854	0.032336	#N/A	0.501381	-0.34002	-0.47426	#N/A	#N/A	#N/A		MT18B_1201_Rv0918	no
MT18B_0603	Rv0485		Rv0485	transcriptional regulator	CDS	1293.5	2.57708	0.320093	8.05103	8.20978e-16	3.09673e-13	1293.5	1.64276	0.390112	4.21099	2.54252e-05	0.000298766	1293.5	0.796972	0.385098	2.06953	0.0384965	0.451278	#N/A	-0.702073	0.213804	-0.0624286	0.102994	0.516	0.708412	#N/A	0.655657	1.37851	-0.858168	-0.6902	-1.01295	-0.249022	-0.610966	0.104026		MT18B_0603_Rv0485	no
MT18B_4656	Rv3504	fadE26	fadE26	probable acyl-CoA dehydrogenase FadE26	CDS	288.254	2.57605	0.422559	6.09631	1.08544e-09	8.52975e-08	288.254	3.95127	0.502959	7.85606	3.96392e-15	2.14185e-12	288.254	2.20885	0.498418	4.43172	9.34841e-06	0.00316037	#N/A	-0.628395	0.0789669	1.36186	-0.194295	1.5211	0.413618	#N/A	-0.0699566	#N/A	0.176928	-0.180439	0.498387	0.768412	0.746513	0.470618		MT18B_4656_fadE26	no
MT18B_5248	Rv2451		Rv2451	hypothetical protein	CDS	26.4826	2.55258	0.700916	3.64178	0.000270764	0.00229511	26.4826	0.636041	0.817877	0.777673	0.436762	0.57646	26.4826	1.53147	0.778528	1.96714	0.0491673	NA	#N/A	1.38162	1.17723	0.163	1.38515	-0.3219	0.0816765	#N/A	1.92473	#N/A	#N/A	0.732342	-0.0588329	0.0275203	-0.176074	0.330343		MT18B_5248_Rv2451	no
MT18B_0981		thrV	thrV	tRNA-Thr	tRNA	440.33	2.55157	0.82131	3.1067	NA	NA	440.33	2.12288	0.87054	2.43858	NA	NA	440.33	1.38247	0.870077	1.5889	NA	NA	#N/A	#N/A	#N/A	#N/A	#N/A	#N/A	#N/A	#N/A	#N/A	#N/A	#N/A	#N/A	#N/A	#N/A	#N/A	#N/A	#N/A	#N/A	yes
MT18B_1530	Rv1152		Rv1152	transcriptional regulator, GntR family	CDS	672.583	2.54392	0.720138	3.53254	NA	NA	672.583	2.77718	0.796131	3.48834	NA	NA	672.583	1.46911	0.795421	1.84695	NA	NA	#N/A	0.175588	1.25725	1.16629	0.0538064	0.0566	-0.0649118	3.93452	1.41287	1.07039	#N/A	-0.0520981	1.18113	0.725246	0.220822	-0.181812		MT18B_1530_Rv1152	no
MT18B_4239	Rv3189		Rv3189	hypothetical protein	CDS	249.61	2.53675	0.455982	5.56328	2.64747e-08	1.20316e-06	249.61	2.98	0.543402	5.48396	4.15897e-08	2.0179e-06	249.61	1.61149	0.536585	3.00323	0.00267127	0.115564	#N/A	-0.558514	-0.0148321	1.65514	0.448901	0.8156	1.03762	1.48543	-0.788365	#N/A	0.295774	0.24257	0.347871	0.081649	-0.26301	0.746346		MT18B_4239_Rv3189	no
MT18B_4968	Rv3746c		Rv3746c	PE family protein	CDS	81.7888	2.53141	0.758015	3.33953	NA	NA	81.7888	1.74575	0.832671	2.09656	NA	NA	81.7888	1.13668	0.826089	1.37598	NA	NA	#N/A	-0.407431	0.964945	0.776286	#N/A	0.5558	1.26091	#N/A	#N/A	#N/A	-0.471681	-0.233186	2.56399	#N/A	#N/A	#N/A		MT18B_4968_Rv3746c	no
MT18B_0093	Rv0064		Rv0064	hypothetical protein	CDS	2018.44	2.51783	0.565893	4.44931	NA	NA	2018.44	1.89366	0.653573	2.8974	NA	NA	2018.44	0.977727	0.652601	1.4982	NA	NA	#N/A	-0.0125177	1.82351	0.570571	0.458382	0.1243	0.415235	1.67807	3.44427	0.584963	0.191142	-0.0704677	1.02907	0.772933	0.722905	0.721923		MT18B_0093_Rv0064	no
MT18B_2675	Rv2030c		Rv2030c	hypothetical protein	CDS	34663.3	2.49617	0.893659	2.79321	NA	NA	34663.3	3.94913	0.897483	4.40023	NA	NA	34663.3	1.08128	0.897483	1.20479	NA	NA	7.17493	5.49454	4.5761	1.84671	4.75114	2.0108	1.03553	#N/A	2.43412	#N/A	-0.492915	5.28534	4.81428	0.195441	0.13468	0.799972	DORM_1	MT18B_2675_Rv2030c_DORM_1	no
MT18B_3678	Rv2776c		Rv2776c	oxidoreductase	CDS	644.579	2.49249	0.574426	4.3391	1.43069e-05	0.00020917	644.579	4.07918	0.661479	6.16677	6.97011e-10	7.96704e-08	644.579	1.56909	0.660822	2.37446	0.0175748	0.316488	#N/A	0.724333	1.31167	0.164714	0.221568	0.2141	-0.0495588	#N/A	0.0863309	#N/A	-0.147839	-0.301448	-0.326505	0.530921	0.62943	0.775174		MT18B_3678_Rv2776c	no
MT18B_4967	Rv3745c		Rv3745c	hypothetical protein	CDS	10.0506	2.48641	0.71302	3.48716	0.000488179	0.00364636	10.0506	1.99344	0.823061	2.42198	0.0154361	0.0473826	10.0506	1.25334	0.789783	1.58694	0.112525	NA	#N/A	-0.450547	-0.553733	1.57714	0.0186342	0.5753	0.565529	#N/A	2.9376	#N/A	-1.21944	-0.236477	0.751769	0.520207	0.394625	0.889151		MT18B_4967_Rv3745c	no
MT18B_0968	Rv0747		Rv0747	PE_PGRS family protein	CDS	445.154	2.47608	0.755227	3.2786	NA	NA	445.154	3.06455	0.824282	3.71784	NA	NA	445.154	1.37945	0.823663	1.67477	NA	NA	#N/A	0.272767	-0.0371139	0.669143	#N/A	0.0841	0.0475882	#N/A	#N/A	1	4.02519	-0.151618	0.0228097	0.6664	0.134921	1.23364		MT18B_0968_Rv0747	no
MT18B_3349	Rv2517c		Rv2517c	hypothetical protein	CDS	585.089	2.46536	0.5174	4.7649	1.88946e-06	4.00612e-05	585.089	2.39107	0.605871	3.94649	7.93037e-05	0.000731378	585.089	1.20731	0.602862	2.00264	0.0452165	0.467534	#N/A	0.363605	1.17177	2.99786	0.366252	0.275	1.08938	3.54844	2.27421	0.925999	1.08508	0.791328	1.45824	#N/A	#N/A	#N/A		MT18B_3349_Rv2517c	no
MT18B_4655	Rv3503c	fdxD	fdxD	ferredoxin FdxD	CDS	437.668	2.45334	0.643944	3.80986	NA	NA	437.668	1.73879	0.731333	2.37756	NA	NA	437.668	1.09852	0.728177	1.50858	NA	NA	#N/A	-0.114046	0.816023	3.09757	-0.349235	0.6229	0.991588	1.58976	2.40735	0.847997	-0.416159	0.131958	0.646726	0.666744	0.276909	0.456859		MT18B_4655_fdxD	no
MT18B_4447	Rv3344c/Rv3345c		Rv3344c/Rv3345c	PE_PGRS family protein	CDS	37.2515	2.45228	0.772346	3.1751	0.00149783	0.00880034	37.2515	2.64804	0.843122	3.14075	0.00168514	0.00813872	37.2515	1.38046	0.83658	1.65012	0.098919	NA	#N/A	#N/A	#N/A	#N/A	#N/A	#N/A	#N/A	#N/A	#N/A	#N/A	#N/A	#N/A	#N/A	#N/A	#N/A	#N/A	#N/A	#N/A	yes
MT18B_3203	Rv2416c	eis	eis	enhanced intracellular survival protein	CDS	377.91	2.45188	0.636159	3.85419	0.000116113	0.00118372	377.91	2.23415	0.723625	3.08744	0.00201889	0.00938994	377.91	0.933798	0.721009	1.29513	0.195276	0.705806	#N/A	-0.101823	0.0463364	0.797143	0.0172093	0.4005	0.0646471	#N/A	-1.02621	#N/A	0.729865	-0.141302	0.0117283	0.780867	1.13053	0.577266		MT18B_3203_eis	no
MT18B_2349	Rv1801		Rv1801	PPE family protein	CDS	43.8513	2.44558	0.424526	5.76074	8.37442e-09	4.32717e-07	43.8513	3.20724	0.521292	6.15248	7.62819e-10	8.22101e-08	43.8513	2.08391	0.49165	4.23861	2.24912e-05	NA	#N/A	-0.736125	1.84946	1.46657	#N/A	-0.2176	-0.434353	1.01436	#N/A	#N/A	0.92772	-0.561126	-0.284764	0.4762	0.960691	0.661211		MT18B_2349_Rv1801	no
MT18B_2673	Rv2028c		Rv2028c	universal stress protein	CDS	1581.39	2.42219	0.892313	2.71451	NA	NA	1581.39	3.49136	0.897691	3.88927	NA	NA	1581.39	0.891045	0.897707	0.992578	NA	NA	4.59694	3.35055	2.01186	0.706857	1.98659	0.7049	0.462706	-2.36457	-0.487352	#N/A	#N/A	3.36775	2.4124	0.0656557	-0.253956	0.0650587	DORM_1	MT18B_2673_Rv2028c_DORM_1	no
MT18B_3516		valU	valU	tRNA-Val	tRNA	1390.86	2.41816	0.796497	3.036	NA	NA	1390.86	1.60483	0.854209	1.87873	NA	NA	1390.86	0.819024	0.853934	0.95912	NA	NA	#N/A	#N/A	#N/A	#N/A	#N/A	#N/A	#N/A	#N/A	#N/A	#N/A	#N/A	#N/A	#N/A	#N/A	#N/A	#N/A	#N/A	#N/A	yes
MT18B_1295	Rv0990c		Rv0990c	hypothetical protein	CDS	217.027	2.41646	0.510325	4.73515	2.18891e-06	4.48727e-05	217.027	2.88161	0.600795	4.79633	1.61603e-06	3.33096e-05	217.027	0.912203	0.59591	1.53077	0.125825	0.621321	#N/A	0.089239	1.44222	3.722	0.219091	-0.7131	-2.691	#N/A	0.899691	#N/A	0.986079	#N/A	-0.558264	0.296375	0.250934	0.237002		MT18B_1295_Rv0990c	no
MT18B_3480	Rv2626c	hrp1	hrp1	hypoxic response protein 1	CDS	28036.4	2.41447	0.900392	2.68157	NA	NA	28036.4	3.46583	0.894362	3.8752	NA	NA	28036.4	1.00053	0.894364	1.11871	NA	NA	#N/A	4.29505	4.42621	4.24629	3.59012	1.9449	0.986706	#N/A	3.46611	-1	0.779867	6.24146	5.8755	0.384189	0.773507	0.277	DORM_1	MT18B_3480_hrp1_DORM_1	no
MT18B_3966		glnU	glnU	tRNA-Gln	tRNA	921.736	2.41226	0.770784	3.12962	NA	NA	921.736	1.77876	0.836049	2.12758	NA	NA	921.736	0.934769	0.835529	1.11878	NA	NA	#N/A	#N/A	#N/A	#N/A	#N/A	#N/A	#N/A	#N/A	#N/A	#N/A	#N/A	#N/A	#N/A	#N/A	#N/A	#N/A	#N/A	#N/A	yes
MT18B_3309		argW	argW	tRNA-Arg	tRNA	181.532	2.41216	0.723268	3.33509	0.000852717	0.00570292	181.532	2.86509	0.800153	3.58068	0.000342703	0.00233335	181.532	1.50248	0.797857	1.88315	0.05968	0.530964	#N/A	#N/A	#N/A	#N/A	#N/A	#N/A	#N/A	#N/A	#N/A	#N/A	#N/A	#N/A	#N/A	#N/A	#N/A	#N/A	#N/A	#N/A	yes
MT18B_7009		ncrMT3949	ncrMT3949	putative small regulatory RNA	ncRNA	1624.34	2.40567	0.549066	4.38139	1.17922e-05	0.000185334	1624.34	2.7304	0.636289	4.29113	1.77763e-05	0.000227295	1624.34	1.66121	0.635445	2.61425	0.00894239	0.219572	#N/A	#N/A	#N/A	#N/A	#N/A	#N/A	#N/A	#N/A	#N/A	#N/A	#N/A	#N/A	#N/A	#N/A	#N/A	#N/A	#N/A	#N/A	yes
MT18B_0702	Rv0563	htpX	htpX	probable protease transmembrane protein heat shock protein HtpX	CDS	887.815	2.40383	0.582426	4.12727	3.6709e-05	0.000443802	887.815	2.55241	0.670312	3.80779	0.000140216	0.00113986	887.815	1.2245	0.669018	1.8303	0.0672057	0.530964	#N/A	0.249046	1.7026	1.92371	0.404903	0.2987	0.848118	2.61589	3.22172	2.03562	0.144972	-0.225388	0.724122	0.517588	0.239967	-0.0226338		MT18B_0702_htpX	no
MT18B_3348	Rv2516c		Rv2516c	hypothetical protein	CDS	590.432	2.39698	0.475344	5.04262	4.59206e-07	1.26433e-05	590.432	1.3208	0.565179	2.33695	0.0194415	0.0568477	590.432	0.879344	0.558554	1.57432	0.115413	0.60554	#N/A	1.02308	1.95701	2.96671	0.413594	0.0841	0.569176	#N/A	0.827277	0.765535	0.560244	0.851403	1.5799	#N/A	#N/A	#N/A	DORM_2	MT18B_3348_Rv2516c_DORM_2	no
MT18B_1435	Rv1087		Rv1087	PE_PGRS family protein	CDS	121.242	2.39412	0.566745	4.22433	NA	NA	121.242	3.2839	0.658609	4.98612	NA	NA	121.242	1.55852	0.652109	2.38997	NA	NA	#N/A	-0.896054	0.0224927	-0.326	#N/A	0.4114	-0.089	#N/A	#N/A	#N/A	0.407876	-0.254282	-0.515169	0.270217	-0.419309	0.854061		MT18B_1435_Rv1087	no
MT18B_0181	Rv0132c	fgd2	fgd2	putative f420-dependent glucose-6-phosphate dehydrogenase Fgd2	CDS	54.461	2.38796	0.534191	4.47023	7.81354e-06	0.000133967	54.461	1.92808	0.648442	2.97341	0.00294514	0.012769	54.461	1.08601	0.620336	1.75067	0.0800022	NA	#N/A	-0.20746	0.597505	0.647286	-0.120294	-0.4344	-1.86985	2.07039	-0.373327	0.678072	1.02868	-0.48539	0.0799614	0.927201	0.243149	0.37843		MT18B_0181_fgd2	no
MT18B_4917	Rv3710	leuA	leuA	2-isopropylmalate synthase	CDS	2720.44	2.3851	0.48977	4.86984	1.1169e-06	2.61155e-05	2720.44	1.23196	0.575367	2.14117	0.0322601	0.084621	2720.44	1.04166	0.573823	1.8153	0.069478	0.530964	#N/A	0.0192265	0.324304	-0.767857	0.226509	0.4957	0.912471	-1.38957	1.00767	0.925999	-0.748105	-0.0780319	0.00461748	#N/A	#N/A	#N/A		MT18B_4917_leuA	no
MT18B_3804	Rv2874	dipZ	dipZ	putative integral membrane c-type cytochrome biogenesis protein DipZ	CDS	183.807	2.37681	0.516084	4.60547	4.11531e-06	7.76147e-05	183.807	1.45726	0.616282	2.3646	0.0180494	0.0536504	183.807	0.906816	0.601855	1.5067	0.131887	0.634499	#N/A	0.0446181	0.504462	0.387429	0.293959	0.4114	0.508206	1.59455	1.41684	#N/A	0.0092837	-0.26164	-0.182708	0.491778	1.04502	0.791591		MT18B_3804_dipZ	no
MT18B_2356	Rv1807		Rv1807	PPE family protein	CDS	477.456	2.37249	0.62948	3.76897	0.000163923	0.00155356	477.456	1.27381	0.718651	1.77251	0.0763103	0.162991	477.456	0.705272	0.714769	0.986714	0.323783	0.77917	#N/A	-1.77268	-0.7796	2.91271	#N/A	-0.3959	0.592471	#N/A	#N/A	1.58496	0.506519	-0.889539	-0.9769	2.11297	1.76813	1.39137		MT18B_2356_Rv1807	no
MT18B_3477	Rv2623	TB31.7	TB31.7	universal stress protein family protein TB31.7	CDS	89326.2	2.36994	0.901481	2.62894	NA	NA	89326.2	3.43322	0.893254	3.8435	NA	NA	89326.2	0.992043	0.893254	1.11059	NA	NA	6.35403	5.29405	5.35365	2.51486	3.68021	0.4957	0.484156	#N/A	2.88479	#N/A	0.73881	5.04449	4.77187	0.0567374	0.107142	-0.794386	DORM_1	MT18B_3477_TB31.7_DORM_1	no
MT18B_3401	Rv2558		Rv2558	hypothetical protein	CDS	795.187	2.35581	0.581491	4.05133	5.09269e-05	0.00058211	795.187	3.16474	0.668984	4.73066	2.23791e-06	4.24191e-05	795.187	1.23957	0.668056	1.85548	0.0635271	0.530964	#N/A	-0.721669	0.503431	3.11029	0.015783	0.2987	1.24271	4.02326	3.41161	#N/A	3.33448	0.000853379	0.811445	2.33459	1.68254	2.22517		MT18B_3401_Rv2558	no
MT18B_3638	Rv2745c	clgR	clgR	transcriptional regulator, XRE family	CDS	3346.85	2.35565	0.827175	2.84783	NA	NA	3346.85	2.74062	0.873614	3.1371	NA	NA	3346.85	1.12813	0.873582	1.29139	NA	NA	#N/A	-0.195184	1.64597	2.81371	0.145351	0.6229	1.07329	2.80941	5.59155	1.43296	0.0643167	-0.692358	0.488405	1.23443	0.574654	0.427026	DORM_2	MT18B_3638_clgR_DORM_2	no
MT18B_0604	Rv0486	mshA	mshA	d-inositol-3-phosphate glycosyltransferase	CDS	614.77	2.35142	0.500015	4.7027	2.56744e-06	5.20666e-05	614.77	2.4106	0.587416	4.10374	4.06524e-05	0.000439372	614.77	0.721712	0.584915	1.23388	0.217249	0.712531	#N/A	0.347611	0.582584	-1.01829	0.263034	0.2388	0.369265	#N/A	1.05889	#N/A	-0.0233153	-0.244731	-0.360322	-0.33121	-1.24926	0.337342		MT18B_0604_mshA	no
MT18B_1026	Rv0793		Rv0793	hypothetical protein	CDS	24.5562	2.34216	0.537285	4.35926	1.30504e-05	0.000196905	24.5562	4.44282	0.617096	7.19957	6.04022e-13	1.75259e-10	24.5562	1.1233	0.622158	1.80549	0.070998	NA	#N/A	-2.62933	-1.47043	2.43829	1.09288	-0.9714	0.0560588	#N/A	0.591998	#N/A	1.05014	0.120787	1.15741	0.0985674	0.536502	0.546576		MT18B_1026_Rv0793	no
MT18B_0710	Rv0570	nrdZ	nrdZ	probable ribonucleoside-diphosphate reductase	CDS	15794.7	2.33797	0.896821	2.60695	NA	NA	15794.7	3.78188	0.896551	4.21826	NA	NA	15794.7	0.94337	0.896552	1.05222	NA	NA	#N/A	1.58421	1.90355	-1.11029	0.439357	0.9782	-0.252242	#N/A	-0.688109	#N/A	0.19495	2.8673	2.89522	0.0281059	0.0438043	0.302913	DORM_1	MT18B_0710_nrdZ_DORM_1	no
MT18B_2751	Rv2087		Rv2087	hypothetical protein	CDS	13.4829	2.33469	0.561016	4.16154	3.16108e-05	0.000390937	13.4829	3.05138	0.671366	4.54504	5.49257e-06	8.56114e-05	13.4829	0.476056	0.664605	0.7163	0.473806	NA	#N/A	3.36964	2.03358	#N/A	0.350497	-0.5995	-2.31788	#N/A	0.022427	#N/A	0.227252	-0.585239	-0.499163	0.2457	0.138163	-0.852598		MT18B_2751_Rv2087	no
MT18B_4657	Rv3505	fadE27	fadE27	probable acyl-CoA dehydrogenase FadE27	CDS	271.126	2.33338	0.628234	3.71418	NA	NA	271.126	3.53361	0.714751	4.94383	NA	NA	271.126	1.38733	0.713072	1.94557	NA	NA	#N/A	-0.772498	-0.0593426	0.0268571	-0.397828	0.6508	0.612412	#N/A	-0.925038	#N/A	0.0933089	-0.266802	-0.226757	0.481122	0.38165	0.227949		MT18B_4657_fadE27	no
MT18B_2653	Rv2017		Rv2017	helix-turn-helix protein	CDS	22.7148	2.32964	0.638148	3.65063	0.000261599	0.00223024	22.7148	1.24826	0.765282	1.63111	0.102867	0.203503	22.7148	0.596106	0.726977	0.819979	0.412228	NA	#N/A	0.731132	1.8143	0.548	0.825379	0.2869	0.213559	#N/A	0.0153073	1.26303	#N/A	0.0546821	0.472247	0.317524	0.66549	0.138084		MT18B_2653_Rv2017	no
MT18B_2594	Rv1985c		Rv1985c	hypothetical protein	CDS	138.61	2.31851	0.678454	3.41734	NA	NA	138.61	1.67543	0.766866	2.18478	NA	NA	138.61	0.949601	0.759701	1.24997	NA	NA	#N/A	-0.197156	0.926154	2.15986	0.0214797	0.3785	-0.0400882	#N/A	-0.481969	#N/A	-0.788162	-0.261156	0.699917	1.14389	0.951506	0.850599		MT18B_2594_Rv1985c	no
MT18B_0145	Rv0106		Rv0106	hypothetical protein	CDS	249.401	2.31554	0.476156	4.86299	1.15628e-06	2.65945e-05	249.401	2.65573	0.565505	4.69622	2.65021e-06	4.80606e-05	249.401	1.79964	0.558007	3.22512	0.0012592	0.0794771	#N/A	-0.575978	-0.181899	-0.392571	-0.469929	0.275	-1.21079	#N/A	-0.326745	#N/A	0.441562	-0.605923	-0.862823	-0.241675	0.0558379	-0.105179		MT18B_0145_Rv0106	no
MT18B_7010		C8	C8	putative 4.5S RNA in signal recognition particle	ncRNA	38739.1	2.31307	0.903123	2.56119	NA	NA	38739.1	1.43367	0.890721	1.60956	NA	NA	38739.1	0.840141	0.890725	0.94321	NA	NA	#N/A	#N/A	#N/A	#N/A	#N/A	#N/A	#N/A	#N/A	#N/A	#N/A	#N/A	#N/A	#N/A	#N/A	#N/A	#N/A	#N/A	#N/A	yes
MT18B_4741	Rv3573c	fadE34	fadE34	probable acyl-CoA dehydrogenase FadE34	CDS	159.377	2.30389	0.66201	3.48014	NA	NA	159.377	3.0199	0.747653	4.03917	NA	NA	159.377	1.15447	0.744629	1.5504	NA	NA	#N/A	-0.207005	0.727909	0.608571	0.485427	0.6415	-0.227382	#N/A	-0.321928	#N/A	-0.246269	-0.249697	0.0926087	0.674091	0.682256	1.03955		MT18B_4741_fadE34	no
MT18B_5004		serT	serT	tRNA-Ser	tRNA	2229.12	2.30352	0.759937	3.03119	NA	NA	2229.12	1.99388	0.827515	2.40947	NA	NA	2229.12	0.824191	0.82732	0.996218	NA	NA	#N/A	#N/A	#N/A	#N/A	#N/A	#N/A	#N/A	#N/A	#N/A	#N/A	#N/A	#N/A	#N/A	#N/A	#N/A	#N/A	#N/A	#N/A	yes
MT18B_2595	Rv1986		Rv1986	hypothetical protein	CDS	174.594	2.30229	0.597228	3.85496	0.000115748	0.0011832	174.594	1.84326	0.691795	2.66445	0.00771134	0.0275447	174.594	0.783823	0.683985	1.14597	0.251809	0.746124	#N/A	-0.508364	0.315755	3.16029	-0.330973	-0.1203	0.0615588	#N/A	-0.209228	#N/A	0.618664	-0.458416	0.0203005	0.630438	-0.266881	-0.658887		MT18B_2595_Rv1986	no
MT18B_0389	Rv0313		Rv0313	hypothetical protein	CDS	1305.89	2.302	0.527275	4.36584	1.26635e-05	0.000193141	1305.89	2.10401	0.614602	3.42338	0.000618481	0.00370073	1305.89	1.04078	0.61317	1.69737	0.0896267	0.574857	#N/A	1.13767	2.25419	1.13029	0.0243197	-0.0893	0.322059	1.79077	2.93074	#N/A	0.879426	-0.115389	0.429825	0.986143	-0.148448	-0.574257		MT18B_0389_Rv0313	no
MT18B_4237	Rv3188		Rv3188	hypothetical protein	CDS	292.838	2.30007	0.782455	2.93956	0.00328683	0.0160654	292.838	2.54587	0.844905	3.0132	0.00258504	0.0115258	292.838	1.34849	0.844018	1.5977	0.11011	0.599172	#N/A	-1.06379	-0.682218	2.15386	0.340277	0.2265	0.631824	#N/A	0.197865	#N/A	0.679129	0.105303	0.5901	0.219497	0.573944	0.125559		MT18B_4237_Rv3188	no
MT18B_3323	Rv2496c	bkdB	bkdB	probable branched-chain keto acid dehydrogenase e1 component, beta subunit BkdB	CDS	1401.5	2.29526	0.39052	5.87744	4.16671e-09	2.49474e-07	1401.5	2.10417	0.467547	4.50044	6.78133e-06	0.000102317	1401.5	0.943807	0.465209	2.02878	0.0424806	0.465249	#N/A	0.129829	0.838299	0.297286	0.117695	-0.2345	0.164118	2.52105	2.681	1.1375	#N/A	-0.166005	0.183041	0.482048	-0.381931	-0.0875868		MT18B_3323_bkdB	no
MT18B_4071		alaU	alaU	tRNA-Ala	tRNA	667.175	2.28918	0.823787	2.77884	NA	NA	667.175	2.05486	0.871826	2.35696	NA	NA	667.175	0.927073	0.871579	1.06367	NA	NA	#N/A	#N/A	#N/A	#N/A	#N/A	#N/A	#N/A	#N/A	#N/A	#N/A	#N/A	#N/A	#N/A	#N/A	#N/A	#N/A	#N/A	#N/A	yes
MT18B_4696	Rv3535c	hsaG	hsaG	acetaldehyde dehydrogenase	CDS	233.868	2.28319	0.460804	4.9548	7.24049e-07	1.83296e-05	233.868	2.67661	0.549386	4.87201	1.1047e-06	2.49613e-05	233.868	1.52961	0.541678	2.82383	0.00474539	0.15127	#N/A	-0.0926287	1.25939	2.68714	-0.325539	0.6781	0.834588	1.40599	0.467453	#N/A	-0.010288	0.093287	1.2511	0.828328	0.817279	0.630967		MT18B_4696_hsaG	no
MT18B_0326	Rv0260c		Rv0260c	bifunctional uroporphyrinogen-iii synthetase/response regulator domain protein	CDS	14.423	2.27808	0.497256	4.58131	4.62081e-06	8.52158e-05	14.423	2.01278	0.634528	3.17209	0.00151345	0.00756123	14.423	1.95606	0.563835	3.46921	0.000521991	NA	#N/A	-0.375135	0.271279	-0.163	0.132248	0.2265	-1.06	#N/A	-0.0286557	#N/A	4.79509	0.439569	0.393131	0.618311	0.52445	0.140277		MT18B_0326_Rv0260c	no
MT18B_7002		mpr6	mpr6	putative small regulatory RNA	ncRNA	256.372	2.27571	0.490772	4.637	3.53502e-06	6.87324e-05	256.372	2.53038	0.580951	4.35559	1.32709e-05	0.00017751	256.372	1.49616	0.574094	2.60613	0.00915722	0.221849	#N/A	#N/A	#N/A	#N/A	#N/A	#N/A	#N/A	#N/A	#N/A	#N/A	#N/A	#N/A	#N/A	#N/A	#N/A	#N/A	#N/A	#N/A	yes
MT18B_2355	Rv1806		Rv1806	PE family protein	CDS	272.772	2.273	0.568947	3.99509	6.46696e-05	0.000709109	272.772	0.510861	0.669624	0.762906	0.445519	0.582936	272.772	0.517196	0.656155	0.788222	0.430567	0.805705	#N/A	-1.96545	0.328641	5.04014	#N/A	0.7049	0.749118	#N/A	#N/A	2	1.2534	-0.367758	0.670293	3.01141	3.88258	2.68412		MT18B_2355_Rv1806	no
MT18B_0095	Rv0064A	vapB1	vapB1	putative antitoxin VapB1	CDS	126.303	2.27155	0.460156	4.93648	7.95463e-07	1.9611e-05	126.303	1.8308	0.560579	3.2659	0.00109116	0.00581337	126.303	0.679294	0.543207	1.25053	0.211107	NA	#N/A	#N/A	#N/A	#N/A	#N/A	#N/A	#N/A	#N/A	#N/A	#N/A	#N/A	#N/A	#N/A	#N/A	#N/A	#N/A		MT18B_0095_vapB1	yes
MT18B_2614	Rv1996		Rv1996	hypothetical protein	CDS	28645	2.27072	0.900116	2.5227	NA	NA	28645	3.35193	0.894599	3.74685	NA	NA	28645	1.06454	0.894601	1.18997	NA	NA	5.42626	1.60883	2.88232	1.85414	1.77568	0.2987	0.546735	-2.23879	2.85087	#N/A	0.0887548	2.72143	2.81897	1.04073	1.93359	0.372596	DORM_1	MT18B_2614_Rv1996_DORM_1	no
MT18B_4695	Rv3534c	hsaF	hsaF	4-hydroxy-2-oxovalerate aldolase	CDS	221.154	2.268	0.441896	5.13243	2.86029e-07	8.42892e-06	221.154	2.68515	0.52965	5.06968	3.98491e-07	1.11341e-05	221.154	1.60993	0.520749	3.09156	0.00199105	0.103336	#N/A	1.60493	1.42149	2.13157	-1.07704	0.6135	0.128853	1.86394	2.41819	0.584963	-0.165515	0.0109601	0.802364	0.35376	-0.121566	0.0255591		MT18B_4695_hsaF	no
MT18B_3591	Rv2711	ideR	ideR	iron-dependent repressor and activator IdeR	CDS	1802.85	2.26483	0.392635	5.7683	8.00774e-09	4.19517e-07	1802.85	2.89225	0.468592	6.17221	6.73432e-10	7.93808e-08	1802.85	1.50158	0.467365	3.21287	0.00131418	0.0794771	#N/A	-0.708998	0.0180735	0.192286	0.153157	0.3219	0.462647	1.37295	2.84284	1.32193	0.999747	0.0198413	0.344788	1.08424	0.382953	0.109749		MT18B_3591_ideR	no
MT18B_3577	Rv2699c		Rv2699c	hypothetical protein	CDS	1409.77	2.26456	0.396307	5.71414	1.10259e-08	5.5453e-07	1409.77	3.4846	0.47241	7.37622	1.62848e-13	5.58422e-11	1409.77	1.93582	0.471196	4.10832	3.98546e-05	0.00724158	#N/A	1.11022	2.72614	2.61114	0.0172093	0.1763	0.218941	#N/A	2.53903	#N/A	-0.498679	0.330853	0.910205	1.10826	0.58223	0.894503		MT18B_3577_Rv2699c	no
MT18B_1090	Rv0837c		Rv0837c	hypothetical protein	CDS	94.1192	2.26203	0.69221	3.26784	NA	NA	94.1192	1.88144	0.779724	2.41295	NA	NA	94.1192	0.996931	0.771751	1.29178	NA	NA	#N/A	-0.253391	0.122262	2.03671	-0.0603973	0.3448	-0.227794	1.10434	1.04498	#N/A	0.281804	-0.261635	-0.295288	-0.0784312	0.65497	0.26476		MT18B_1090_Rv0837c	no
MT18B_4698	Rv3537	kstD	kstD	3-oxosteroid 1-dehydrogenase	CDS	469.422	2.25753	0.341729	6.60621	3.94296e-11	4.79769e-09	469.422	3.24501	0.413076	7.85572	3.9748e-15	2.14185e-12	469.422	1.66506	0.408466	4.07638	4.5743e-05	0.00755592	#N/A	-0.132804	0.28554	1.76386	-0.275786	1.111	0.957	#N/A	0.694509	1	-1.14131	0.16852	0.966453	0.590716	0.552206	-0.299996		MT18B_4698_kstD	no
MT18B_1783		leuW	leuW	tRNA-Leu	tRNA	400.144	2.25549	0.714491	3.15678	0.00159522	0.00924394	400.144	2.7271	0.79176	3.44436	0.000572418	0.00349945	400.144	1.36555	0.790631	1.72717	0.0841368	0.570435	#N/A	#N/A	#N/A	#N/A	#N/A	#N/A	#N/A	#N/A	#N/A	#N/A	#N/A	#N/A	#N/A	#N/A	#N/A	#N/A	#N/A	#N/A	yes
MT18B_0438	Rv0351	grpE	grpE	heat shock protein GrpE	CDS	4668.07	2.24944	0.677477	3.32032	NA	NA	4668.07	1.89722	0.758856	2.5001	NA	NA	4668.07	0.633349	0.758672	0.834813	NA	NA	#N/A	-0.489277	-0.15124	1.844	0.612588	0.6781	1.54218	#N/A	1.68467	#N/A	-0.0744984	0.541028	-0.161993	-1.15044	-0.602377	-0.87727		MT18B_0438_grpE	no
MT18B_1096	Rv0840c	pip	pip	proline iminopeptidase	CDS	113.544	2.24599	0.544464	4.12514	3.70502e-05	0.000446496	113.544	1.36322	0.650368	2.09607	0.036076	0.0921942	113.544	0.641193	0.631836	1.01481	0.310197	NA	#N/A	-0.23999	-0.0432408	2.80743	-0.210897	0.9336	-0.912152	#N/A	0.720424	#N/A	0.506737	-0.423929	-0.267095	1.04322	0.359996	0.196299		MT18B_1096_pip	no
MT18B_2812	Rv2134c		Rv2134c	hypothetical protein	CDS	1190.24	2.24534	0.509655	4.4056	1.05491e-05	0.000169325	1190.24	2.82188	0.595795	4.73633	2.17622e-06	4.16686e-05	1190.24	1.21696	0.594725	2.04626	0.0407306	0.463103	#N/A	-0.491463	0.292216	-0.149571	-0.210897	-0.0589	0.249882	#N/A	2.75075	#N/A	0.802366	-0.295209	0.0309348	0.410127	-0.301722	0.24589		MT18B_2812_Rv2134c	no
MT18B_5255	Rv2662		Rv2662	hypothetical protein	CDS	263.047	2.24418	0.646477	3.4714	0.00051775	0.00381991	263.047	1.34728	0.736517	1.82926	0.0673603	0.148407	263.047	1.35392	0.73031	1.8539	0.063754	0.530964	#N/A	0.884709	1.50083	4.05529	-0.356606	0.5753	-0.786471	5.0993	0.636915	#N/A	-0.0482206	-0.164858	1.18949	2.63619	2.21296	1.79937	DORM_2	MT18B_5255_Rv2662_DORM_2	no
MT18B_1105	Rv0847	lpqS	lpqS	probable lipoprotein LpqS	CDS	61.6051	2.2437	0.6379	3.51732	0.000435921	0.00338332	61.6051	1.3289	0.743965	1.78624	0.0740604	0.159552	61.6051	1.24655	0.721954	1.72663	0.0842342	NA	#N/A	2.80125	4.35671	5.96714	1.16543	0.6229	0.588765	#N/A	2.27192	1.32193	-0.785434	2.00008	3.20642	#N/A	#N/A	#N/A	DORM_2	MT18B_1105_lpqS_DORM_2	no
MT18B_1702	Rv1286	cys	cys	bifunctional enzyme CysN/CysC	CDS	624.466	2.23536	0.550385	4.06144	4.87702e-05	0.000564298	624.466	1.3399	0.641205	2.08966	0.0366482	0.0933404	624.466	1.1706	0.636818	1.8382	0.0660327	0.530964	#N/A	0.60252	1.46703	1.79186	0.711054	0.4005	0.294	#N/A	2.05172	2.8679	0.0672512	-0.571244	0.0421815	2.29289	2.39133	2.10993		MT18B_1702_cys	no
MT18B_0947	Rv0736	rslA	rslA	anti-sigma factor RslA	CDS	117.814	2.22026	0.340749	6.51584	7.22851e-11	8.2624e-09	117.814	2.11655	0.434438	4.87193	1.10513e-06	2.49613e-05	117.814	2.3068	0.401775	5.74153	9.38227e-09	NA	#N/A	-0.278415	-0.160046	0.805857	0.166073	-0.1681	-0.212647	#N/A	-0.0964475	#N/A	0.247848	-0.618282	-0.827495	0.654622	0.895243	1.01999		MT18B_0947_rslA	no
MT18B_1068	Rv0827c		Rv0827c	arsR family transcriptional regulator	CDS	149.903	2.21879	0.73744	3.00878	NA	NA	149.903	1.50009	0.814259	1.84227	NA	NA	149.903	0.905912	0.80974	1.11877	NA	NA	#N/A	0.154358	2.08188	2.44243	1.1177	0.3561	-0.126529	#N/A	0.731473	#N/A	-0.28671	0.00199671	-0.615574	#N/A	#N/A	#N/A		MT18B_1068_Rv0827c	no
MT18B_1133	Rv0872c		Rv0872c	PE_PGRS family protein	CDS	1062.69	2.21254	0.616323	3.5899	NA	NA	1062.69	3.34642	0.702482	4.76371	NA	NA	1062.69	1.15963	0.702018	1.65185	NA	NA	#N/A	-0.622405	-1.11218	1.65729	#N/A	-0.5146	0.0205882	2.30159	#N/A	0.678072	1.11027	0.384516	0.316413	1.53103	1.01933	1.41865		MT18B_1133_Rv0872c	no
MT18B_1286	Rv0982	mprB	mprB	two component sensor kinase MprB	CDS	3861.34	2.21163	0.61976	3.56853	0.000358987	0.00291744	3861.34	4.40367	0.705342	6.24331	4.2841e-10	5.38654e-08	3861.34	2.15334	0.705243	3.05333	0.0022632	0.105442	#N/A	-0.702602	-0.387779	-0.820857	0.426533	-0.0439	-3.58477	#N/A	1.23082	1.80735	1.02148	#N/A	#N/A	1.73019	0.254676	0.371491		MT18B_1286_mprB	no
MT18B_2174	Rv1670		Rv1670	hypothetical protein	CDS	157.671	2.20357	0.500442	4.40325	1.06641e-05	0.000169726	157.671	2.36189	0.595058	3.96917	7.21233e-05	0.000681827	157.671	1.79792	0.58329	3.08238	0.00205351	NA	#N/A	-1.5246	-2.90376	0.608	0.348232	-0.1844	-0.0161765	#N/A	1.62418	#N/A	0.131515	-0.331311	-0.20328	0.251079	0.0735459	0.305998		MT18B_2174_Rv1670	no
MT18B_0437	Rv0350	dnaK	dnaK	chaperone protein	CDS	10213.4	2.20093	0.589301	3.73482	0.000187851	0.00172402	10213.4	1.88189	0.675988	2.78391	0.00537071	0.0208205	10213.4	0.840551	0.675841	1.24371	0.213606	0.711982	#N/A	-0.43069	0.256201	2.57914	0.317304	0.9486	1.51432	#N/A	1.74588	-0.765535	-0.415639	0.255551	-0.221444	-1.88611	-0.813303	-1.41706		MT18B_0437_dnaK	no
MT18B_3572	Rv2694c		Rv2694c	hypothetical protein	CDS	830.4	2.1999	0.469845	4.68219	2.83826e-06	5.66451e-05	830.4	2.79166	0.554181	5.03745	4.71764e-07	1.25316e-05	830.4	1.44701	0.552212	2.62039	0.00878298	0.218612	#N/A	0.73178	2.79526	2.668	0.0881416	0.3785	0.175088	#N/A	2.56576	0.847997	0.971702	0.735149	1.63128	0.906427	1.38514	0.206196		MT18B_3572_Rv2694c	no
MT18B_3571	Rv2693c		Rv2693c	hypothetical protein	CDS	357.465	2.19802	0.424037	5.18356	2.17684e-07	6.95852e-06	357.465	3.02568	0.506275	5.97635	2.28191e-09	2.00171e-07	357.465	1.61251	0.501406	3.21598	0.0013	0.0794771	#N/A	0.0828117	1.33879	2.20357	-0.14401	0.585	0.421324	#N/A	1.57676	#N/A	-0.204673	0.0293332	0.471145	0.382628	0.190173	0.046347		MT18B_3571_Rv2693c	no
MT18B_5283	Rv1128c		Rv1128c	hypothetical protein	pseudogene	222.613	2.19516	0.546963	4.01337	5.98585e-05	0.000669989	222.613	1.3186	0.64455	2.04576	0.0407797	0.101936	222.613	1.12702	0.633205	1.77987	0.0750965	0.54869	#N/A	-0.403733	-0.47395	-1.32071	1.51702	1.3103	1.70344	#N/A	0.284119	#N/A	#N/A	-0.624779	-0.449665	#N/A	#N/A	#N/A		MT18B_5283_Rv1128c	no
MT18B_1315	Rv1004c		Rv1004c	hypothetical protein	CDS	196.377	2.19509	0.567187	3.87013	NA	NA	196.377	4.21362	0.653995	6.4429	NA	NA	196.377	1.45665	0.652499	2.23242	NA	NA	#N/A	-1.61926	-1.0102	-0.148714	0.16221	-0.2515	-0.556735	#N/A	-0.0144996	#N/A	0.928887	-0.217796	-0.208577	0.902807	0.855506	1.06647		MT18B_1315_Rv1004c	no
MT18B_0951	Rv0738		Rv0738	hypothetical protein	CDS	461.55	2.19401	0.792225	2.76943	NA	NA	461.55	2.83198	0.851341	3.32649	NA	NA	461.55	1.23748	0.850946	1.45424	NA	NA	#N/A	-0.261987	-0.0338277	0.459	-0.296899	-0.304	-0.418059	#N/A	2.15888	#N/A	1.49235	-0.784679	-0.587072	1.11872	1.24434	0.71634		MT18B_0951_Rv0738	no
MT18B_2262	Rv1736c	narX	narX	probable nitrate reductase NarX	CDS	6381.08	2.18858	0.902879	2.424	NA	NA	6381.08	3.28659	0.891196	3.68785	NA	NA	6381.08	0.842428	0.891203	0.945271	NA	NA	4.55459	1.37665	0.647814	-0.958571	2.19314	0.5558	0.119882	#N/A	0.27023	#N/A	0.0568014	2.71893	1.99126	0.528302	1.1851	0.436791	DORM_1	MT18B_2262_narX_DORM_1	no
MT18B_2856	Rv2169c		Rv2169c	transmembrane protein	CDS	862.566	2.1875	0.422279	5.18023	2.21613e-07	6.98695e-06	862.566	2.53008	0.503076	5.02923	4.92453e-07	1.29053e-05	862.566	1.82708	0.500064	3.6537	0.000258485	0.0260927	#N/A	1.46429	2.38195	1.27129	0.0786098	-0.1361	0.427912	4.18587	2.63784	0.847997	1.24428	0.123641	0.485145	1.01979	1.12553	-0.0802613		MT18B_2856_Rv2169c	no
MT18B_4370	Rv3287c	rsbW	rsbW	anti-sigma factor RsbW	CDS	340.226	2.1867	0.499763	4.37547	1.2117e-05	0.000188739	340.226	3.04818	0.587225	5.19082	2.09373e-07	6.75064e-06	340.226	1.49904	0.583665	2.56832	0.0102192	0.235042	#N/A	0.536661	1.88292	1.12643	0.367371	0.1506	0.514324	3.19219	2.85519	#N/A	1.45362	0.355271	1.30423	1.33515	1.17663	1.09824		MT18B_4370_rsbW	no
MT18B_2175	Rv1671		Rv1671	hypothetical protein	CDS	47.9516	2.1861	0.504267	4.3352	1.45628e-05	0.000211272	47.9516	2.17289	0.614593	3.53549	0.000407021	0.00267938	47.9516	1.04082	0.588413	1.76885	0.0769183	NA	#N/A	0.59519	0.80377	0.709571	0.0342157	-0.4739	-0.140059	#N/A	0.499102	#N/A	3.25268	-0.43023	-0.22457	0.396683	0.829629	0.71413		MT18B_2175_Rv1671	no
MT18B_0396		glyU	glyU	tRNA-Gly	tRNA	8113.9	2.18606	0.819788	2.66661	NA	NA	8113.9	1.78709	0.869143	2.05615	NA	NA	8113.9	0.765204	0.869119	0.880437	NA	NA	#N/A	#N/A	#N/A	#N/A	#N/A	#N/A	#N/A	#N/A	#N/A	#N/A	#N/A	#N/A	#N/A	#N/A	#N/A	#N/A	#N/A	#N/A	yes
MT18B_3351		lysU	lysU	tRNA-Lys	tRNA	2623.46	2.18597	0.713741	3.06269	0.00219359	0.0118372	2623.46	3.47964	0.790173	4.40364	1.06449e-05	0.000150385	2623.46	1.61606	0.790055	2.0455	0.0408057	0.463103	#N/A	#N/A	#N/A	#N/A	#N/A	#N/A	#N/A	#N/A	#N/A	#N/A	#N/A	#N/A	#N/A	#N/A	#N/A	#N/A	#N/A	#N/A	yes
MT18B_3140	Rv2372c		Rv2372c	rRNA methyltransferase small subunit E	CDS	345.37	2.18488	0.532516	4.10293	4.07944e-05	0.000486951	345.37	3.13241	0.620771	5.04599	4.51173e-07	1.21559e-05	345.37	1.13867	0.618336	1.84151	0.0655474	0.530964	#N/A	-0.0802476	0.555584	0.775571	0.0676387	0.0144	0.678794	#N/A	1.98197	#N/A	0.936445	-0.440008	-0.0519318	0.0258545	-0.122986	0.238819		MT18B_3140_Rv2372c	no
MT18B_3808	Rv2877c		Rv2877c	hypothetical protein	CDS	177.09	2.17105	0.450371	4.82057	1.43148e-06	3.1762e-05	177.09	2.61139	0.541062	4.82641	1.39016e-06	2.92942e-05	177.09	2.43082	0.527955	4.60422	4.14011e-06	0.00243511	#N/A	0.237088	0.557189	0.809143	-0.351074	0.4114	0.0797941	#N/A	1.51147	#N/A	0.110276	-0.0172311	-0.104345	0.398692	0.484254	0.288957		MT18B_3808_Rv2877c	no
MT18B_1076		aspT	aspT	tRNA-Asp	tRNA	1701.36	2.16062	0.829588	2.60445	NA	NA	1701.36	1.42007	0.875121	1.62271	NA	NA	1701.36	0.766247	0.875003	0.875708	NA	NA	#N/A	#N/A	#N/A	#N/A	#N/A	#N/A	#N/A	#N/A	#N/A	#N/A	#N/A	#N/A	#N/A	#N/A	#N/A	#N/A	#N/A	#N/A	yes
MT18B_4247		metU	metU	tRNA-Met	tRNA	5830.25	2.15896	0.897575	2.40532	NA	NA	5830.25	1.50551	0.896198	1.67989	NA	NA	5830.25	0.843108	0.896218	0.94074	NA	NA	#N/A	#N/A	#N/A	#N/A	#N/A	#N/A	#N/A	#N/A	#N/A	#N/A	#N/A	#N/A	#N/A	#N/A	#N/A	#N/A	#N/A	#N/A	yes
MT18B_2390	Rv1834	lipZ	lipZ	hydrolase	CDS	130.125	2.15747	0.636793	3.38802	0.000703992	0.00492664	130.125	3.3677	0.724146	4.65058	3.30995e-06	5.72713e-05	130.125	0.627049	0.722264	0.868172	0.3853	NA	#N/A	0.204518	0.837135	0.667286	0.95977	-0.3219	-0.289147	#N/A	-0.253831	#N/A	1.07593	-0.0240196	-0.610638	0.353008	-0.146992	0.094273		MT18B_2390_lipZ	no
MT18B_3855	Rv2913c		Rv2913c	hypothetical protein	CDS	284.212	2.1569	0.566238	3.80917	NA	NA	284.212	1.81188	0.658626	2.751	NA	NA	284.212	0.450746	0.653453	0.689792	NA	NA	#N/A	1.03786	1.48781	3.94443	0	0.9928	1.11029	#N/A	0.175045	#N/A	-0.0452821	0.304955	2.97424	0.135833	0.172452	0.242863		MT18B_3855_Rv2913c	no
MT18B_3587	Rv2707		Rv2707	hypothetical protein	CDS	1214.64	2.15388	0.585262	3.68019	0.000233062	0.0020256	1214.64	1.52541	0.673434	2.26512	0.0235054	0.0655787	1214.64	0.851656	0.671875	1.26758	0.204948	0.711982	#N/A	1.06659	2.14695	1.45343	0.189034	0.6135	1.00182	#N/A	1.05912	#N/A	-1.24956	-0.38367	0.0509645	-0.309597	-0.657974	-0.617182		MT18B_3587_Rv2707	no
MT18B_7023		mcr10	mcr10	putative small regulatory RNA	ncRNA	18.0024	2.15135	0.636127	3.38195	0.000719731	0.00501388	18.0024	1.55221	0.760284	2.04161	0.0411898	0.102564	18.0024	0.973342	0.720759	1.35044	0.176875	NA	#N/A	#N/A	#N/A	#N/A	#N/A	#N/A	#N/A	#N/A	#N/A	#N/A	#N/A	#N/A	#N/A	#N/A	#N/A	#N/A	#N/A	#N/A	yes
MT18B_3479	Rv2625c		Rv2625c	probable conserved transmembrane alanine and leucine rich protein	CDS	39607.4	2.15077	0.904297	2.37839	NA	NA	39607.4	3.16833	0.887142	3.57139	NA	NA	39607.4	0.777792	0.887144	0.876737	NA	NA	5.41278	4.72818	4.48879	1.28814	3.08168	1.281	1.00809	#N/A	1.84036	#N/A	2.84275	3.43486	3.23636	0.458813	-0.0366019	0.288145	DORM_1	MT18B_3479_Rv2625c_DORM_1	no
MT18B_0169	Rv0124		Rv0124	PE_PGRS family protein	CDS	15.1322	2.14634	0.729814	2.94095	0.00327211	0.0160291	15.1322	2.23851	0.821809	2.72389	0.00645182	0.0242393	15.1322	1.00028	0.803511	1.24488	0.213175	NA	#N/A	-0.519085	-0.101782	0.0811429	#N/A	-0.9159	-0.748088	#N/A	#N/A	#N/A	0.922173	-0.369835	-0.197834	0.0945961	-0.29024	0.441575		MT18B_0169_Rv0124	no
MT18B_0462	Rv0371c		Rv0371c	hypothetical protein	CDS	5.15825	2.13489	0.726933	2.93684	0.00331573	0.0161588	5.15825	2.67655	0.822965	3.25233	0.00114464	0.00604702	5.15825	0.657712	0.808021	0.813978	0.415657	NA	#N/A	1.11461	0.523609	0.270429	-0.442222	-0.5146	-1.26218	#N/A	2.05207	#N/A	0.644405	-0.581399	-0.268833	0.0993412	0.314047	-0.577251		MT18B_0462_Rv0371c	no
MT18B_4001	Rv3016	lpqA	lpqA	lipoprotein LpqA	CDS	246.289	2.12646	0.57116	3.72306	0.000196822	0.00179327	246.289	1.56728	0.665313	2.3557	0.0184876	0.0546087	246.289	0.812238	0.657953	1.23449	0.21702	0.712531	#N/A	0.71282	1.69375	1.68029	-0.171368	0.5261	0.220824	#N/A	0.367371	#N/A	0.454535	0.870036	1.28224	0.433402	0.292456	0.726691		MT18B_4001_lpqA	no
MT18B_1820	Rv1375		Rv1375	hypothetical protein	CDS	618.119	2.12593	0.586403	3.62537	0.000288546	0.00240264	618.119	0.726347	0.677865	1.07152	0.283935	0.427308	618.119	0.0771268	0.673375	0.114538	0.908812	0.958182	#N/A	0.0438543	1.082	1.37443	-0.0892673	0.6323	0.574029	#N/A	-0.466603	0.765535	0.114645	0.171913	1.16326	0.516775	0.891406	0.878733		MT18B_1820_Rv1375	no
MT18B_3141	Rv2373c	dnaJ2	dnaJ2	probable chaperone protein DnaJ2	CDS	1252.87	2.10973	0.477843	4.41511	1.0096e-05	0.000163443	1252.87	2.61741	0.562237	4.65535	3.23431e-06	5.62204e-05	1252.87	0.993212	0.561043	1.7703	0.076678	0.550076	#N/A	0.124791	0.795004	1.16029	0.189034	0.4005	0.551059	#N/A	2.06638	0.765535	-0.179406	0.178687	0.301873	-0.362631	-0.830783	-0.546357		MT18B_3141_dnaJ2	no
MT18B_1098	Rv0841		Rv0841	probable conserved transmembrane protein	CDS	1.95497	2.09842	0.794682	2.64058	0.00827652	0.0330011	1.95497	0.658599	0.873422	0.754044	0.450823	0.588206	1.95497	1.19672	0.851072	1.40613	0.159686	NA	#N/A	#N/A	#N/A	1.92643	#N/A	#N/A	#N/A	#N/A	#N/A	#N/A	#N/A	#N/A	#N/A	#N/A	#N/A	#N/A		MT18B_1098_Rv0841	no
MT18B_1077		pheU	pheU	tRNA-Phe	tRNA	122.627	2.09674	0.814878	2.57308	NA	NA	122.627	0.974717	0.868786	1.12193	NA	NA	122.627	0.623322	0.866223	0.719586	NA	NA	#N/A	#N/A	#N/A	#N/A	#N/A	#N/A	#N/A	#N/A	#N/A	#N/A	#N/A	#N/A	#N/A	#N/A	#N/A	#N/A	#N/A	#N/A	yes
MT18B_2485	Rv1908c	katG	katG	catalase-peroxidase-peroxynitritase t KatG	CDS	6189.51	2.09606	0.54915	3.81692	0.000135126	0.00132827	6189.51	2.27115	0.635872	3.5717	0.000354666	0.00239749	6189.51	1.7027	0.635602	2.67888	0.00738694	0.194523	#N/A	-2.63273	-1.47529	0.798857	-0.413115	0.585	0.876676	#N/A	4.27898	#N/A	#N/A	-0.729971	-1.27625	0.109323	-0.0288032	0.946813		MT18B_2485_katG	no
MT18B_1074		lysT	lysT	tRNA-Lys	tRNA	206.261	2.09434	0.739578	2.83181	0.00462852	0.0208579	206.261	2.77178	0.812757	3.41034	0.000648821	0.0038541	206.261	1.12148	0.811249	1.38241	0.166847	0.675025	#N/A	#N/A	#N/A	#N/A	#N/A	#N/A	#N/A	#N/A	#N/A	#N/A	#N/A	#N/A	#N/A	#N/A	#N/A	#N/A	#N/A	#N/A	yes
MT18B_0115	Rv0082		Rv0082	oxidoreductase	CDS	251.381	2.08967	0.735112	2.84266	NA	NA	251.381	3.96931	0.807989	4.91258	NA	NA	251.381	1.46106	0.807358	1.80968	NA	NA	#N/A	1.31186	1.19469	0.498571	-0.42082	0.2016	0.259441	#N/A	-0.785875	#N/A	0.192731	1.77983	1.15487	1.09873	0.868082	0.876298		MT18B_0115_Rv0082	no
MT18B_0167	Rv0123		Rv0123	hypothetical protein	CDS	184.123	2.08045	0.489811	4.24746	2.16208e-05	0.000288175	184.123	1.69911	0.585934	2.89982	0.00373374	0.0155621	184.123	0.12733	0.575797	0.221136	0.824986	0.946936	#N/A	0.176935	2.9738	1.90057	0.391768	-0.1203	0.0838529	#N/A	1.08656	#N/A	1.26875	-0.44993	-0.242719	0.435852	0.7999	0.415086		MT18B_0167_Rv0123	no
MT18B_2016	Rv1528c	papA4	papA4	probable conserved polyketide synthase associated protein PapA4	CDS	200.279	2.07992	0.705913	2.94642	0.00321474	0.0157976	200.279	4.02857	0.783722	5.14031	2.74291e-07	8.55063e-06	200.279	1.82282	0.782498	2.32948	0.0198334	0.335932	#N/A	0.0348449	1.35597	2.64986	0.90766	0.263	0.136294	#N/A	0.0767871	#N/A	-0.181208	-1.14345	0.234232	0.551758	0.519453	0.629068		MT18B_2016_papA4	no
MT18B_2403	Rv1845c	blaR	blaR	putative sensor-transducer protein BlaR	CDS	205.355	2.07424	0.709168	2.92489	0.00344576	0.0166067	205.355	2.76292	0.787985	3.50631	0.000454368	0.00290166	205.355	1.03502	0.78614	1.31658	0.18798	0.703579	#N/A	0.102131	0.979721	-0.728429	-0.011588	-0.415	-0.143118	#N/A	1.65749	#N/A	0.628209	0.0338938	0.226446	0.263096	-0.143333	0.85895		MT18B_2403_blaR	no
MT18B_5003		argU	argU	tRNA-Arg	tRNA	1512.83	2.06968	0.85824	2.41154	NA	NA	1512.83	0.991473	0.889787	1.11428	NA	NA	1512.83	0.541166	0.889736	0.608233	NA	NA	#N/A	#N/A	#N/A	#N/A	#N/A	#N/A	#N/A	#N/A	#N/A	#N/A	#N/A	#N/A	#N/A	#N/A	#N/A	#N/A	#N/A	#N/A	yes
MT18B_3277		glyV	glyV	tRNA-Gly	tRNA	1284.94	2.06451	0.901981	2.28886	NA	NA	1284.94	1.01265	0.892485	1.13464	NA	NA	1284.94	0.623535	0.892627	0.69854	NA	NA	#N/A	#N/A	#N/A	#N/A	#N/A	#N/A	#N/A	#N/A	#N/A	#N/A	#N/A	#N/A	#N/A	#N/A	#N/A	#N/A	#N/A	#N/A	yes
MT18B_2156	Rv1653	argJ	argJ	probable glutamate n-acetyltransferase ArgJ	CDS	281.238	2.05865	0.690886	2.97972	NA	NA	281.238	2.02793	0.772877	2.62388	NA	NA	281.238	0.450712	0.770737	0.584781	NA	NA	#N/A	-0.996613	-0.957744	0.815429	0.196607	0.4222	0.374765	#N/A	-0.0394883	#N/A	-0.0997801	1.00259	0.0388395	0.462974	0.442678	0.0354741		MT18B_2156_argJ	no
MT18B_3802	Rv2873	mpt83	mpt83	cell surface lipoprotein	CDS	334.038	2.058	0.566763	3.63114	0.00028217	0.00235996	334.038	0.80296	0.662119	1.21271	0.22524	0.364169	334.038	-0.0689003	0.654351	-0.105296	0.916141	0.959993	#N/A	0.321915	-0.019453	0.500714	1.13816	0.856	1.08006	#N/A	4.4868	0.847997	-0.144223	-0.398721	-0.521542	1.52937	1.61368	0.259105		MT18B_3802_mpt83	no
MT18B_1048	Rv0813c		Rv0813c	hypothetical protein	CDS	659.096	2.05751	0.466477	4.41073	NA	NA	659.096	2.1414	0.551991	3.8794	NA	NA	659.096	1.12292	0.548681	2.04659	NA	NA	#N/A	0.465518	1.15267	-0.0172857	-0.573467	0.5558	0.899088	#N/A	0.301002	#N/A	0.456021	0.0868235	-0.320447	-0.771425	-1.12822	-0.387669		MT18B_1048_Rv0813c	no
MT18B_4153	Rv3127		Rv3127	hypothetical protein	CDS	8321.72	2.05589	0.896966	2.29205	NA	NA	8321.72	2.54955	0.896485	2.84394	NA	NA	8321.72	0.997313	0.896492	1.11246	NA	NA	7.26491	3.65608	5.57096	1.75386	2.81476	1.7866	1.28985	-2.65306	-0.199808	#N/A	-0.435707	4.82063	4.15566	#N/A	#N/A	#N/A	DORM_1	MT18B_4153_Rv3127_DORM_1	no
MT18B_4178	Rv3136		Rv3136	PPE family protein	CDS	62.7737	2.05426	0.50531	4.06535	4.79611e-05	0.000561631	62.7737	0.848305	0.630394	1.34568	0.178407	0.306584	62.7737	0.347812	0.593071	0.58646	0.557567	NA	#N/A	1.3764	0.0857599	-1.12814	#N/A	0.0976	0.809538	-1.44361	#N/A	#N/A	-1.55335	0.270024	-0.576407	-1.64262	-1.25691	-1.70736		MT18B_4178_Rv3136	no
MT18B_7016		AS1890	AS1890	putative small regulatory RNA	ncRNA	5.47645	2.0503	0.611064	3.3553	0.000792798	0.00540766	5.47645	-0.396372	0.81621	-0.485625	0.627233	0.740131	5.47645	0.350026	0.712507	0.49126	0.623243	NA	#N/A	#N/A	#N/A	#N/A	#N/A	#N/A	#N/A	#N/A	#N/A	#N/A	#N/A	#N/A	#N/A	#N/A	#N/A	#N/A	#N/A	#N/A	yes
MT18B_0576	Rv0465c		Rv0465c	hypothetical protein	CDS	1344.07	2.04473	0.472317	4.32914	1.49692e-05	0.000216336	1344.07	1.38653	0.557633	2.48646	0.0129022	0.0415249	1344.07	0.701706	0.555202	1.26388	0.206275	0.711982	#N/A	0.17928	1.26933	-0.392714	0.385155	0.9928	0.606912	1.62761	0.00288251	1.88753	0.0751712	-0.195767	-0.024177	-0.579824	-0.822332	-1.18913		MT18B_0576_Rv0465c	no
MT18B_0946	Rv0735	sigL	sigL	probable alteRNAtive RNA polymerase sigma factor SigL	CDS	171.952	2.04344	0.45763	4.46526	7.99734e-06	0.000136498	171.952	2.14957	0.551777	3.89572	9.79072e-05	0.000862865	171.952	2.34524	0.536126	4.37442	1.21753e-05	0.00316037	#N/A	0.960154	-0.145187	0.0331429	0.257011	0.2388	-0.680294	#N/A	0.346342	#N/A	0.0183082	-0.315539	-0.485006	0.47673	0.757871	0.106355		MT18B_0946_sigL	no
MT18B_4482	Rv3371		Rv3371	hypothetical protein	CDS	283.636	2.03589	0.299033	6.80826	9.87871e-12	1.38009e-09	283.636	1.4006	0.380566	3.68031	0.000232954	0.00169633	283.636	1.43511	0.35874	4.00042	6.32293e-05	0.00883751	#N/A	1.47129	1.79973	0.710857	0.0935602	0.2869	-0.0131471	#N/A	1.36439	0.678072	5.86489	1.28445	1.24115	2.87884	2.16374	1.27697		MT18B_4482_Rv3371	no
MT18B_1430	Rv1084		Rv1084	hypothetical protein	CDS	173.438	2.03539	0.352284	5.77771	7.57243e-09	4.02299e-07	173.438	2.28231	0.435961	5.23511	1.64882e-07	5.81249e-06	173.438	0.767038	0.422051	1.8174	0.0691552	0.530964	#N/A	0.220521	0.291528	-0.202429	0.10165	-0.2009	-0.161	#N/A	-0.490726	#N/A	-0.0242703	-0.3747	-0.826567	-0.095444	-0.22982	0.265022		MT18B_1430_Rv1084	no
MT18B_2357	Rv1808		Rv1808	PPE family protein	CDS	398.404	2.03102	0.446217	4.55164	5.32302e-06	9.49718e-05	398.404	2.36261	0.531382	4.44616	8.74198e-06	0.000126826	398.404	0.726104	0.527006	1.37779	0.168268	0.676354	#N/A	-1.34338	1.64644	1.036	#N/A	-0.7612	-0.342059	#N/A	#N/A	1.07039	-0.218794	-0.963577	-1.1867	#N/A	#N/A	#N/A		MT18B_2357_Rv1808	no
MT18B_0166	Rv0122		Rv0122	hypothetical protein	CDS	208.932	2.02302	0.537423	3.7643	NA	NA	208.932	2.20222	0.629926	3.49599	NA	NA	208.932	0.366713	0.624512	0.587199	NA	NA	#N/A	-1.57752	-0.536152	0.363714	0.189034	-0.1047	-0.448088	3.15543	0.402358	#N/A	1.32961	-0.428245	0.0473225	0.172726	0.307637	0.374697		MT18B_0166_Rv0122	no
MT18B_4179	Rv3136A		Rv3136A	hypothetical protein	CDS	87.327	2.02123	0.546504	3.69847	0.000216902	0.00191157	87.327	2.52332	0.644225	3.91683	8.97217e-05	0.000809641	87.327	1.91281	0.629508	3.03858	0.00237697	NA	#N/A	#N/A	#N/A	#N/A	#N/A	#N/A	#N/A	#N/A	#N/A	#N/A	#N/A	#N/A	#N/A	#N/A	#N/A	#N/A		MT18B_4179_Rv3136A	yes
MT18B_3575	Rv2697c	dut	dut	deoxyuridine 5'-triphosphate nucleotidohydrolase	CDS	2362.18	2.01084	0.466684	4.30878	1.64155e-05	0.000231908	2362.18	4.70334	0.548822	8.56987	1.036e-17	9.76949e-15	2362.18	2.19876	0.548582	4.00808	6.12141e-05	0.00883751	#N/A	-0.28624	0.129829	-1.39286	-0.0203404	-0.0145	0.302824	#N/A	0.833767	#N/A	-1.69369	-0.505433	-0.951477	-1.12854	-1.23434	-1.56145		MT18B_3575_dut	no
MT18B_1710		argV	argV	tRNA-Arg	tRNA	1021.07	2.00755	0.904388	2.21979	NA	NA	1021.07	1.16625	0.88648	1.31559	NA	NA	1021.07	0.726592	0.886658	0.819473	NA	NA	#N/A	#N/A	#N/A	#N/A	#N/A	#N/A	#N/A	#N/A	#N/A	#N/A	#N/A	#N/A	#N/A	#N/A	#N/A	#N/A	#N/A	#N/A	yes
MT18B_3609	Rv2729c		Rv2729c	hypothetical protein	CDS	225.316	2.00461	0.314723	6.36944	1.89723e-10	1.78909e-08	225.316	1.82239	0.395226	4.61101	4.00708e-06	6.6003e-05	225.316	0.287289	0.380768	0.754499	0.450549	0.82287	#N/A	0.442494	1.04112	0.567571	-0.0247367	0.251	0.639441	#N/A	0.349743	#N/A	-0.579131	-0.0673364	-0.347775	0.602802	0.183459	1.13684		MT18B_3609_Rv2729c	no
MT18B_4993	Rv3766		Rv3766	hypothetical protein	CDS	374.522	2.00203	0.55775	3.58948	0.000331334	0.00271694	374.522	1.06006	0.651319	1.62755	0.10362	0.204619	374.522	0.786149	0.644387	1.22	0.222466	0.716202	#N/A	1.28829	1.5519	-0.0771429	0.372952	0.0704	0.0951471	#N/A	2.13936	1.32193	0.487248	-0.452081	-0.0339867	0.132831	0.230828	-0.0709437		MT18B_4993_Rv3766	no
MT18B_0833	Rv0654		Rv0654	probable dioxygenase	CDS	425.883	2.00143	0.402341	4.97445	6.54342e-07	1.71401e-05	425.883	2.46194	0.483147	5.09563	3.47587e-07	9.93255e-06	425.883	1.09293	0.477977	2.28656	0.0222214	0.350461	#N/A	0.705784	0.409051	2.13829	-0.0846703	0.3334	0.302324	#N/A	1.16607	0.678072	-0.252816	0.1612	0.679608	0.0126687	0.201185	0.23247		MT18B_0833_Rv0654	no
MT18B_1434	Rv1086		Rv1086	hypothetical protein	CDS	319.445	1.99926	0.405862	4.92596	8.39473e-07	2.0429e-05	319.445	2.00776	0.490606	4.09241	4.26911e-05	0.000452334	319.445	0.897066	0.482151	1.86055	0.0628078	0.530964	#N/A	-0.181709	0.644871	-0.329	-0.332789	0.0704	-0.178647	1.63691	1.70399	0.678072	0.698826	-0.28838	0.277774	0.138871	-0.177029	0.615728		MT18B_1434_Rv1086	no
MT18B_1844	Rv1397c	vapC10	vapC10	putative toxin VapC10	CDS	2024.16	1.99061	0.380848	5.22677	1.72498e-07	5.65793e-06	2024.16	1.18248	0.457001	2.58747	0.00966824	0.033032	2024.16	0.624479	0.454345	1.37446	0.169299	0.677568	#N/A	-0.0792829	-0.821474	-1.70957	-0.0306192	-0.0145	0.150941	1.72247	2.46902	0.925999	-0.209614	-0.397347	-1.47829	0.697702	0.384045	0.159457		MT18B_1844_vapC10	no
MT18B_4232	Rv3181c		Rv3181c	hypothetical protein	CDS	61.1605	1.9847	0.661128	3.00199	0.00268223	0.0136906	61.1605	2.09596	0.754606	2.77756	0.0054769	0.0210885	61.1605	0.95021	0.743611	1.27783	0.201308	NA	#N/A	-0.735522	0.380061	1.135	-0.101598	0.3448	-1.49661	#N/A	0.225686	#N/A	#N/A	#N/A	#N/A	0.291058	0.456901	-0.753389		MT18B_4232_Rv3181c	no
MT18B_1024	Rv0792c		Rv0792c	hypothetical protein	CDS	280.149	1.98268	0.617849	3.209	NA	NA	280.149	3.16755	0.70504	4.49273	NA	NA	280.149	1.23952	0.703092	1.76296	NA	NA	#N/A	1.21908	2.45894	2.457	0.524064	0.4647	1.02062	#N/A	0.601855	#N/A	-0.0476455	-0.0441836	1.39973	0.875942	1.08524	1.34293	DORM_2	MT18B_1024_Rv0792c_DORM_2	no
MT18B_0033		leuT	leuT	tRNA-Leu	tRNA	1993.69	1.97536	0.902177	2.18954	NA	NA	1993.69	1.23522	0.892277	1.38434	NA	NA	1993.69	0.818094	0.892353	0.916782	NA	NA	#N/A	#N/A	#N/A	#N/A	#N/A	#N/A	#N/A	#N/A	#N/A	#N/A	#N/A	#N/A	#N/A	#N/A	#N/A	#N/A	#N/A	#N/A	yes
MT18B_2823		leuU	leuU	tRNA-Leu	tRNA	3744.26	1.9712	0.902083	2.18517	NA	NA	3744.26	1.05878	0.89244	1.18638	NA	NA	3744.26	0.73553	0.892485	0.824136	NA	NA	#N/A	#N/A	#N/A	#N/A	#N/A	#N/A	#N/A	#N/A	#N/A	#N/A	#N/A	#N/A	#N/A	#N/A	#N/A	#N/A	#N/A	#N/A	yes
MT18B_4540	Rv3416	whiB3	whiB3	transcriptional regulatory protein whib-like WhiB3	CDS	252.008	1.97059	0.623897	3.15852	0.00158575	0.00921639	252.008	-0.00434756	0.722794	-0.00601494	0.995201	0.996522	252.008	0.349791	0.709684	0.492882	0.622096	0.881861	#N/A	2.26762	1.56942	-0.289	0.0342157	0.5945	0.998324	#N/A	1.17696	#N/A	3.5952	0.634093	-0.540233	0.718409	0.277897	0.820989		MT18B_4540_whiB3	no
MT18B_2405	Rv1846c	blaI	blaI	transcriptional regulator BlaI	CDS	2140.19	1.97006	0.610405	3.22747	0.00124891	0.0076228	2140.19	2.62319	0.696727	3.76501	0.00016654	0.00128212	2140.19	1.36158	0.696324	1.95538	0.0505377	0.491053	#N/A	0.336517	1.04211	-0.726	0.408168	0.111	0.625	#N/A	2.0178	#N/A	-1.02288	0.36326	0.924318	0.188008	-0.43376	-0.610513		MT18B_2405_blaI	no
MT18B_0108	Rv0077c		Rv0077c	oxidoreductase	CDS	57.9226	1.96965	0.539584	3.65031	0.000261928	0.00223024	57.9226	2.24365	0.644748	3.47989	0.000501624	0.00315354	57.9226	1.67083	0.621528	2.68826	0.0071825	NA	#N/A	0.19813	0.966974	3.12743	-0.407364	0.1243	0.218382	#N/A	0.159199	#N/A	0.585344	-0.148547	0.494843	#N/A	#N/A	#N/A		MT18B_0108_Rv0077c	no
MT18B_3347	Rv2515c		Rv2515c	hypothetical protein	CDS	61.4141	1.96715	0.408049	4.82087	1.4293e-06	3.1762e-05	61.4141	1.33535	0.52622	2.53763	0.0111605	0.0370902	61.4141	0.545555	0.486792	1.12072	0.262409	NA	#N/A	0.493415	1.60176	1.83129	0.411426	0.1763	0.564324	#N/A	0.39835	#N/A	-0.252719	-0.43727	-0.53995	1.08367	0.195096	0.892667		MT18B_3347_Rv2515c	no
MT18B_1382	Rv1048c		Rv1048c	hypothetical protein	CDS	195.003	1.96588	0.380291	5.1694	2.34842e-07	7.32085e-06	195.003	2.29654	0.465106	4.93768	7.90578e-07	1.91158e-05	195.003	1.30653	0.451955	2.89085	0.00384205	0.130448	#N/A	0.648163	0.892489	3.23671	0.0384362	-3.4739	-2.25875	#N/A	-0.309359	0.678072	0.605829	-0.291024	-0.266293	0.0792277	0.680664	-0.0393092		MT18B_1382_Rv1048c	no
MT18B_3879	Rv2930	fadD26	fadD26	long-chain-fatty-acid--amp ligase FadD26	CDS	3871.39	1.96495	0.649815	3.02386	0.00249571	0.0130826	3871.39	-0.145927	0.734552	-0.198661	0.842528	0.895973	3871.39	0.532106	0.733589	0.725347	0.468239	0.826011	#N/A	3.72642	2.77658	-2.20114	0.318461	1.1309	1.29947	-1.76553	1.7248	1.80735	-0.790126	1.36307	0.660956	-1.0104	-1.12378	-1.02964		MT18B_3879_fadD26	no
MT18B_1428	Rv1082	mca	mca	mycothiol conjugate amidase Mca	CDS	469.561	1.96385	0.268814	7.30563	2.75967e-13	6.78992e-11	469.561	1.75567	0.335918	5.22648	1.72769e-07	5.87103e-06	469.561	0.353516	0.325973	1.0845	0.278145	0.763429	#N/A	0.229288	0.480262	1.11657	0.111031	0.0566	0.377824	#N/A	-0.309359	0.765535	0.294177	0.20731	-0.240213	0.0157722	0.0885748	0.583984		MT18B_1428_mca	no
MT18B_0096	Rv0065	vapC1	vapC1	putative toxin VapC1	CDS	204.253	1.96278	0.507074	3.8708	0.000108479	0.00113034	204.253	0.774658	0.609102	1.2718	0.203443	0.336868	204.253	0.486208	0.592599	0.820467	0.41195	0.804628	#N/A	-3.18154	-2.16011	0.417857	0.328836	0.3448	0.511147	#N/A	-0.0345543	#N/A	0.707899	-0.151573	0.248312	0.288246	0.138704	0.0255108		MT18B_0096_vapC1	no
MT18B_3507	Rv2642		Rv2642	hypothetical protein	CDS	39.0935	1.9627	0.66522	2.95045	0.00317315	0.0156869	39.0935	2.87943	0.756687	3.80532	0.000141623	0.00114635	39.0935	1.1264	0.746042	1.50983	0.131087	NA	#N/A	0.302576	0.529745	4.95929	0.787432	0.0566	0.715176	#N/A	0.276596	#N/A	0.0989996	-0.145376	0.00838868	0.817968	0.337127	-0.144731		MT18B_3507_Rv2642	no
MT18B_3221	Rv2429	ahpD	ahpD	alkyl hydroperoxide reductase subunit d	CDS	346.322	1.96022	0.672028	2.91687	0.00353563	0.0169232	346.322	-0.0970683	0.76188	-0.127406	0.898619	0.934367	346.322	-0.105129	0.754269	-0.139379	0.88915	0.955799	#N/A	1.99351	1.2897	-0.584286	0.282143	1.1043	1.04082	#N/A	-0.13659	0.678072	-0.606984	1.57737	0.296017	-1.21662	-1.31961	-0.308638	DORM_2	MT18B_3221_ahpD_DORM_2	no
MT18B_0327	Rv0261c	narK3	narK3	nitrate/nitrite transporter	CDS	74.0972	1.9584	0.560389	3.49471	0.00047458	0.00356596	74.0972	1.94177	0.66366	2.92585	0.0034352	0.0145754	74.0972	1.11263	0.645809	1.72284	0.0849168	NA	#N/A	-0.723193	-0.955634	0.656714	0.43082	0.433	0.00855882	#N/A	-0.378944	#N/A	1.27668	-0.30107	-0.47246	1.08984	1.10508	0.804668		MT18B_0327_narK3	no
MT18B_3481	Rv2627c		Rv2627c	hypothetical protein	CDS	39847.6	1.95733	0.903681	2.16595	NA	NA	39847.6	3.23479	0.889389	3.63709	NA	NA	39847.6	1.01517	0.889391	1.14142	NA	NA	7.58045	4.92384	5.54414	2.145	2.84398	1.7527	0.760794	#N/A	1.45119	#N/A	0.439731	4.96354	4.66077	0.378904	1.1524	0.856711	DORM_1	MT18B_3481_Rv2627c_DORM_1	no
MT18B_3965		gluU	gluU	tRNA-Glu	tRNA	1078.87	1.95707	0.825886	2.36966	NA	NA	1078.87	0.926337	0.87308	1.061	NA	NA	1078.87	0.678491	0.872827	0.777348	NA	NA	#N/A	#N/A	#N/A	#N/A	#N/A	#N/A	#N/A	#N/A	#N/A	#N/A	#N/A	#N/A	#N/A	#N/A	#N/A	#N/A	#N/A	#N/A	yes
MT18B_4886		proY	proY	tRNA-Pro	tRNA	252.303	1.95566	0.836571	2.33771	NA	NA	252.303	0.869478	0.879801	0.988268	NA	NA	252.303	0.467433	0.879023	0.531764	NA	NA	#N/A	#N/A	#N/A	#N/A	#N/A	#N/A	#N/A	#N/A	#N/A	#N/A	#N/A	#N/A	#N/A	#N/A	#N/A	#N/A	#N/A	#N/A	yes
MT18B_3276		proU	proU	tRNA-Pro	tRNA	1895.04	1.95551	0.903847	2.16354	NA	NA	1895.04	0.792095	0.888786	0.89121	NA	NA	1895.04	0.525456	0.8889	0.59113	NA	NA	#N/A	#N/A	#N/A	#N/A	#N/A	#N/A	#N/A	#N/A	#N/A	#N/A	#N/A	#N/A	#N/A	#N/A	#N/A	#N/A	#N/A	#N/A	yes
MT18B_3728	Rv2813		Rv2813	hypothetical protein	CDS	1.39345	1.95248	0.861709	2.26582	0.0234626	0.0746213	1.39345	0.674433	0.874748	0.771003	0.440705	0.579818	1.39345	0.598997	0.894625	0.669551	0.503144	NA	#N/A	-0.998624	-0.883749	-0.798714	-0.39973	-1.2515	-1.79206	#N/A	-0.587851	#N/A	#N/A	-0.404048	-0.75946	0.0279231	0.58573	0.760083		MT18B_3728_Rv2813	no
MT18B_2158	Rv1655	argD	argD	acetylornithine aminotransferase	CDS	119.134	1.95126	0.686972	2.84037	0.0045061	0.0204291	119.134	1.89775	0.772744	2.45586	0.0140549	0.044327	119.134	0.477519	0.767492	0.622181	0.533823	NA	#N/A	-0.607508	-0.841892	-0.191571	0.0758749	0.2388	-0.185647	#N/A	-0.785046	#N/A	2.33443	0.398521	-0.221863	0.328996	0.0619488	0.229706		MT18B_2158_argD	no
MT18B_2085			0	hypothetical protein	CDS	225.726	1.94984	0.360096	5.41478	6.13654e-08	2.46262e-06	225.726	2.4023	0.44088	5.44886	5.06927e-08	2.25025e-06	225.726	1.33675	0.428972	3.11618	0.00183208	0.0979083	#N/A	#N/A	#N/A	#N/A	#N/A	#N/A	#N/A	#N/A	#N/A	#N/A	#N/A	#N/A	#N/A	#N/A	#N/A	#N/A	#N/A	#N/A	yes
MT18B_0881	Rv0689c		Rv0689c	hypothetical protein	CDS	0.516503	1.94851	0.904138	2.1551	0.031154	0.0922392	0.516503	0.366621	0.814491	0.450122	0.652622	0.760956	0.516503	-0.0300628	0.867397	-0.0346586	0.972352	NA	#N/A	-1.84125	-1.34121	0.428429	1.15575	-0.0291	-1.57915	#N/A	-0.0193653	#N/A	0.0692374	-0.0241728	-0.155302	0.322404	0.409634	0.399877		MT18B_0881_Rv0689c	no
MT18B_0661	Rv0530A		Rv0530A	hypothetical protein	CDS	172.878	1.94081	0.455485	4.26098	2.03532e-05	0.000274187	172.878	2.12026	0.547511	3.87255	0.000107704	0.000929659	172.878	0.887893	0.536594	1.65468	0.0979892	0.579185	#N/A	#N/A	#N/A	#N/A	#N/A	#N/A	#N/A	#N/A	#N/A	#N/A	#N/A	#N/A	#N/A	#N/A	#N/A	#N/A		MT18B_0661_Rv0530A	yes
MT18B_1303		alaV	alaV	tRNA-Ala	tRNA	4125.38	1.93887	0.898167	2.1587	NA	NA	4125.38	1.12587	0.895883	1.25672	NA	NA	4125.38	0.645799	0.895916	0.720825	NA	NA	#N/A	#N/A	#N/A	#N/A	#N/A	#N/A	#N/A	#N/A	#N/A	#N/A	#N/A	#N/A	#N/A	#N/A	#N/A	#N/A	#N/A	#N/A	yes
MT18B_4792	Rv3616c	espA	espA	ESX-1 secretion-associated protein EspA	CDS	3986.21	1.93857	0.568788	3.40825	0.000653805	0.00462693	3986.21	1.32401	0.656019	2.01824	0.0435659	0.107195	3986.21	0.938658	0.655463	1.43205	0.152129	0.656615	#N/A	0.710577	0.255516	0.917714	-0.8863	-0.1047	-0.00776471	1.25701	1.40944	-0.678072	3.29671	-0.0362578	-1.21321	1.59791	0.092745	0.824169		MT18B_4792_espA	no
MT18B_2425	Rv1862	adhA	adhA	probable alcohol dehydrogenase AdhA	CDS	233.661	1.9381	0.341113	5.68169	1.33374e-08	6.5336e-07	233.661	3.0086	0.415177	7.24654	4.27537e-13	1.34389e-10	233.661	1.2492	0.407131	3.0683	0.00215282	0.103999	#N/A	-0.143071	-0.176095	-1.23986	-0.07552	-0.2863	0.0488824	#N/A	0.747602	#N/A	1.91148	-0.259562	-0.0255174	0.260801	-0.652993	0.305552		MT18B_2425_adhA	no
MT18B_4229	Rv3180c		Rv3180c	hypothetical protein	CDS	36.4882	1.93807	0.575924	3.36515	0.000765025	0.00525624	36.4882	3.59429	0.667745	5.38273	7.33655e-08	3.00798e-06	36.4882	0.656965	0.664194	0.989116	0.322606	NA	#N/A	-0.536749	-0.392239	1.60543	0.23634	-0.6439	-0.132618	#N/A	-1.22657	#N/A	#N/A	-0.0296747	0.19389	0.313877	0.724602	0.228916		MT18B_4229_Rv3180c	no
MT18B_0974	Rv0750		Rv0750	hypothetical protein	CDS	299.577	1.93779	0.480609	4.03194	5.53176e-05	0.000626601	299.577	1.82969	0.571408	3.20207	0.00136445	0.00694463	299.577	1.34126	0.56333	2.38095	0.0172683	0.316488	#N/A	0.568993	1.68063	1.81229	-0.0603973	-0.2009	-0.422324	#N/A	1.40835	0.678072	0.185813	0.11492	0.658865	0.449011	-0.0807177	0.187236		MT18B_0974_Rv0750	no
MT18B_5111	Rv3854c	ethA	ethA	monooxygenase EthA	CDS	1658.82	1.93388	0.663479	2.91475	NA	NA	1658.82	1.00097	0.747032	1.33994	NA	NA	1658.82	0.973498	0.746063	1.30485	NA	NA	#N/A	-0.323051	1.84045	0.089	0.568519	0.0976	-0.0229706	-1.98914	0.682573	1.848	-1.44335	0.599358	0.455497	0.774354	0.0274128	0.711848		MT18B_5111_ethA	no
MT18B_8001		ssr	ssr	10Sa RNA	ncRNA	2.51686e+06	1.93158	0.72672	2.65795	NA	NA	2.51686e+06	4.06648	0.800895	5.07742	NA	NA	2.51686e+06	1.17783	0.800895	1.47064	NA	NA	#N/A	#N/A	#N/A	#N/A	#N/A	#N/A	#N/A	#N/A	#N/A	#N/A	#N/A	#N/A	#N/A	#N/A	#N/A	#N/A	#N/A	#N/A	yes
MT18B_0736	Rv0586	mce2R	mce2R	transcriptional regulator, GntR family	CDS	731.085	1.93137	0.401321	4.81252	1.49036e-06	3.26839e-05	731.085	2.61779	0.479782	5.45621	4.86415e-08	2.21055e-06	731.085	1.55192	0.476638	3.25597	0.00113006	0.0789741	#N/A	0.631996	1.42904	0.634714	-0.715486	0.3219	0.403941	#N/A	2.29484	#N/A	-0.223387	-0.337829	0.697958	0.940799	0.203089	-0.0162964		MT18B_0736_mce2R	no
MT18B_0298	Rv0233	nrdB	nrdB	ribonucleotide-diphosphate reductase subunit beta	CDS	761.803	1.92558	0.773375	2.48984	NA	NA	761.803	1.41459	0.838023	1.68801	NA	NA	761.803	0.0645689	0.837502	0.077097	NA	NA	#N/A	0.454107	1.38352	2.42171	0.470927	-0.2009	-0.720118	#N/A	1.14513	-0.584963	0.0865975	-0.443733	1.092	0.401758	-0.0534292	0.314271		MT18B_0298_nrdB	no
MT18B_0714	Rv0572c		Rv0572c	hypothetical protein	CDS	806.982	1.92441	0.828135	2.32379	NA	NA	806.982	3.77562	0.87418	4.31904	NA	NA	806.982	0.795018	0.87415	0.909476	NA	NA	3.64386	1.8401	2.3975	1.546	0.991318	0.5753	-0.160265	#N/A	0.57757	-0.847997	0.292404	2.42819	2.07509	-0.103115	0.186183	0.670411	DORM_1	MT18B_0714_Rv0572c_DORM_1	no
MT18B_2087	Rv1599	hisD	hisD	histidinol dehydrogenase	CDS	374.465	1.92026	0.445609	4.30928	1.63783e-05	0.000231908	374.465	2.01076	0.532026	3.77944	0.000157182	0.00122751	374.465	0.647291	0.526342	1.22979	0.218775	0.716202	#N/A	-0.398638	0.357613	0.305714	0.117695	-0.1681	0.452735	#N/A	0.167786	#N/A	-0.214851	0.181257	0.306688	#N/A	#N/A	#N/A		MT18B_2087_hisD	no
MT18B_3342		hisT	hisT	tRNA-His	tRNA	21753	1.90836	0.899273	2.12212	NA	NA	21753	0.964527	0.860923	1.12034	NA	NA	21753	0.550796	0.860933	0.639766	NA	NA	#N/A	#N/A	#N/A	#N/A	#N/A	#N/A	#N/A	#N/A	#N/A	#N/A	#N/A	#N/A	#N/A	#N/A	#N/A	#N/A	#N/A	#N/A	yes
MT18B_1845	Rv1398c	vapB10	vapB10	putative antitoxin VapB10	CDS	9101.62	1.9082	0.530131	3.59948	NA	NA	9101.62	0.925492	0.616492	1.50122	NA	NA	9101.62	0.522345	0.616137	0.847774	NA	NA	#N/A	-0.356901	-1.80473	-1.47429	-0.428566	0.111	0.229912	2.63459	3.07889	#N/A	-1.2004	-0.634311	-1.49015	0.63227	-0.194314	0.097779		MT18B_1845_vapB10	no
MT18B_0159	Rv0116c	ldtA	ldtA	probable l,d-transpeptidase LdtA	CDS	420.769	1.90419	0.536978	3.54612	0.000390945	0.00310451	420.769	2.19924	0.626338	3.51126	0.000445984	0.00285954	420.769	1.0767	0.622915	1.72849	0.0838998	0.570435	#N/A	0.0231717	1.2063	1.87329	-0.00578235	-0.2345	0.172618	4.1177	2.04078	1.37851	2.12134	-0.255465	0.58697	#N/A	#N/A	#N/A		MT18B_0159_ldtA	no
MT18B_8000		rnpB	rnpB	ribonuclease P RNA	ncRNA	3.96568e+06	1.90346	0.803984	2.36754	0.017907	0.0601472	3.96568e+06	4.7061	0.85897	5.47877	4.283e-08	2.01944e-06	3.96568e+06	1.9942	0.85897	2.32162	0.0202533	0.337618	#N/A	#N/A	#N/A	#N/A	#N/A	#N/A	#N/A	#N/A	#N/A	#N/A	#N/A	#N/A	#N/A	#N/A	#N/A	#N/A	#N/A	#N/A	yes
MT18B_4697	Rv3536c	hsaE	hsaE	probable hydratase	CDS	206.034	1.90339	0.429802	4.42853	9.48754e-06	0.000156513	206.034	2.83266	0.514651	5.50403	3.71205e-08	1.91806e-06	206.034	1.0565	0.50788	2.08021	0.0375063	0.449946	#N/A	-0.137212	1.01916	4.20343	-0.168123	0.433	0.747882	1.93734	0.483364	#N/A	0.100841	-0.203809	0.802309	0.633618	0.45999	-0.0745414		MT18B_4697_hsaE	no
MT18B_0439	Rv0352	dnaJ1	dnaJ1	chaperone protein	CDS	2663.43	1.90259	0.588621	3.23228	NA	NA	2663.43	1.94499	0.675634	2.87876	NA	NA	2663.43	0.709368	0.675172	1.05065	NA	NA	#N/A	-0.245171	0.150639	1.33657	0.163499	0.275	1.33844	#N/A	1.63397	#N/A	-0.414969	0.0335089	-0.581145	-1.59122	-1.64693	-1.2584		MT18B_0439_dnaJ1	no
MT18B_5205	Rv0257		Rv0257	hypothetical protein	CDS	79.1738	1.90218	0.52913	3.59492	0.000324487	0.00268413	79.1738	1.98182	0.631682	3.13737	0.00170469	0.00821211	79.1738	1.04964	0.613834	1.70997	0.0872711	NA	#N/A	#N/A	#N/A	1.20143	#N/A	#N/A	#N/A	#N/A	#N/A	#N/A	#N/A	#N/A	#N/A	#N/A	#N/A	#N/A		MT18B_5205_Rv0257	no
MT18B_3745	Rv2828c		Rv2828c	hypothetical protein	CDS	73.7648	1.90215	0.688036	2.76461	0.00569911	0.0244332	73.7648	2.90996	0.772249	3.76816	0.000164453	0.00127637	73.7648	1.30007	0.766793	1.69546	0.0899882	NA	#N/A	-1.40911	-0.845587	-0.325143	-0.0454314	0.275	1.03947	#N/A	0.933573	#N/A	0.0138981	-0.395661	0.394375	-0.0322073	-0.0637553	0.207444		MT18B_3745_Rv2828c	no
MT18B_0368	Rv0293c		Rv0293c	hypothetical protein	CDS	533.762	1.90172	0.440405	4.31813	1.5736e-05	0.000226551	533.762	1.32791	0.527032	2.5196	0.0117487	0.0385057	533.762	0.357051	0.520887	0.685468	0.493049	0.834337	#N/A	0.312467	0.963858	0.531857	0.264236	0	-0.464176	1.69599	2.00264	#N/A	0.895818	-0.231066	0.40183	0.124579	0.243934	0.855829		MT18B_0368_Rv0293c	no
MT18B_3854	Rv2912c		Rv2912c	hypothetical protein	CDS	124.479	1.90071	0.483137	3.9341	NA	NA	124.479	2.051	0.579841	3.53717	NA	NA	124.479	0.730568	0.566721	1.28911	NA	NA	#N/A	0.454431	0.775959	0.958143	0.0285692	0.1243	0.636324	#N/A	0.951588	#N/A	0.106505	0.0448148	0.884334	0.230365	0.076751	0.587889		MT18B_3854_Rv2912c	no
MT18B_4369	Rv3286c	sigF	sigF	alteRNAtive RNA polymerase sigma factor SigF	CDS	563.513	1.89863	0.60268	3.15032	0.00163093	0.0093636	563.513	4.2162	0.688739	6.12162	9.26272e-10	9.44297e-08	563.513	1.64193	0.688186	2.38589	0.017038	0.316488	#N/A	0.174967	0.85166	0.769	-0.0709665	0.263	0.169971	1.58015	1.48302	#N/A	0.340679	-0.394271	-0.375148	2.28737	1.47715	0.538153		MT18B_4369_sigF	no
MT18B_4671	Rv3515c	fadD19	fadD19	long-chain-fatty-acid--CoA ligase FadD19	CDS	419.149	1.89848	0.394777	4.80898	1.51699e-06	3.30757e-05	419.149	2.51765	0.474496	5.30595	1.12088e-07	4.31423e-06	419.149	1.3744	0.469006	2.93045	0.00338476	0.130448	#N/A	-0.35853	1.32933	2.67371	-0.207561	0.6415	0.434235	#N/A	-0.00578235	0.584963	-0.00271533	-0.0234303	1.62799	0.755787	1.48625	0.401573		MT18B_4671_fadD19	no
MT18B_3543	Rv2667	clpC2	clpC2	putative ATP-dependent protease ATP-binding subunit ClpC2	CDS	69.9179	1.89721	0.527932	3.59367	0.000326057	0.00269122	69.9179	3.58503	0.617611	5.80467	6.44921e-09	4.50489e-07	69.9179	1.50751	0.608494	2.47744	0.0132328	NA	#N/A	-0.21329	0.236937	1.52757	-0.0573917	-0.2345	0.250647	2.41414	-0.820277	#N/A	-0.0188958	-0.174401	-0.307121	1.86961	1.10772	1.44017		MT18B_3543_clpC2	no
MT18B_2544	Rv1956	higA	higA	antitoxin HigA	CDS	314.431	1.89599	0.574556	3.29993	0.000967102	0.0061829	314.431	-0.11578	0.675895	-0.171299	0.863988	0.908042	314.431	0.276966	0.661632	0.418609	0.675502	0.901157	#N/A	0.630992	1.39793	3.59643	0.249749	-0.415	0.263059	2.60644	1.10389	#N/A	-0.0493473	0.0417087	-0.0160938	0.0881076	0.605943	0.679995		MT18B_2544_higA	no
MT18B_0857	Rv0671	lpqP	lpqP	lipoprotein LpqP	CDS	582.284	1.8904	0.583346	3.24061	0.00119273	0.00735126	582.284	3.10527	0.670812	4.62911	3.67234e-06	6.23968e-05	582.284	0.596384	0.670046	0.890064	0.373431	0.789937	#N/A	-0.076617	1.12997	0.612714	-0.0877334	0.0566	-0.426333	#N/A	0.761853	#N/A	#N/A	-0.0161712	0.365277	0.259201	0.234065	0.733049		MT18B_0857_lpqP	no
MT18B_2540	Rv1953	vapC14	vapC14	putative toxin VapC14	CDS	175.811	1.88532	0.745645	2.52844	NA	NA	175.811	0.74804	0.821007	0.911125	NA	NA	175.811	-0.385447	0.81692	-0.471829	NA	NA	#N/A	0.337973	0.707175	-0.671571	-0.547932	-1.5564	-0.547147	#N/A	0.855458	#N/A	0.0501194	-0.0847615	-0.63195	-0.524448	-0.165573	-0.48504		MT18B_2540_vapC14	no
MT18B_4167	Rv3132c	devS	devS	two component sensor histidine kinase DevS	CDS	17337.8	1.88412	0.661395	2.84871	NA	NA	17337.8	3.6499	0.744191	4.90451	NA	NA	17337.8	0.322595	0.744191	0.433483	NA	NA	4.01792	3.52995	3.89454	-1.04957	2.01792	0.6599	0.095	-2.22959	0.0487012	#N/A	-0.260744	3.21462	1.59651	0.0147368	0.286642	0.178652	DORM_1	MT18B_4167_devS_DORM_1	no
MT18B_3466	Rv2614A		Rv2614A	hypothetical protein	CDS	2.30873	1.88105	0.695796	2.70344	0.00686251	0.0285396	2.30873	1.64632	0.82134	2.00443	0.0450242	0.109781	2.30873	1.08563	0.764958	1.4192	0.155839	NA	#N/A	#N/A	#N/A	0.874857	#N/A	#N/A	#N/A	#N/A	#N/A	#N/A	#N/A	#N/A	#N/A	#N/A	#N/A	#N/A		MT18B_3466_Rv2614A	no
MT18B_1816	Rv1372		Rv1372	hypothetical protein	CDS	136.274	1.87836	0.584337	3.21452	0.00130664	0.00787327	136.274	0.816866	0.687213	1.18866	0.234572	0.375235	136.274	0.467651	0.671408	0.696522	0.486102	NA	#N/A	-0.105112	0.910544	0.627	0.292782	0	0.0173529	#N/A	-1.54793	#N/A	1.09963	-0.159718	-0.536042	0.0173548	-0.0753628	-0.366548		MT18B_1816_Rv1372	no
MT18B_2253	Rv1732c		Rv1732c	hypothetical protein	CDS	839.062	1.87803	0.733258	2.56122	NA	NA	839.062	4.22593	0.806186	5.24188	NA	NA	839.062	0.236626	0.806438	0.293421	NA	NA	#N/A	-1.14177	-0.63769	-0.526429	0.0635029	-0.2688	0.344941	#N/A	0.45628	#N/A	-0.406497	0.252158	0.141071	-0.189086	-0.504892	-0.157531		MT18B_2253_Rv1732c	no
MT18B_3923	Rv2961		Rv2961	putative transposase	CDS	8.82417	1.87732	0.476932	3.93625	8.27647e-05	0.000889425	8.82417	0.689899	0.665735	1.0363	0.300063	0.444555	8.82417	0.74593	0.559747	1.33262	0.182657	NA	#N/A	1.4355	1.07882	1.92571	0.181421	0.4542	-1.91282	#N/A	-1.23107	#N/A	0.320648	-0.216404	-0.060191	0.0777565	0.0946319	0.0533082		MT18B_3923_Rv2961	no
MT18B_2321	Rv1779c		Rv1779c	hypothetical protein	CDS	250.272	1.86999	0.338223	5.52886	3.22321e-08	1.44737e-06	250.272	1.23201	0.425087	2.89825	0.00375254	0.0156059	250.272	0.582494	0.406057	1.43451	0.151426	0.656615	#N/A	0.582966	-0.0437162	-1.53729	0.424385	0.0286	0.863794	#N/A	0.651377	0.678072	0.344844	0.604918	-0.0863983	0.14134	0.0482094	-0.319432		MT18B_2321_Rv1779c	no
MT18B_0117	Rv0084	hycD	hycD	formate hydrogenlyase subunit 4	CDS	290.554	1.86536	0.789014	2.36417	NA	NA	290.554	3.36172	0.849014	3.95956	NA	NA	290.554	1.52427	0.848513	1.7964	NA	NA	#N/A	-0.895339	-0.908108	1.18129	0.92448	-0.2688	-1.55118	#N/A	-1.13924	#N/A	-0.309971	-0.119396	-0.227478	1.07874	1.414	0.919128		MT18B_0117_hycD	no
MT18B_3676	Rv2774c		Rv2774c	hypothetical protein	CDS	28.3271	1.85503	0.438641	4.22904	2.34691e-05	0.00030738	28.3271	2.47765	0.546173	4.53639	5.72266e-06	8.88308e-05	28.3271	1.04405	0.5131	2.03479	0.0418719	NA	#N/A	0.623683	0.801427	1.40457	-0.179515	0.2016	-0.118353	#N/A	0.2554	#N/A	#N/A	-0.235787	-0.105688	#N/A	#N/A	#N/A		MT18B_3676_Rv2774c	no
MT18B_1285	Rv0981	mprA	mprA	two component response transcriptional regulatory protein MprA	CDS	499.959	1.85165	0.469529	3.94364	8.02545e-05	0.000864914	499.959	2.56393	0.554909	4.62046	3.82899e-06	6.43382e-05	499.959	1.6225	0.551363	2.9427	0.00325361	0.128517	#N/A	-0.816312	-0.982649	-0.0184286	0.0949116	-0.2009	-0.676176	1.54597	1.5279	1.80735	0.972038	-0.210119	-0.311889	2.03863	1.38885	0.597486		MT18B_1285_mprA	no
MT18B_4707	Rv3546	fadA5	fadA5	probable acetyl-CoA acetyltransferase	CDS	169.59	1.85099	0.580829	3.18681	0.00143852	0.00850486	169.59	3.20425	0.669938	4.7829	1.72784e-06	3.48525e-05	169.59	0.973811	0.666848	1.46032	0.144202	0.645588	#N/A	-3.81924	-2.69864	-0.161857	-0.560643	0.8156	0.699294	#N/A	0.671142	#N/A	-0.254909	-0.231046	1.02763	0.0551237	0.258016	0.204975		MT18B_4707_fadA5	no
MT18B_3635	Rv2743c		Rv2743c	hypothetical protein	CDS	462.021	1.84709	0.527481	3.50171	0.000462277	0.00352978	462.021	2.46303	0.615725	4.00022	6.32843e-05	0.000618416	462.021	0.717559	0.613355	1.16989	0.242045	0.744154	#N/A	-0.593732	0.188087	-0.287571	0.0370307	0.3103	0.895882	#N/A	1.49433	1.53605	0.816917	-0.462349	-0.054404	-0.180827	0.0350328	-0.56135		MT18B_3635_Rv2743c	no
MT18B_3065	Rv2321c/Rv2322c	rocD	rocD	ornithine aminotransferase	pseudogene	73.7749	1.83998	0.627829	2.9307	0.003382	0.0163811	73.7749	1.41011	0.728181	1.93649	0.052808	0.12311	73.7749	0.443161	0.713743	0.620898	0.534667	NA	#N/A	#N/A	#N/A	#N/A	#N/A	#N/A	#N/A	#N/A	#N/A	#N/A	#N/A	#N/A	#N/A	#N/A	#N/A	#N/A	#N/A	#N/A	yes
MT18B_5010		serU	serU	tRNA-Ser	tRNA	67.9974	1.83904	0.520381	3.53402	0.000409295	0.00321638	67.9974	1.11919	0.63672	1.75775	0.0787902	0.167435	67.9974	0.681207	0.606047	1.12402	0.261005	NA	#N/A	#N/A	#N/A	#N/A	#N/A	#N/A	#N/A	#N/A	#N/A	#N/A	#N/A	#N/A	#N/A	#N/A	#N/A	#N/A	#N/A	#N/A	yes
MT18B_0297	Rv0232		Rv0232	hypothetical protein	CDS	199.737	1.83539	0.707923	2.59264	NA	NA	199.737	1.09972	0.789808	1.39238	NA	NA	199.737	0.138204	0.785556	0.175932	NA	NA	#N/A	0.227431	1.08109	1.89114	0.60027	-0.5353	-0.534882	#N/A	0.472314	#N/A	-0.205345	-0.0471133	1.60227	0.384014	-0.0764204	-0.355128		MT18B_0297_Rv0232	no
MT18B_2259	Rv1735c		Rv1735c	hypothetical protein	CDS	15.6348	1.83534	0.791872	2.31772	0.0204645	0.0667176	15.6348	2.17618	0.860759	2.52821	0.0114645	0.0378339	15.6348	-0.0129525	0.854678	-0.0151549	0.987909	NA	#N/A	2.00508	1.74795	0.220429	1.04334	-0.0439	-0.449824	#N/A	1.33342	#N/A	0.617454	1.01094	0.65348	#N/A	#N/A	#N/A	DORM_1	MT18B_2259_Rv1735c_DORM_1	no
MT18B_2688	Rv2042c		Rv2042c	hypothetical protein	CDS	187.946	1.83221	0.368759	4.96858	6.74457e-07	1.7425e-05	187.946	1.49714	0.459155	3.26065	0.00111158	0.00589717	187.946	0.538719	0.441061	1.22142	0.221929	0.716202	#N/A	-0.423578	0.319321	-1.18014	0.333424	0.1243	-0.224324	#N/A	-0.244115	#N/A	0.0825396	-0.0144394	0.0970578	0.0296638	-0.0170131	0.0970484		MT18B_2688_Rv2042c	no
MT18B_2618	Rv1999c		Rv1999c	hypothetical protein	CDS	33.9096	1.83	0.713679	2.56418	0.010342	0.0388441	33.9096	2.8353	0.797417	3.5556	0.000377119	0.00251671	33.9096	0.430528	0.79154	0.543912	0.586502	NA	#N/A	0.512649	0.364157	1.00429	0.769772	-0.6215	-1.04582	#N/A	-1.98089	#N/A	-0.169009	0.294776	0.129052	0.0128319	0.14877	-0.231204		MT18B_2618_Rv1999c	no
MT18B_0777	Rv0615		Rv0615	integral membrane protein	CDS	284.139	1.82862	0.616794	2.96473	0.00302954	0.0150957	284.139	1.70104	0.706665	2.40714	0.0160781	0.0490668	284.139	0.986054	0.702316	1.404	0.160318	0.670416	#N/A	1.42149	1.75841	0.110286	0.457332	0.0144	0.406735	#N/A	3.58027	0.584963	0.226914	0.38986	0.779603	#N/A	#N/A	#N/A		MT18B_0777_Rv0615	no
MT18B_3514		glyT	glyT	tRNA-Gly	tRNA	9522.53	1.82365	0.904575	2.01603	NA	NA	9522.53	0.738075	0.885254	0.833744	NA	NA	9522.53	0.437706	0.885276	0.494429	NA	NA	#N/A	#N/A	#N/A	#N/A	#N/A	#N/A	#N/A	#N/A	#N/A	#N/A	#N/A	#N/A	#N/A	#N/A	#N/A	#N/A	#N/A	#N/A	yes
MT18B_7028		MTS2823	MTS2823	putative small regulatory RNA	ncRNA	2.61689e+06	1.82316	0.793887	2.2965	0.0216476	0.0697308	2.61689e+06	4.33288	0.852114	5.08485	3.67909e-07	1.04342e-05	2.61689e+06	1.93688	0.852114	2.27303	0.0230243	0.351557	#N/A	#N/A	#N/A	#N/A	#N/A	#N/A	#N/A	#N/A	#N/A	#N/A	#N/A	#N/A	#N/A	#N/A	#N/A	#N/A	#N/A	#N/A	yes
MT18B_3836	Rv2896c		Rv2896c	hypothetical protein	CDS	305.615	1.82206	0.773597	2.35531	NA	NA	305.615	2.7848	0.838155	3.32253	NA	NA	305.615	1.26051	0.837454	1.50517	NA	NA	#N/A	0.71125	0.859384	-0.259571	-0.018878	0.6781	-1.27364	#N/A	-0.346787	#N/A	-0.932136	-0.561041	-0.472774	0.158063	0.486596	0.660478		MT18B_3836_Rv2896c	no
MT18B_1202	Rv0919		Rv0919	n-acetylmuramidase	CDS	73.1693	1.81454	0.411974	4.4045	1.06026e-05	0.000169461	73.1693	1.80255	0.515906	3.49396	0.000475915	0.003012	73.1693	0.626245	0.489417	1.27957	0.200695	NA	#N/A	-0.579568	-0.110745	1.16186	0.0813396	1.6781	0.732808	#N/A	0.154021	#N/A	1.02446	0.0217076	-0.0747754	0.819294	0.964344	1.03856		MT18B_1202_Rv0919	no
MT18B_0311	Rv0245		Rv0245	hypothetical protein	CDS	267.45	1.81384	0.538505	3.36829	0.000756361	0.00521571	267.45	2.88485	0.627347	4.5985	4.25545e-06	6.88908e-05	267.45	0.614366	0.624821	0.983267	0.325476	0.77917	#N/A	1.26159	1.91128	0.951857	0.0398403	0.0704	0.235176	#N/A	0.516688	#N/A	0.561744	-0.0737239	0.417456	0.136248	0.113221	0.190621		MT18B_0311_Rv0245	no
MT18B_2570	Rv1976c		Rv1976c	hypothetical protein	CDS	462.457	1.81023	0.525396	3.44545	0.000570101	0.0041117	462.457	1.70845	0.615174	2.77717	0.00548339	0.0210885	462.457	0.806735	0.61112	1.32009	0.186804	0.703243	#N/A	2.14716	0.665456	0.295143	0.136191	-0.1681	-0.248324	#N/A	-0.283375	#N/A	0.53032	-0.220467	0.258106	0.673968	0.748628	0.531111		MT18B_2570_Rv1976c	no
MT18B_2689	Rv2043c	pncA	pncA	pyrazinamidase/nicotinamidase	CDS	414.741	1.80933	0.356268	5.07856	3.80307e-07	1.09505e-05	414.741	1.77261	0.434547	4.07922	4.51868e-05	0.000474738	414.741	0.354435	0.426954	0.830148	0.406455	0.804628	#N/A	0.101468	1.02053	-0.563857	0.41684	-0.0439	0.134706	2.03914	1.41161	0.584963	0.661391	0.345387	0.720387	1.28479	0.669976	1.19254		MT18B_2689_pncA	no
MT18B_1925	Rv1461		Rv1461	hypothetical protein	CDS	5854.61	1.80889	0.502855	3.59723	0.000321627	0.00266632	5854.61	-0.337128	0.589064	-0.572311	0.567111	0.689379	5854.61	0.0859993	0.587703	0.146331	0.88366	0.955799	#N/A	-0.54238	0.816538	0.797571	0.264236	1.373	1.30379	#N/A	1.48474	1.20163	0.984944	-0.660344	-0.972082	-0.569762	-0.729406	-0.329413		MT18B_1925_Rv1461	no
MT18B_0517	Rv0415	thiO	thiO	glycine oxidase ThiO	CDS	184.387	1.80879	0.446436	4.05161	5.08657e-05	0.00058211	184.387	2.82187	0.532893	5.29539	1.18764e-07	4.43544e-06	184.387	1.24723	0.525352	2.37409	0.0175924	0.316488	#N/A	-0.259433	0.501388	-0.171143	-0.58208	0.0841	-0.510029	#N/A	0.727993	#N/A	0.565262	-0.347972	0.0489097	-0.102094	-0.0785889	0.52745		MT18B_0517_thiO	no
MT18B_2025	Rv1536	ileS	ileS	isoleucyl, tRNA synthetase	CDS	2416.59	1.80782	0.481306	3.75607	0.000172602	0.00161007	2416.59	0.294076	0.567231	0.518442	0.60415	0.718881	2416.59	0.417653	0.564835	0.739425	0.459649	0.823357	#N/A	0.0501147	-0.315662	-1.46729	0.341417	-0.2176	0.353029	#N/A	1.99747	2.32193	#N/A	-0.246548	-1.31513	0.821295	0.458325	0.640842		MT18B_2025_ileS	no
MT18B_1051	Rv0815c	cysA2	cysA2	probable thiosulfate sulfurtransferase	CDS	1968.55	1.80743	0.515348	3.50721	0.000452831	0.00346467	1968.55	0.325995	0.603267	0.540382	0.588933	0.706314	1968.55	0.383839	0.600819	0.63886	0.522914	0.850613	#N/A	-1.53994	-1.46412	#N/A	0.185232	-0.1844	0.217676	#N/A	0.165644	1.20163	-0.0175923	-0.186347	-1.26141	-1.86147	-1.70251	-0.998243		MT18B_1051_cysA2	no
MT18B_1288	Rv0984	moaB2	moaB2	MoaB	CDS	1407.27	1.80741	0.708403	2.55139	NA	NA	1407.27	2.03537	0.785955	2.58967	NA	NA	1407.27	0.883379	0.78556	1.12452	NA	NA	#N/A	0.0827948	0.231046	0.724429	0.16221	0	-1.91524	#N/A	2.76462	1.72247	1.85861	#N/A	-0.122644	-0.117941	-0.921039	-0.426076		MT18B_1288_moaB2	no
MT18B_3282	Rv2466c		Rv2466c	hypothetical protein	CDS	310.734	1.80702	0.555507	3.25293	0.00114223	0.00708814	310.734	1.12057	0.649305	1.7258	0.084384	0.176342	310.734	0.430194	0.642311	0.669761	0.50301	0.840819	#N/A	-0.0021085	2.29838	4.62714	-0.332789	0.669	0.895618	#N/A	0.894268	#N/A	0.351689	-0.884689	0.381549	0.5926	0.928729	0.841077		MT18B_3282_Rv2466c	no
MT18B_1316	Rv1005c	pabB	pabB	para-aminobenzoate synthase component	CDS	82.6922	1.80659	0.421231	4.28884	1.7961e-05	0.000248164	82.6922	2.27016	0.517378	4.38783	1.14489e-05	0.000159945	82.6922	0.937342	0.497592	1.88376	0.0595978	NA	#N/A	-0.338461	-0.072583	-0.339571	-0.128156	0.263	-0.00344118	#N/A	-0.322529	#N/A	1.17236	-0.487929	-0.671809	0.15424	0.328789	0.455848		MT18B_1316_pabB	no
MT18B_3874	Rv2926c		Rv2926c	hypothetical protein	CDS	1029.88	1.79925	0.591255	3.04311	NA	NA	1029.88	2.88183	0.678299	4.24862	NA	NA	1029.88	0.730438	0.67773	1.07777	NA	NA	#N/A	1.42358	2.08035	0.238714	0.500802	-0.454	-0.204676	1.82782	1.9279	#N/A	-1.19819	-0.641092	-0.632744	#N/A	#N/A	#N/A		MT18B_3874_Rv2926c	no
MT18B_0994	Rv0767c		Rv0767c	hypothetical protein	CDS	75.2784	1.79832	0.601645	2.989	0.00279894	0.0141903	75.2784	1.57406	0.703107	2.23873	0.0251736	0.069067	75.2784	-0.0506775	0.690587	-0.0733833	0.941501	NA	#N/A	-0.574813	0.314195	3.59143	1.64524	0	0.0363235	#N/A	0.0962619	#N/A	#N/A	-0.372934	0.491105	0.385922	0.380587	0.405737		MT18B_0994_Rv0767c	no
MT18B_3396	Rv2554c		Rv2554c	hypothetical protein	CDS	273.723	1.79707	0.685557	2.62132	0.00875895	0.0343796	273.723	2.43178	0.767482	3.16852	0.00153217	0.00760814	273.723	0.559207	0.765879	0.73015	0.465298	0.824826	#N/A	-0.9742	-0.675059	-0.242143	0.448901	0.1375	0.300941	#N/A	0.861029	#N/A	-0.983857	-0.648455	-1.00012	0.145149	0.443165	0.252909		MT18B_3396_Rv2554c	no
MT18B_7015		AS1726	AS1726	putative small regulatory RNA	ncRNA	4.70436	1.79591	0.846327	2.122	0.0338375	0.098489	4.70436	1.62548	0.88781	1.83088	0.0671183	0.148053	4.70436	-0.00948746	0.888577	-0.0106771	0.991481	NA	#N/A	#N/A	#N/A	#N/A	#N/A	#N/A	#N/A	#N/A	#N/A	#N/A	#N/A	#N/A	#N/A	#N/A	#N/A	#N/A	#N/A	#N/A	yes
MT18B_3095		asnT	asnT	tRNA-Asn	tRNA	13348.9	1.78519	0.89945	1.98475	NA	NA	13348.9	0.776017	0.861351	0.90093	NA	NA	13348.9	0.540008	0.861369	0.626918	NA	NA	#N/A	#N/A	#N/A	#N/A	#N/A	#N/A	#N/A	#N/A	#N/A	#N/A	#N/A	#N/A	#N/A	#N/A	#N/A	#N/A	#N/A	#N/A	yes
MT18B_3794	Rv2866	relG	relG	toxin RelG	CDS	22.6129	1.78467	0.534638	3.33808	0.000843584	0.00565186	22.6129	1.37082	0.667628	2.05327	0.0400469	0.10037	22.6129	0.394879	0.624276	0.632538	0.527035	NA	#N/A	0.448351	0.969142	2.02871	0.540027	0.0841	-0.156412	#N/A	1.24184	#N/A	0.146805	-0.46424	0.0591595	0.234236	0.198753	-0.637386		MT18B_3794_relG	no
MT18B_1287	Rv0983	pepD	pepD	probable serine protease PepD	CDS	2074.82	1.78348	0.402755	4.42821	9.50199e-06	0.000156513	2074.82	2.13143	0.480051	4.44002	8.99515e-06	0.000129503	2074.82	1.01759	0.478781	2.12537	0.0335557	0.435505	#N/A	-0.209708	0.446748	1.52671	0.289244	-0.6439	-2.06428	#N/A	3.49608	1.96347	0.825523	#N/A	#N/A	1.02742	0.660186	0.815247		MT18B_1287_pepD	no
MT18B_1417	Rv1073		Rv1073	hypothetical protein	CDS	2491.76	1.77691	0.41452	4.28668	1.81367e-05	0.000249678	2491.76	1.71817	0.493233	3.48349	0.000494925	0.00311662	2491.76	1.07128	0.491901	2.17784	0.029418	0.424227	#N/A	0.549998	1.30504	0.115857	0.00432161	0.7485	0.744735	#N/A	1.91724	1.26303	0.0884065	0.786112	1.30044	#N/A	#N/A	#N/A		MT18B_1417_Rv1073	no
MT18B_4789	Rv3614c	espD	espD	ESX-1 secretion-associated protein EspD	CDS	2888.69	1.77577	0.544483	3.2614	0.00110865	0.00694657	2888.69	1.9572	0.631373	3.09992	0.00193572	0.00913537	2888.69	0.670898	0.630874	1.06344	0.287581	0.765059	#N/A	0.204365	-0.7627	0.346571	-0.732165	0.2987	0.422853	#N/A	1.67747	-0.847997	3.5727	0.0857444	-1.1587	1.10853	0.651839	0.987993		MT18B_4789_espD	no
MT18B_0403	Rv0324		Rv0324	transcriptional regulator, ArsR family	CDS	160.822	1.7744	0.895495	1.98148	NA	NA	160.822	0.488588	0.896023	0.545285	NA	NA	160.822	0.496661	0.897059	0.553654	NA	NA	#N/A	1.35867	1.50172	2.12214	-0.415037	-0.811	-1.75118	#N/A	1.66479	0.584963	0.604242	-0.455301	-0.306259	0.311081	0.567506	0.610995		MT18B_0403_Rv0324	no
MT18B_3631	Rv2742c		Rv2742c	hypothetical protein	CDS	110.053	1.77438	0.427154	4.15396	3.26774e-05	0.000400191	110.053	2.08419	0.522821	3.98644	6.70722e-05	0.000645399	110.053	1.44525	0.5025	2.87612	0.00402596	NA	#N/A	-0.649994	0.0706451	0.461	-0.153607	0.3103	0.289265	#N/A	1.45207	#N/A	0.03278	-0.335345	-0.291459	#N/A	#N/A	#N/A		MT18B_3631_Rv2742c	no
MT18B_1399	Rv1058	fadD14	fadD14	probable medium chain fatty-acid-CoA ligase FadD14	CDS	268.593	1.77306	0.585143	3.03013	0.00244447	0.0128904	268.593	-0.327709	0.688474	-0.475994	0.634079	0.74464	268.593	-0.174416	0.672579	-0.259325	0.795385	0.936954	#N/A	-0.918008	-0.580845	-0.328571	0.0356239	0.4957	0.246618	#N/A	-0.509088	0.925999	0.765625	-0.635398	-1.1091	0.0792363	0.114925	0.30724		MT18B_1399_fadD14	no
MT18B_1926	Rv1462		Rv1462	hypothetical protein	CDS	1114.58	1.77269	0.462982	3.82886	0.000128739	0.00127791	1114.58	1.20831	0.548102	2.20453	0.027487	0.0740049	1114.58	0.506399	0.545146	0.928923	0.352929	0.788829	#N/A	-0.962853	0.0803621	0.003	0.0799754	0.903	0.878265	1.36737	2.38883	1	0.0481167	-0.986654	-1.64346	0.537516	0.656032	0.965434		MT18B_1926_Rv1462	no
MT18B_3608	Rv2728c		Rv2728c	hypothetical protein	CDS	36.7316	1.77101	0.42398	4.17711	2.95239e-05	0.000372456	36.7316	1.07912	0.55684	1.93793	0.0526314	0.122978	36.7316	0.266024	0.50737	0.52432	0.600056	NA	#N/A	-0.975242	-0.238563	0.367143	-0.21424	0.7824	0.302806	#N/A	-0.0548918	#N/A	0.497862	-0.360977	0.0156602	0.56487	0.622221	-0.144721		MT18B_3608_Rv2728c	no
MT18B_2369	Rv1818c		Rv1818c	PE family protein	CDS	102.685	1.76928	0.545465	3.24363	0.00118019	0.00729782	102.685	2.06011	0.643069	3.20355	0.00135743	0.00693796	102.685	0.659167	0.63178	1.04335	0.296787	NA	#N/A	-1.12541	-1.16237	0.110429	#N/A	-0.1681	0.0516176	#N/A	#N/A	#N/A	0.624612	-0.41092	-0.436068	0.17468	-0.230827	0.49364		MT18B_2369_Rv1818c	no
MT18B_0811		trpT	trpT	tRNA-Trp	tRNA	1611.48	1.76595	0.723863	2.43962	NA	NA	1611.48	0.499329	0.799323	0.62469	NA	NA	1611.48	0.398028	0.798558	0.498433	NA	NA	#N/A	#N/A	#N/A	#N/A	#N/A	#N/A	#N/A	#N/A	#N/A	#N/A	#N/A	#N/A	#N/A	#N/A	#N/A	#N/A	#N/A	#N/A	yes
MT18B_3679	Rv2777c		Rv2777c	hypothetical protein	CDS	902.408	1.7646	0.422873	4.17288	3.00768e-05	0.000378166	902.408	2.44742	0.503091	4.86477	1.14589e-06	2.52765e-05	902.408	0.794257	0.501121	1.58496	0.112976	0.602742	#N/A	1.25493	1.77376	-0.123714	0.0840643	0.3219	0.382529	1.68257	1.14187	#N/A	-0.309784	0.86365	1.52423	#N/A	#N/A	#N/A		MT18B_3679_Rv2777c	no
MT18B_0706		tyrT	tyrT	tRNA-Tyr	tRNA	308.6	1.76079	0.904691	1.94629	NA	NA	308.6	0.722381	0.882599	0.81847	NA	NA	308.6	0.605932	0.883299	0.685987	NA	NA	#N/A	#N/A	#N/A	#N/A	#N/A	#N/A	#N/A	#N/A	#N/A	#N/A	#N/A	#N/A	#N/A	#N/A	#N/A	#N/A	#N/A	#N/A	yes
MT18B_2173	Rv1669		Rv1669	hypothetical protein	CDS	26.3637	1.75698	0.696017	2.52433	0.0115918	0.0423683	26.3637	2.51426	0.786206	3.19797	0.00138398	0.00701665	26.3637	1.19381	0.772238	1.54591	0.122127	NA	#N/A	0.375275	0.927321	0.952286	1.58256	0.0286	-0.244235	#N/A	0.136191	#N/A	0.606778	-0.397617	-0.33181	-0.00501617	-0.174494	0.0836564		MT18B_2173_Rv1669	no
MT18B_1404	Rv1063c		Rv1063c	hypothetical protein	CDS	134.933	1.75641	0.528829	3.32133	0.000895906	0.00586223	134.933	2.18633	0.62357	3.50615	0.000454634	0.00290166	134.933	0.9411	0.613941	1.53288	0.125305	NA	#N/A	-0.243617	0.402474	-0.0487143	0.265437	0.0704	0.0393824	#N/A	1.06534	#N/A	0.0207254	0.0174466	0.44486	0.509681	0.584793	0.943976		MT18B_1404_Rv1063c	no
MT18B_0114	Rv0081		Rv0081	probable transcriptional regulatory protein	CDS	210.784	1.75481	0.816543	2.14907	NA	NA	210.784	2.49497	0.867628	2.87563	NA	NA	210.784	1.26832	0.867004	1.46287	NA	NA	#N/A	1.43411	3.43612	0.0262857	0.0172093	0.3334	0.486471	#N/A	1.19975	#N/A	-0.066485	2.69415	1.57286	0.445325	0.629852	0.353865	DORM_1	MT18B_0114_Rv0081_DORM_1	no
MT18B_0805		metT	metT	tRNA-Met	tRNA	1678.57	1.74774	0.757292	2.30788	NA	NA	1678.57	0.830912	0.825713	1.0063	NA	NA	1678.57	0.437316	0.825288	0.529896	NA	NA	#N/A	#N/A	#N/A	#N/A	#N/A	#N/A	#N/A	#N/A	#N/A	#N/A	#N/A	#N/A	#N/A	#N/A	#N/A	#N/A	#N/A	#N/A	yes
MT18B_1106	Rv0848	cysK2	cysK2	putative cysteine synthase	CDS	84.623	1.74347	0.532872	3.27183	0.00106854	0.00676265	84.623	0.708146	0.648032	1.09276	0.274497	0.417838	84.623	0.281608	0.620187	0.454069	0.649779	NA	#N/A	2.06284	3.61366	4.62971	0.210389	0.433	-0.618529	#N/A	0.751035	1.43296	-0.673632	1.1795	2.76143	#N/A	#N/A	#N/A	DORM_2	MT18B_1106_cysK2_DORM_2	no
MT18B_2708	Rv2057c	rpmG1	rpmG1	50S ribosomal protein L33 RpmG1	CDS	40.9468	1.74075	0.412899	4.21593	2.48755e-05	0.00032222	40.9468	0.592822	0.554468	1.06917	0.284991	0.428623	40.9468	0.0551114	0.497112	0.110863	0.911725	NA	#N/A	0.00264938	-0.165217	0.292429	0.199123	0.189	-0.578176	#N/A	0.136629	#N/A	0.217621	0.749849	1.04731	0.0458773	0.0540925	-0.0399878		MT18B_2708_rpmG1	no
MT18B_4934		serV	serV	tRNA-Ser	tRNA	627.823	1.73986	0.89942	1.93442	NA	NA	627.823	0.765369	0.894892	0.855264	NA	NA	627.823	0.587947	0.895144	0.656818	NA	NA	#N/A	#N/A	#N/A	#N/A	#N/A	#N/A	#N/A	#N/A	#N/A	#N/A	#N/A	#N/A	#N/A	#N/A	#N/A	#N/A	#N/A	#N/A	yes
MT18B_2602	Rv1990c		Rv1990c	hypothetical protein	CDS	196.626	1.73181	0.334347	5.17967	2.22278e-07	6.98695e-06	196.626	2.03178	0.414681	4.89962	9.60204e-07	2.23e-05	196.626	0.52529	0.401559	1.30813	0.190831	0.703579	#N/A	-0.348345	-0.0375788	3.35357	0.0285692	0.3334	0.629353	#N/A	2.17654	0.678072	0.809952	0.247103	0.0144637	3.17188	2.14225	1.4824		MT18B_2602_Rv1990c	no
MT18B_4169	Rv3133c	devR	devR	two component transcriptional regulatory protein DevR	CDS	4564.59	1.72779	0.552684	3.12617	0.00177097	0.0100001	4564.59	2.09269	0.639495	3.27241	0.00106635	0.00572157	4564.59	0.284096	0.639257	0.444417	0.656741	0.893854	4.94953	3.36115	2.4653	0.0251429	1.59884	1.4803	0.951059	#N/A	1.8339	#N/A	-0.144257	3.46182	2.373	0.152631	0.271736	0.0215587	DORM_1	MT18B_4169_devR_DORM_1	no
MT18B_3522	Rv2650c		Rv2650c	hypothetical protein	CDS	103.927	1.72743	0.537262	3.21524	0.00130334	0.0078659	103.927	1.43919	0.640001	2.24874	0.0245291	0.0678826	103.927	0.644815	0.623339	1.03445	0.300924	NA	#N/A	-0.220523	-0.488717	-0.174857	0.237564	-0.304	-0.726118	#N/A	1.69347	#N/A	-1.12535	-0.64919	-0.522316	0.740196	0.280694	-0.0158602		MT18B_3522_Rv2650c	no
MT18B_1335	Rv1019		Rv1019	hypothetical protein	CDS	204.666	1.72663	0.312554	5.52427	3.3085e-08	1.46435e-06	204.666	1.83759	0.392319	4.68392	2.81438e-06	5.05516e-05	204.666	0.902451	0.374855	2.40747	0.0160637	0.316488	#N/A	-0.144194	0.758079	0.744429	0.0468403	0.1375	-0.410559	#N/A	0.914054	#N/A	0.575458	-0.145514	0.211417	#N/A	#N/A	#N/A		MT18B_1335_Rv1019	no
MT18B_2514	Rv1931c		Rv1931c	transcriptional regulator, AraC family	pseudogene	51.9418	1.72604	0.582105	2.96517	0.00302518	0.0150939	51.9418	2.58131	0.680257	3.79461	0.000147875	0.00117413	51.9418	0.381474	0.670242	0.569159	0.569248	NA	#N/A	0.198384	0.521863	1.15257	0.125651	-1.5564	-1.89497	#N/A	-0.988504	#N/A	0.288082	-0.279569	-0.33726	#N/A	#N/A	#N/A		MT18B_2514_Rv1931c	no
MT18B_0125	Rv0090		Rv0090	hypothetical protein	CDS	49.7056	1.72456	0.484163	3.56194	0.000368119	0.00295918	49.7056	0.891962	0.613004	1.45507	0.145651	0.263886	49.7056	0.954408	0.565513	1.68769	0.0914717	NA	#N/A	0.758636	1.1644	0.735571	-0.810966	-0.1203	-0.564353	#N/A	-0.517324	#N/A	0.787647	-0.411414	-0.294711	0.445113	0.939417	0.401973		MT18B_0125_Rv0090	no
MT18B_2157	Rv1654	argB	argB	acetylglutamate kinase	CDS	275.49	1.72306	0.670807	2.56864	0.0102098	0.0384729	275.49	2.14966	0.754837	2.84785	0.00440153	0.0177378	275.49	0.576786	0.752709	0.766281	0.443509	0.817462	#N/A	-0.540982	-0.660287	0.357429	0.0257376	0.3674	0.291471	#N/A	-0.355375	#N/A	0.176527	0.320157	-0.578815	0.683785	1.04056	0.34005		MT18B_2157_argB	no
MT18B_4590	Rv3447c	eccC4	eccC4	ESX-4 type vii secretion system protein EccC4	CDS	40.4599	1.72232	0.410221	4.19851	2.68682e-05	0.000342388	40.4599	1.76277	0.525771	3.35273	0.00080019	0.00455251	40.4599	0.736945	0.485458	1.51804	0.129004	NA	#N/A	-0.619502	-0.639225	0.329429	-0.378944	-0.6666	-2.0285	#N/A	-1.79419	#N/A	#N/A	-0.512811	-0.500115	0.678023	0.895019	0.732694		MT18B_4590_eccC4	no
MT18B_2148	Rv1647		Rv1647	hypothetical protein	CDS	289.429	1.72045	0.356569	4.82501	1.39996e-06	3.14324e-05	289.429	1.76145	0.437686	4.02445	5.71076e-05	0.000582189	289.429	0.626569	0.426629	1.46865	0.141927	0.645588	#N/A	-0.0302548	0.531098	-0.154571	0.183963	-0.1203	0.564265	#N/A	-0.320726	#N/A	0.747161	0.438666	-0.0168126	#N/A	#N/A	#N/A		MT18B_2148_Rv1647	no
MT18B_3552	Rv2676c		Rv2676c	hypothetical protein	CDS	204.615	1.71751	0.36401	4.71831	2.37808e-06	4.84871e-05	204.615	1.2701	0.454372	2.79528	0.00518543	0.0202951	204.615	0.704915	0.43484	1.62109	0.104998	0.588315	#N/A	0.00372499	0.519822	0.0617143	0.642471	-0.1844	0.103941	#N/A	1.08316	#N/A	#N/A	-0.38332	-0.215138	0.0206084	-0.186748	0.0559698		MT18B_3552_Rv2676c	no
MT18B_3809	Rv2878c	mpt53	mpt53	soluble secreted antigen Mpt53 precursor	CDS	298.78	1.71439	0.51474	3.33059	0.000866615	0.0057652	298.78	0.571222	0.613408	0.931227	0.351736	0.49859	298.78	1.42735	0.599407	2.38127	0.0172532	0.316488	#N/A	-0.068659	0.377772	0.737571	-0.129734	0.1243	0.225118	#N/A	2.12488	#N/A	0.233326	-0.068869	0.430979	0.252552	0.376556	0.321011		MT18B_3809_mpt53	no
MT18B_1075		gluT	gluT	tRNA-Glu	tRNA	1477.9	1.71028	0.683343	2.50281	NA	NA	1477.9	0.983735	0.76467	1.28648	NA	NA	1477.9	0.400226	0.763879	0.523939	NA	NA	#N/A	#N/A	#N/A	#N/A	#N/A	#N/A	#N/A	#N/A	#N/A	#N/A	#N/A	#N/A	#N/A	#N/A	#N/A	#N/A	#N/A	#N/A	yes
MT18B_0493	Rv0397		Rv0397	13e12 repeat family protein	CDS	5.97903	1.70751	0.684177	2.49572	0.0125701	0.0452428	5.97903	0.952033	0.814953	1.16821	0.242724	0.382778	5.97903	0.738445	0.763128	0.967656	0.333216	NA	#N/A	-2.13551	-2.33571	1.22629	1.04264	-0.1681	-0.629118	#N/A	2.23991	#N/A	-0.00348507	0.104508	0.0124054	0.989584	1.02118	1.13401		MT18B_0493_Rv0397	no
MT18B_1170	Rv0898c		Rv0898c	hypothetical protein	CDS	148.903	1.69879	0.51959	3.26948	0.00107744	0.00679616	148.903	1.51482	0.617261	2.45409	0.0141241	0.044508	148.903	0.387334	0.605637	0.639549	0.522466	NA	#N/A	0.749602	0.299952	0.320857	0.863938	0.4005	0.126412	1.76129	2.82978	#N/A	-0.712106	-0.31077	0.74306	0.679245	0.425579	0.0645997		MT18B_1170_Rv0898c	no
MT18B_0463	Rv0372c		Rv0372c	hypothetical protein	CDS	11.6424	1.68846	0.590004	2.86177	0.00421278	0.019313	11.6424	2.69028	0.697483	3.85713	0.000114727	0.00097686	11.6424	0.984258	0.66814	1.47313	0.140715	NA	#N/A	-0.926532	-0.848385	0.471429	1.5787	-0.737	-2.06161	#N/A	0.755315	#N/A	0.580184	-0.330645	-0.278861	-0.177419	-0.345286	-0.0547209		MT18B_0463_Rv0372c	no
MT18B_4435	Rv3334		Rv3334	mercuric resistance operon regulatory protein	CDS	146.575	1.68196	0.448419	3.75087	0.000176224	0.0016292	146.575	0.985547	0.550737	1.78951	0.0735332	0.158677	146.575	-0.00442894	0.531235	-0.00833705	0.993348	NA	#N/A	0.127202	1.65387	4.00843	0.138814	0.0144	-1.35891	1.90304	0.163499	0.925999	0.113722	0.012799	1.03233	0.307056	0.00667398	0.0910366		MT18B_4435_Rv3334	no
MT18B_3321	Rv2495c	bkdC	bkdC	probable branched-chain keto acid dehydrogenase e2 component BkdC	CDS	1150.91	1.68025	0.437138	3.84376	0.000121166	0.00122202	1150.91	1.7648	0.519077	3.39987	0.000674168	0.0039796	1150.91	0.438741	0.517007	0.848617	0.396094	0.804628	#N/A	0.172844	0.661714	0.424429	0.0881416	0.0976	0.314147	2.27798	2.32702	1	-0.958274	0.03291	0.0171052	0.157595	-0.37283	0.118516		MT18B_3321_bkdC	no
MT18B_1843	Rv1396c		Rv1396c	PE_PGRS family protein	CDS	371.137	1.67921	0.540765	3.10525	0.00190118	0.010515	371.137	1.35316	0.632705	2.13868	0.0324612	0.0850304	371.137	1.23542	0.626603	1.97161	0.0486541	0.483085	#N/A	-2.33616	-2.11431	-0.653286	#N/A	0	0.00614706	#N/A	#N/A	#N/A	-1.13831	-0.807716	-1.40505	-0.47363	-0.991712	-0.164902		MT18B_1843_Rv1396c	no
MT18B_3264	Rv2455c		Rv2455c	hypothetical protein	CDS	2492.89	1.67874	0.331743	5.06036	4.18468e-07	1.17796e-05	2492.89	1.3252	0.400414	3.30956	0.000934414	0.00516805	2492.89	0.614541	0.39827	1.54303	0.122824	0.616497	#N/A	0.715904	1.25374	0.445	0.284514	0.0286	0.575206	#N/A	0.973305	#N/A	0.694763	0.401969	0.19997	1.24824	0.21593	0.117836		MT18B_3264_Rv2455c	no
MT18B_5088	Rv3841	bfrB	bfrB	bacterioferritin BfrB	CDS	9125.85	1.67872	0.560691	2.99401	0.00275335	0.0140157	9125.85	1.39619	0.647554	2.15609	0.0310765	0.0822023	9125.85	1.38839	0.647314	2.14485	0.0319651	0.432988	#N/A	0.224248	0.674903	-0.506	-0.14401	0.5261	1.93191	#N/A	2.66129	#N/A	-1.13433	0.83973	1.74087	2.77645	2.14238	1.63728		MT18B_5088_bfrB	no
MT18B_3574	Rv2696c		Rv2696c	hypothetical protein	CDS	3721.14	1.67827	0.458196	3.66278	0.00024949	0.00213881	3721.14	4.71427	0.53964	8.73596	2.41595e-18	4.15426e-15	3721.14	2.31958	0.539472	4.29972	1.71013e-05	0.00388413	#N/A	-0.162017	-0.315547	-0.982571	-0.0969617	-0.1203	0.346824	#N/A	1.43652	#N/A	0.0132518	0.0236748	-0.14807	-0.223339	-0.267195	0.212296		MT18B_3574_Rv2696c	no
MT18B_1700	Rv1284	canA	canA	carbonic anhydrase	CDS	203.289	1.6779	0.509353	3.29417	0.000987135	0.00627905	203.289	0.229379	0.614476	0.373292	0.708931	0.801345	203.289	-0.244695	0.596047	-0.410529	0.681418	0.903934	#N/A	0.14335	0.0266698	3.23971	0.190299	-0.5146	-0.320471	3.80012	1.08746	#N/A	#N/A	-0.0111197	-1.64511	1.02533	0.532015	0.829244		MT18B_1700_canA	no
MT18B_2095	Rv1607	chaA	chaA	sodium/calcium exchanger family protein	CDS	10711.1	1.67739	0.668955	2.50748	0.0121594	0.0440166	10711.1	3.87548	0.751025	5.16026	2.46612e-07	7.81698e-06	10711.1	1.71577	0.750996	2.28465	0.0223332	0.350461	#N/A	0.115388	-0.106559	-0.0252857	0.0426443	0.189	0.0602941	#N/A	-0.873027	#N/A	-0.573648	-0.22165	-0.855252	0.344926	0.358004	0.540627		MT18B_2095_chaA	no
MT18B_4504	Rv3385c	vapB46	vapB46	antitoxin VapB46	CDS	123.009	1.6763	0.669282	2.50463	NA	NA	123.009	2.1624	0.755817	2.86102	NA	NA	123.009	0.783646	0.751026	1.04343	NA	NA	#N/A	-0.213857	-0.0462902	-0.560714	0.609755	0.2141	0.611588	#N/A	0.879183	#N/A	-0.294333	0.239364	-0.247154	1.17143	-0.17772	-0.152985		MT18B_4504_vapB46	no
MT18B_3508	Rv2643	arsC	arsC	probable arsenic-transport integral membrane protein ArsC	CDS	149.016	1.67132	0.557584	2.99743	0.00272263	0.0138781	149.016	2.46456	0.649721	3.79325	0.000148686	0.00117577	149.016	1.04582	0.643134	1.62613	0.103923	NA	#N/A	0.410796	0.699203	4.60557	0.455229	-0.0439	0.479618	1.94111	0.137941	#N/A	-0.0121292	-0.0880126	0.0565511	0.650897	0.562416	0.360456		MT18B_3508_arsC	no
MT18B_4141	Rv3117	cysA3	cysA3	probable thiosulfate sulfurtransferase	CDS	1761.65	1.66939	0.52958	3.1523	0.00161992	0.00932877	1761.65	0.17376	0.618246	0.281053	0.778669	0.852581	1761.65	0.311151	0.615603	0.50544	0.61325	0.878711	#N/A	0.572163	0.442088	0.445429	0.0593553	0.0426	0.3395	#N/A	-0.0474179	1.1375	-0.0247388	-0.233828	-1.26734	#N/A	#N/A	#N/A		MT18B_4141_cysA3	no
MT18B_0688	Rv0550c	vapB3	vapB3	antitoxin VapB3	CDS	63.102	1.66665	0.725254	2.29802	0.0215606	0.0696274	63.102	1.10346	0.809747	1.36272	0.172972	0.300391	63.102	0.324613	0.800126	0.405702	0.684961	NA	#N/A	-1.39364	-0.629001	1.21971	0.605968	0.5558	0.546471	#N/A	1.21018	0.678072	-0.144893	0.215826	0.323048	0.716254	1.27835	0.617526		MT18B_0688_vapB3	no
MT18B_4880			0	hypothetical protein	CDS	15.7979	1.66082	0.675145	2.45995	0.0138958	0.0489401	15.7979	0.98735	0.795541	1.2411	0.214567	0.350974	15.7979	1.27668	0.75154	1.69875	0.0893655	NA	#N/A	#N/A	#N/A	#N/A	#N/A	#N/A	#N/A	#N/A	#N/A	#N/A	#N/A	#N/A	#N/A	#N/A	#N/A	#N/A	#N/A	#N/A	yes
MT18B_2945		valV	valV	tRNA-Val	tRNA	942.334	1.65905	0.90305	1.83716	NA	NA	942.334	0.945814	0.890713	1.06186	NA	NA	942.334	0.694932	0.89088	0.780052	NA	NA	#N/A	#N/A	#N/A	#N/A	#N/A	#N/A	#N/A	#N/A	#N/A	#N/A	#N/A	#N/A	#N/A	#N/A	#N/A	#N/A	#N/A	#N/A	yes
MT18B_4830		thrU	thrU	tRNA-Thr	tRNA	6301.03	1.65781	0.894074	1.85422	NA	NA	6301.03	0.950944	0.849653	1.11922	NA	NA	6301.03	0.672103	0.849683	0.791004	NA	NA	#N/A	#N/A	#N/A	#N/A	#N/A	#N/A	#N/A	#N/A	#N/A	#N/A	#N/A	#N/A	#N/A	#N/A	#N/A	#N/A	#N/A	#N/A	yes
MT18B_4481	Rv3370c	dnaE2	dnaE2	error-prone DNA polymerase	CDS	93.6183	1.65174	0.616393	2.67968	0.00736915	0.0302793	93.6183	2.24161	0.709392	3.1599	0.00157826	0.00772637	93.6183	0.740968	0.70163	1.05607	0.290938	NA	#N/A	-0.0779897	-0.116075	1.38829	0.362891	-0.0589	-0.421618	#N/A	-0.724198	#N/A	-1.22327	-0.632734	-0.570628	#N/A	#N/A	#N/A		MT18B_4481_dnaE2	no
MT18B_2337	Rv1791		Rv1791	PE family protein	CDS	1209.73	1.64953	0.495901	3.32634	0.000879957	0.00583282	1209.73	0.363043	0.584242	0.621392	0.534342	0.663006	1209.73	0.30017	0.580391	0.517187	0.605026	0.871961	#N/A	-0.24013	-0.424702	0.572571	#N/A	-0.3959	-0.00855882	#N/A	#N/A	#N/A	4.08774	0.340246	-1.44453	#N/A	#N/A	#N/A		MT18B_2337_Rv1791	no
MT18B_4063	Rv3061c	fadE22	fadE22	probable acyl-CoA dehydrogenase FadE22	CDS	464.122	1.64827	0.669371	2.46241	NA	NA	464.122	0.986299	0.754141	1.30784	NA	NA	464.122	0.774502	0.751342	1.03082	NA	NA	#N/A	-0.0330128	0.244671	-0.311143	0.874994	0.1506	0.415882	#N/A	0.206643	#N/A	#N/A	0.15594	0.351828	0.46174	0.482265	0.375411		MT18B_4063_fadE22	no
MT18B_4065	Rv3062	ligB	ligB	ATP-dependent DNA ligase	CDS	253.595	1.6421	0.624293	2.63034	NA	NA	253.595	1.27976	0.714841	1.79027	NA	NA	253.595	0.546218	0.70967	0.769678	NA	NA	#N/A	0.255656	0.998593	1.60914	0.0731347	0.0704	0.0539412	#N/A	-0.135005	#N/A	#N/A	-0.230662	0.527267	0.100929	0.396768	0.16128		MT18B_4065_ligB	no
MT18B_1436	Rv1087A		Rv1087A	hypothetical protein	CDS	3.62085	1.64181	0.737679	2.22563	0.0260387	0.0802433	3.62085	2.00512	0.835282	2.40054	0.0163711	0.0497196	3.62085	1.23095	0.794315	1.5497	0.121213	NA	#N/A	#N/A	#N/A	0.526714	#N/A	#N/A	#N/A	#N/A	#N/A	#N/A	#N/A	#N/A	#N/A	#N/A	#N/A	#N/A		MT18B_1436_Rv1087A	no
MT18B_3611	Rv2730		Rv2730	hypothetical protein	CDS	99.2479	1.63615	0.677513	2.41493	NA	NA	99.2479	2.17694	0.763717	2.85045	NA	NA	99.2479	0.534948	0.758687	0.705096	NA	NA	#N/A	-0.442335	0.0691591	2.256	-0.426625	0.6871	-0.957471	#N/A	0.516688	#N/A	#N/A	-0.801185	#N/A	-0.0294126	0.239145	0.281394		MT18B_3611_Rv2730	no
MT18B_4327	Rv3251c	rubA	rubA	probable rubredoxin RubA	CDS	372.756	1.63501	0.627333	2.60629	0.0091529	0.0356292	372.756	2.40863	0.714162	3.37266	0.000744459	0.00430031	372.756	-0.25992	0.713243	-0.364419	0.715545	0.917893	#N/A	1.83475	1.21801	-1.12771	0.342555	0.5361	0.965059	#N/A	1.24286	#N/A	#N/A	0.171431	0.43631	#N/A	#N/A	#N/A		MT18B_4327_rubA	no
MT18B_3478	Rv2624c		Rv2624c	hypothetical protein	CDS	23007.7	1.63496	0.90397	1.80864	NA	NA	23007.7	3.75458	0.888492	4.22578	NA	NA	23007.7	0.80566	0.888493	0.906771	NA	NA	5.47573	3.8648	4.28953	1.69129	3.3189	1.2388	0.382735	#N/A	1.84412	#N/A	0.110747	2.48517	3.22387	0.279729	0.094289	-0.0810057	DORM_1	MT18B_3478_Rv2624c_DORM_1	no
MT18B_7012		B55	B55	putative small regulatory RNA	ncRNA	711.953	1.62755	0.90028	1.80782	NA	NA	711.953	1.11855	0.86324	1.29576	NA	NA	711.953	0.68884	0.863477	0.797751	NA	NA	#N/A	#N/A	#N/A	#N/A	#N/A	#N/A	#N/A	#N/A	#N/A	#N/A	#N/A	#N/A	#N/A	#N/A	#N/A	#N/A	#N/A	#N/A	yes
MT18B_0784	Rv0620	galK	galK	galactokinase	CDS	3.41645	1.62604	0.837204	1.94223	0.0521097	0.134799	3.41645	3.08082	0.880374	3.49944	0.000466229	0.00296563	3.41645	0.984835	0.875436	1.12497	0.260604	NA	#N/A	-0.661719	-0.655369	1.23786	0.107018	-0.3585	-2.12479	#N/A	-1.39973	#N/A	0.39142	-0.643318	-0.559714	0.637729	0.22533	0.00718669		MT18B_0784_galK	no
MT18B_0787	Rv0622		Rv0622	hypothetical protein	CDS	59.5874	1.62569	0.460884	3.52733	0.000419778	0.00328409	59.5874	1.7893	0.569121	3.14397	0.0016667	0.00807035	59.5874	1.13561	0.538686	2.10812	0.0350209	NA	#N/A	0.402289	0.307221	0.436857	0.405992	-0.3219	-1.30967	#N/A	-0.721817	#N/A	0.879553	-0.322687	-0.118416	#N/A	#N/A	#N/A		MT18B_0787_Rv0622	no
MT18B_0410	Rv0331		Rv0331	hypothetical protein	CDS	99.7019	1.62505	0.642679	2.52855	0.0114535	0.0419442	99.7019	0.889855	0.74048	1.20173	0.229469	0.368636	99.7019	0.526218	0.726987	0.723834	0.469167	NA	#N/A	-0.0898745	-0.146614	2.25543	0.38405	0.2141	-0.159971	#N/A	-0.320726	#N/A	0.21637	-0.324107	0.130231	0.294057	0.982304	0.459282		MT18B_0410_Rv0331	no
MT18B_4790	Rv3615c	espC	espC	ESX-1 secretion-associated protein EspC	CDS	1005.56	1.62284	0.642998	2.52387	NA	NA	1005.56	0.413909	0.729438	0.567435	NA	NA	1005.56	0.56324	0.727257	0.774472	NA	NA	#N/A	-0.88818	-1.59086	0.191857	-1.80591	0.251	0.247912	#N/A	2.31102	-0.678072	3.39962	0.146106	-1.09778	0.4834	0.263076	0.519059		MT18B_4790_espC	no
MT18B_0686	Rv0549c	vapC3	vapC3	putative toxin VapC3	CDS	57.505	1.61667	0.524531	3.08213	0.00205527	0.0112287	57.505	1.54727	0.634023	2.4404	0.014671	0.0457726	57.505	0.35262	0.611286	0.576849	0.564041	NA	#N/A	0.28374	1.15648	0.434571	1.07108	0.3896	0.106118	#N/A	-0.107285	0.678072	0.158982	-0.0874972	0.317646	0.170795	-0.128217	0.563672		MT18B_0686_vapC3	no
MT18B_1004	Rv0776c		Rv0776c	hypothetical protein	CDS	24.1574	1.61557	0.454065	3.55803	0.000373649	0.00298603	24.1574	2.07892	0.569112	3.65292	0.000259271	0.00184522	24.1574	0.0293682	0.545895	0.0537983	0.957096	NA	#N/A	-0.250239	0.327594	0.00628571	-0.177882	-0.5146	-1.15635	#N/A	-0.637109	#N/A	0.5942	-0.280102	-0.211495	0.379595	0.649435	-0.243554		MT18B_1004_Rv0776c	no
MT18B_2788	Rv2115c	mpa	mpa	mycobacterial proteasome ATPase Mpa	CDS	4942.25	1.61506	0.496237	3.25462	0.00113543	0.0070791	4942.25	1.65282	0.581104	2.84427	0.00445139	0.0179005	4942.25	1.06782	0.580637	1.83905	0.0659081	0.530964	#N/A	-2.40686	-2.01294	-1.00143	0.381837	-0.6439	0.260059	1.33914	2.57168	1.32193	0.274621	0.158702	0.805613	1.12423	0.644519	0.815136		MT18B_2788_mpa	no
MT18B_3605	Rv2725c	hflX	hflX	GTP-binding protein HflX	CDS	1593.81	1.61356	0.515938	3.12744	0.00176336	0.00998711	1593.81	3.16125	0.601688	5.25397	1.48857e-07	5.29705e-06	1593.81	0.62572	0.601341	1.04054	0.298089	0.774502	#N/A	-0.568147	-0.827767	-0.619714	-0.268817	0.3103	0.449735	#N/A	0.343692	#N/A	0.048573	0.306731	0.228154	-0.168725	-0.210327	0.0947452		MT18B_3605_hflX	no
MT18B_2702	Rv2053c	fxsA	fxsA	probable transmembrane protein FxsA	CDS	541.732	1.61242	0.595544	2.70748	NA	NA	541.732	2.67891	0.683026	3.92212	NA	NA	541.732	1.12413	0.681642	1.64915	NA	NA	#N/A	-0.352832	1.17459	1.39086	0.706641	0.189	0.407235	#N/A	2.35266	1.48543	-0.660495	-0.711251	0.296555	1.34528	0.60284	0.351345		MT18B_2702_fxsA	no
MT18B_0165	Rv0121c		Rv0121c	hypothetical protein	CDS	31.3244	1.60853	0.528321	3.04461	0.00232983	0.0124477	31.3244	2.16993	0.639214	3.39468	0.000687077	0.00404314	31.3244	0.78439	0.611313	1.28312	0.199449	NA	#N/A	1.94379	3.52309	0.860571	0.121679	-0.2176	-0.236882	#N/A	2.52849	0.584963	0.780204	-0.0454047	0.594183	0.202975	0.256638	-0.0397529		MT18B_0165_Rv0121c	no
MT18B_0841	Rv0659c	mazF2	mazF2	toxin MazF2	CDS	653.785	1.60722	0.363881	4.4169	1.00128e-05	0.000162795	653.785	2.03437	0.439176	4.63225	3.61716e-06	6.20179e-05	653.785	1.01669	0.434534	2.33972	0.0192981	0.33539	#N/A	0.167504	-0.499868	-1.70614	0.347099	-0.454	0.0456471	#N/A	1.69272	#N/A	-1.45596	-0.933793	-1.12639	-0.355377	-0.71705	-0.610174		MT18B_0841_mazF2	no
MT18B_2964	Rv2254c		Rv2254c	integral membrane protein	CDS	53.8393	1.60603	0.603381	2.66172	0.00777421	0.0313965	53.8393	0.527896	0.72094	0.732233	0.464026	0.59901	53.8393	0.118247	0.691257	0.171061	0.864176	NA	#N/A	0.414815	1.00663	0.962286	0.329985	0.4222	0.278647	#N/A	-0.0208283	#N/A	-0.780647	-0.670425	-0.344707	1.18852	-0.0266924	-0.0116462		MT18B_2964_Rv2254c	no
MT18B_0935	Rv0724	sppA	sppA	protease 4 SppA	CDS	2545.69	1.60514	0.271455	5.91311	3.35704e-09	2.04916e-07	2545.69	2.12424	0.329595	6.445	1.15604e-10	1.89591e-08	2545.69	0.90435	0.327908	2.75794	0.00581676	0.166166	#N/A	-0.34998	-0.258953	-0.686857	0.182692	-0.074	0.141382	#N/A	0.586885	#N/A	-0.057159	0.0338635	0.0446299	-0.172568	-0.174722	-0.00509682		MT18B_0935_sppA	no
MT18B_3636	Rv2744c		Rv2744c	hypothetical protein	CDS	3307.3	1.60304	0.577799	2.77438	NA	NA	3307.3	2.92217	0.66462	4.39676	NA	NA	3307.3	1.43727	0.664378	2.16333	NA	NA	#N/A	-0.198946	1.23029	1.84057	0.447844	0.2016	0.984735	#N/A	2.62472	1.37851	0.659103	-0.273118	0.695456	0.0737261	-0.405666	0.175309		MT18B_3636_Rv2744c	no
MT18B_0422	Rv0342	iniA	iniA	isoniazid inductible gene protein IniA	CDS	1186.57	1.59903	0.536578	2.98005	0.00288206	0.0144797	1186.57	0.786208	0.625282	1.25737	0.208621	0.343183	1186.57	0.616592	0.622747	0.990116	0.322117	0.778706	#N/A	-0.430998	-0.323756	-0.663571	-1.11404	-0.6897	-0.222794	#N/A	0.916604	#N/A	0.518665	-0.413301	0.256743	-0.334236	-1.11786	-0.52151		MT18B_0422_iniA	no
MT18B_2608	Rv1992c	ctpG	ctpG	probable metal cation transporter p-type ATPase g CtpG	CDS	356.901	1.59446	0.430717	3.70187	0.000214013	0.00189157	356.901	2.40499	0.513983	4.67912	2.88109e-06	5.15047e-05	356.901	0.810296	0.509362	1.59081	0.111653	0.600217	#N/A	0.0318763	0.15583	1.88686	0.786596	0.189	0.689882	1.19535	1.42403	0.925999	-0.267113	1.16926	-0.314105	1.2591	0.829267	0.859498		MT18B_2608_ctpG	no
MT18B_4181	Rv3138	pflA	pflA	probable pyruvate formate lyase activating protein	CDS	178.608	1.59437	0.569795	2.79816	0.00513954	0.0226212	178.608	0.903968	0.668365	1.35251	0.176213	0.303921	178.608	0.824585	0.656065	1.25687	0.208802	0.711982	#N/A	1.19694	2.11923	-1.00614	-0.0484122	0.1763	-0.179235	#N/A	0.866051	1	0.198308	-0.13196	-0.0623641	-0.776623	-0.734458	-0.588908		MT18B_4181_pflA	no
MT18B_1776	Rv1343c	lprD	lprD	lipoprotein LprD	CDS	108.301	1.592	0.483815	3.29052	0.00100003	0.00635036	108.301	0.466108	0.597709	0.779825	0.435494	0.575844	108.301	0.0846256	0.568922	0.148747	0.881753	NA	#N/A	0.516994	-0.434211	-0.133	0.314986	-0.152	0.106941	#N/A	-0.207006	#N/A	0.450668	1.35938	0.329161	-0.14196	-0.118529	-0.589408		MT18B_1776_lprD	no
MT18B_4595	Rv3451	cut3	cut3	probable cutinase precursor Cut3	CDS	202.21	1.59096	0.404393	3.93418	8.34801e-05	0.000894565	202.21	2.08758	0.49033	4.2575	2.06721e-05	0.000250724	202.21	0.732706	0.479963	1.52659	0.126863	0.621321	#N/A	0.354314	0.868586	1.22357	0.75446	0.1635	0.425147	1.33342	-0.239566	#N/A	2.16366	0.410959	0.584973	0.427225	0.446193	0.128791		MT18B_4595_cut3	no
MT18B_0773	Rv0612		Rv0612	hypothetical protein	CDS	28.1559	1.58685	0.517397	3.06699	0.00216226	0.0117184	28.1559	1.82982	0.636266	2.87587	0.00402915	0.0165016	28.1559	0.528865	0.602612	0.877621	0.380149	NA	#N/A	-0.34156	0.388867	1.002	0.159629	-3.0589	-0.314559	#N/A	-0.0553914	#N/A	0.377236	0.109883	0.293359	0.433552	0.687978	-0.00647159		MT18B_0773_Rv0612	no
MT18B_1193	Rv0915c		Rv0915c	PPE family protein	CDS	74.2733	1.58532	0.56773	2.79239	0.00523198	0.0229744	74.2733	2.57259	0.663024	3.88009	0.00010442	0.000905449	74.2733	1.10814	0.651788	1.70015	0.0891024	NA	#N/A	-0.732702	0.0113478	0.883857	#N/A	-0.1203	-0.603441	#N/A	#N/A	#N/A	0.595751	-0.532966	-0.262607	0.621326	0.398088	0.77832		MT18B_1193_Rv0915c	no
MT18B_2599	Rv1988	erm(37)	erm(37)	methyltransferase	CDS	332.233	1.58357	0.741894	2.1345	NA	NA	332.233	3.10375	0.813608	3.81479	NA	NA	332.233	0.945662	0.813002	1.16317	NA	NA	#N/A	-0.152492	0.0447447	0.928714	-0.0740006	1.5656	0.903588	#N/A	0.498081	#N/A	0.623612	0.570941	1.04056	0.681015	0.0349068	0.0339552		MT18B_2599_erm(37)	no
MT18B_4529	Rv3406		Rv3406	alpha-ketoglutarate-dependent taurine dioxygenase	CDS	45.8855	1.58334	0.516045	3.06822	0.00215339	0.0116872	45.8855	0.793055	0.641274	1.23669	0.216204	0.352734	45.8855	-0.292606	0.607677	-0.481516	0.63015	NA	#N/A	-0.243316	0.0194134	5.118	-0.0365259	0.5656	0.622735	#N/A	1.06741	1.76553	0.879763	0.139615	0.825309	0.109766	0.381362	0.0398991		MT18B_4529_Rv3406	no
MT18B_0940	Rv0729	xylB	xylB	putative d-xylulose kinase XylB	CDS	79.5134	1.58327	0.375668	4.21454	2.50293e-05	0.00032222	79.5134	2.38891	0.465624	5.13055	2.88896e-07	8.85946e-06	79.5134	0.850672	0.445324	1.91023	0.0561034	NA	#N/A	-1.13762	-0.213393	0.875714	0.172488	0.2388	-0.179	#N/A	-0.933279	#N/A	0.365421	-0.450361	-0.635215	0.0998003	-0.294664	0.163986		MT18B_0940_xylB	no
MT18B_3122	Rv2358	smtB	smtB	transcriptional regulator, ArsR family	CDS	293.717	1.58169	0.496588	3.18512	NA	NA	293.717	2.08409	0.585778	3.55781	NA	NA	293.717	0.632016	0.580817	1.08815	NA	NA	#N/A	0.765204	1.51045	1.195	0.0621217	0.0426	-0.0409412	2.02503	1.56267	#N/A	0.34009	1.20269	1.95695	0.994191	0.91928	1.48207	DORM_2	MT18B_3122_smtB_DORM_2	no
MT18B_0381	Rv0307c		Rv0307c	hypothetical protein	CDS	75.4691	1.57714	0.393528	4.00769	6.1316e-05	0.000684273	75.4691	1.48006	0.498283	2.97032	0.00297486	0.0128831	75.4691	0.241891	0.470497	0.514117	0.60717	NA	#N/A	-0.326145	1.10701	1.05629	-0.232769	-0.1047	-0.344971	#N/A	1.24245	#N/A	1.15841	-0.233965	-0.292883	0.684598	0.556406	0.721035		MT18B_0381_Rv0307c	no
MT18B_3271	Rv2460c	clpP2	clpP2	probable ATP-dependent clp protease proteolytic subunit 2	CDS	2902.02	1.57525	0.537516	2.9306	0.00338305	0.0163811	2902.02	1.40815	0.624455	2.255	0.0241332	0.066885	2902.02	1.28237	0.623666	2.05618	0.0397649	0.463103	#N/A	-0.401658	0.190309	0.587286	-0.0588937	0.189	0.290559	#N/A	2.06339	1.07039	-0.0659775	-0.204347	0.0345176	-0.873479	-0.533919	-0.409871		MT18B_3271_clpP2	no
MT18B_0194	Rv0142		Rv0142	hypothetical protein	CDS	36.2913	1.57427	0.416844	3.77664	0.000158961	0.00151798	36.2913	1.96612	0.526858	3.73179	0.000190127	0.00145468	36.2913	0.956236	0.488557	1.95727	0.0503162	NA	#N/A	-0.730235	-0.00378808	0.419857	-0.522841	0.251	0.479324	#N/A	0.225275	#N/A	1.09012	-0.867124	-0.856232	0.536844	0.968587	0.448115		MT18B_0194_Rv0142	no
MT18B_1362	Rv1039c		Rv1039c	PPE family protein	CDS	29.6641	1.57143	0.57734	2.72185	0.00649175	0.0273291	29.6641	1.55253	0.694979	2.23393	0.0254876	0.0697167	29.6641	1.08811	0.659559	1.64975	0.0989941	NA	#N/A	-0.197261	-0.393376	0.531286	#N/A	-0.1844	-0.957794	1.30451	#N/A	#N/A	2.38875	0.0236888	-0.13619	0.887821	0.958998	1.66471		MT18B_1362_Rv1039c	no
MT18B_0116	Rv0083		Rv0083	oxidoreductase	CDS	234.846	1.56838	0.828554	1.89292	NA	NA	234.846	3.03833	0.874585	3.47402	NA	NA	234.846	1.23357	0.874269	1.41097	NA	NA	#N/A	-0.176144	-0.127912	-0.421857	0.832688	-0.0589	-0.640147	#N/A	-0.834785	#N/A	-0.339103	0.411256	-0.0032585	0.436185	0.660813	0.217927		MT18B_0116_Rv0083	no
MT18B_2387	Rv1832	gcvB	gcvB	gcvP family protein, glycine dehydrogenase (decarboxylating)	CDS	1316.02	1.56837	0.427031	3.67272	0.000239979	0.00207615	1316.02	1.48013	0.508152	2.91276	0.0035825	0.0151324	1316.02	0.859448	0.505693	1.69954	0.0892167	0.574857	#N/A	0.551789	1.26583	-0.420143	-0.0291463	-0.304	0.189559	#N/A	0.957048	#N/A	-0.996642	-0.0847273	-0.145867	-0.174179	-0.312607	0.147935		MT18B_2387_gcvB	no
MT18B_4313	Rv3238c		Rv3238c	hypothetical protein	CDS	123.667	1.56482	0.400792	3.90433	9.44854e-05	0.000998316	123.667	1.04827	0.503519	2.08188	0.0373536	0.0949256	123.667	0.701791	0.475742	1.47515	0.140172	NA	#N/A	0.127385	0.608338	0.686571	1.17951	-0.0893	-0.702588	1.85997	1.28036	#N/A	0.0697259	-0.409697	-0.459408	0.314594	0.158226	-0.0074786		MT18B_4313_Rv3238c	no
MT18B_3361	Rv2526/Rv2527	vapBC17	vapBC17	putative toxin VapC17	CDS	3383.47	1.56452	0.591874	2.64333	0.0082094	0.0327681	3383.47	1.62537	0.678746	2.39466	0.0166356	0.0503203	3383.47	0.829386	0.678341	1.22267	0.221455	0.716202	#N/A	#N/A	#N/A	#N/A	#N/A	#N/A	#N/A	#N/A	#N/A	#N/A	#N/A	#N/A	#N/A	#N/A	#N/A	#N/A	#N/A	#N/A	yes
MT18B_1621	Rv1222		Rv1222	hypothetical protein	CDS	324.076	1.55679	0.356705	4.36436	1.27498e-05	0.000193141	324.076	1.43851	0.438246	3.28244	0.00102914	0.00556148	324.076	0.583833	0.42663	1.36848	0.171163	0.679167	#N/A	3.19238	0.955996	0.827286	0.0440443	-0.074	0.711588	#N/A	2.34151	0.584963	0.17211	-0.413865	-0.319774	#N/A	#N/A	#N/A		MT18B_1621_Rv1222	no
MT18B_2277	Rv1748		Rv1748	hypothetical protein	CDS	87.8071	1.55195	0.536117	2.8948	0.00379404	0.0177999	87.8071	1.84986	0.635267	2.91194	0.00359193	0.0151552	87.8071	0.374579	0.622617	0.60162	0.547427	NA	#N/A	0.737964	1.4879	0.338	-0.186065	-0.0439	-0.074	#N/A	-0.135533	#N/A	0.601063	-0.0853984	0.213437	0.482248	-0.0280789	-0.434614		MT18B_2277_Rv1748	no
MT18B_3962	Rv2990c		Rv2990c	hypothetical protein	CDS	1591.33	1.54813	0.302753	5.11353	3.16196e-07	9.24567e-06	1591.33	2.41033	0.366466	6.57722	4.79309e-11	9.51555e-09	1591.33	1.81007	0.364006	4.97263	6.60497e-07	0.000600062	#N/A	-0.558989	-0.730322	-0.856143	0.632268	-0.152	0.420265	-1.4957	0.134878	0.765535	-0.58807	-0.352044	-0.527587	-0.203849	0.069286	-0.140859		MT18B_3962_Rv2990c	no
MT18B_5264	Rv3098c		Rv3098c	hypothetical protein	CDS	31.5584	1.54226	0.501072	3.07791	0.00208456	0.0113626	31.5584	2.02252	0.613364	3.29743	0.000975747	0.00534959	31.5584	1.15623	0.578775	1.99773	0.0457465	NA	#N/A	-0.151754	0.0720115	2.14557	-0.500218	0.2016	-0.677765	#N/A	1.29964	#N/A	0.06478	-0.312144	-0.179569	0.213711	0.054131	-0.282933		MT18B_5264_Rv3098c	no
MT18B_0613	Rv0492A		Rv0492A	hypothetical protein	CDS	27.5584	1.5415	0.604273	2.55099	0.0107416	0.0400766	27.5584	2.16703	0.710332	3.05074	0.00228282	0.0104373	27.5584	0.707943	0.688329	1.02849	0.303717	NA	#N/A	#N/A	#N/A	#N/A	#N/A	#N/A	#N/A	#N/A	#N/A	#N/A	#N/A	#N/A	#N/A	#N/A	#N/A	#N/A		MT18B_0613_Rv0492A	yes
MT18B_4685	Rv3527		Rv3527	hypothetical protein	CDS	217.665	1.54069	0.448998	3.43139	0.000600507	0.00431166	217.665	1.3247	0.542405	2.44226	0.0145955	0.0456123	217.665	0.972973	0.528935	1.83949	0.0658425	0.530964	#N/A	-0.665779	0.623802	1.23586	0.0703893	0.4222	0.638353	#N/A	0.725378	#N/A	0.375433	-0.34404	0.413842	0.501221	0.651468	0.792547		MT18B_4685_Rv3527	no
MT18B_4972	Rv3749c		Rv3749c	hypothetical protein	CDS	83.8829	1.53887	0.418966	3.67301	0.000239707	0.00207615	83.8829	1.07553	0.529841	2.02991	0.0423662	0.104928	83.8829	1.06242	0.493868	2.15123	0.0314579	NA	#N/A	0.0762415	0.158109	-0.999143	-0.351074	0.2869	0.188059	#N/A	0.961253	-0.925999	-0.280725	0.0597041	-0.289701	0.157336	-0.0567198	0.337241		MT18B_4972_Rv3749c	no
MT18B_2681	Rv2035		Rv2035	hypothetical protein	CDS	208.007	1.53594	0.471074	3.2605	0.00111218	0.00695709	208.007	1.9343	0.561679	3.44379	0.00057362	0.00350113	208.007	0.676644	0.55331	1.2229	0.221366	0.716202	#N/A	0.890835	1.26078	4.77157	0.115033	0.0286	0.804912	1.58976	0.641546	#N/A	0.515055	0.290771	0.330598	1.07613	1.29776	0.705272		MT18B_2681_Rv2035	no
MT18B_0346	Rv0276		Rv0276	hypothetical protein	CDS	967.166	1.52888	0.381968	4.00264	6.26404e-05	0.00069494	967.166	1.14153	0.459965	2.48177	0.0130732	0.0418965	967.166	0.177809	0.455731	0.390162	0.696417	0.912979	#N/A	-0.13982	-0.103804	0.532143	-0.168123	-0.5778	-1.00036	#N/A	0.547285	#N/A	1.52124	-0.626684	-1.08005	0.210982	0.594535	0.174075		MT18B_0346_Rv0276	no
MT18B_1643	Rv1239c	corA	corA	mg2+/Co2+ transporter protein CorA	CDS	149.178	1.52886	0.614487	2.48803	0.0128453	0.0459042	149.178	0.28124	0.715748	0.392931	0.69437	0.790333	149.178	0.684326	0.700063	0.977521	0.328311	NA	#N/A	0.140843	-0.169435	0.961714	-0.444184	0.1635	0.332735	#N/A	1.3627	#N/A	0.90493	-0.0657705	-0.235821	0.587246	0.553036	0.315702		MT18B_1643_corA	no
MT18B_4166	Rv3131		Rv3131	putative NAD(P)H nitroreductase	CDS	24016.3	1.52316	0.904555	1.68388	0.0922051	0.202916	24016.3	2.55094	0.879925	2.89904	0.00374301	0.0155835	24016.3	0.867857	0.879928	0.986282	0.323995	0.77917	6.80735	1.71413	2.73273	1.47429	2.07108	1.5801	0.498265	-2.83592	2.03163	-0.678072	1.15458	5.39771	4.96974	0.604057	1.72413	0.86017	DORM_1	MT18B_4166_Rv3131_DORM_1	no
MT18B_2487	Rv1910c		Rv1910c	hypothetical protein	CDS	91.1021	1.52116	0.375043	4.05596	4.99294e-05	0.000575944	91.1021	1.50957	0.474798	3.17938	0.0014759	0.00741289	91.1021	0.500225	0.447312	1.11829	0.263443	NA	#N/A	-0.0576832	0.6779	0.365857	0.630405	0.3785	0.483412	#N/A	0.738984	#N/A	#N/A	0.0357275	0.314821	0.366999	0.862712	0.314178		MT18B_2487_Rv1910c	no
MT18B_3068	Rv2323c		Rv2323c	hypothetical protein	CDS	62.7841	1.52043	0.503819	3.0178	0.00254619	0.0131786	62.7841	0.836335	0.622864	1.34273	0.179361	0.307383	62.7841	0.254232	0.589711	0.431113	0.666386	NA	#N/A	-0.140728	0.272491	0.474	0.320773	0.1375	0.283029	2.43829	1.34237	#N/A	-0.577896	-0.208511	-0.000530235	1.37583	0.218291	-0.29227		MT18B_3068_Rv2323c	no
MT18B_3272	Rv2461c	clpP1	clpP1	probable ATP-dependent clp protease proteolytic subunit 1	CDS	2549.97	1.51967	0.472184	3.21838	0.00128916	0.00783048	2549.97	1.64335	0.555915	2.95612	0.00311532	0.0133686	2549.97	1.19821	0.554906	2.1593	0.0308271	0.427579	#N/A	-0.361229	0.57907	0.876143	-0.140826	0.516	0.498029	#N/A	2.18153	1	0.148572	-0.0567292	0.212872	-0.610087	-0.389404	-0.605121		MT18B_3272_clpP1	no
MT18B_2914	Rv2217	lipB	lipB	lipoyl/Octanoyl transferase	CDS	299.984	1.51805	0.533022	2.848	0.00439947	0.0200507	299.984	2.73401	0.621354	4.40008	1.08209e-05	0.000151734	299.984	0.985436	0.618366	1.59361	0.111023	0.600217	#N/A	-1.83564	-1.01817	0.688429	0.0635029	0.3448	0.349	1.31615	0.57918	#N/A	-0.11038	-0.0827888	0.357498	#N/A	#N/A	#N/A		MT18B_2914_lipB	no
MT18B_4090	Rv3080c	pknK	pknK	serine/threonine-protein kinase transcriptional regulatory protein	CDS	176.396	1.51649	0.565362	2.68233	NA	NA	176.396	1.20294	0.661594	1.81825	NA	NA	176.396	0.412626	0.652062	0.632802	NA	NA	#N/A	-0.499755	0.189249	0.119143	-0.0831412	-0.5995	-0.837735	#N/A	-0.50772	#N/A	0.0513642	0.280938	0.14387	0.382347	-0.226913	0.143512		MT18B_4090_pknK	no
MT18B_3327	Rv2498c	citE	citE	citrate lyase subunit beta-like protein	CDS	208.183	1.5164	0.546156	2.7765	0.00549484	0.0238236	208.183	1.26836	0.641085	1.97845	0.0478776	0.114809	208.183	0.242049	0.632863	0.382467	0.702115	0.915785	#N/A	0.277131	0.891588	0.991143	-0.0969617	-0.0291	0.221765	#N/A	0.827006	#N/A	0.237592	0.0104696	0.556583	0.0593066	0.0709427	-0.14278		MT18B_3327_citE	no
MT18B_0423	Rv0343	iniC	iniC	isoniazid inductible gene protein IniC	CDS	225.325	1.51601	0.43323	3.49933	0.000466433	0.00354465	225.325	1.0624	0.527152	2.01537	0.0438663	0.107794	225.325	0.528579	0.512447	1.03148	0.302315	0.775511	#N/A	-0.8808	-0.735869	0.893	-0.533242	-1	-1.23494	#N/A	0.0690147	#N/A	0.355866	-0.328898	-0.224487	-0.0393865	-0.6806	-0.141376		MT18B_0423_iniC	no
MT18B_0918	Rv0712		Rv0712	hypothetical protein	CDS	346.381	1.5115	0.511654	2.95414	0.00313542	0.0155484	346.381	2.29749	0.600129	3.82833	0.000129017	0.00107666	346.381	1.2054	0.596079	2.02221	0.0431545	0.465249	#N/A	-0.204306	0.0865797	-0.101571	-0.22095	0.1763	0.202265	#N/A	0.802124	2.1375	0.586638	-0.606204	-0.0380243	1.04197	0.754474	0.53031		MT18B_0918_Rv0712	no
MT18B_3397	Rv2555c	alaS	alaS	alanyl-tRNA synthetase	CDS	4727.84	1.50991	0.335603	4.49911	6.82395e-06	0.000119166	4727.84	1.73056	0.403513	4.28874	1.79686e-05	0.000228978	4727.84	0.693012	0.40269	1.72096	0.0852587	0.574857	#N/A	-0.476754	-0.0857403	1.208	0.0143553	0.4005	0.291176	#N/A	1.53522	#N/A	-1.43047	0.00118437	-0.145218	-0.463788	-0.52923	-0.645432		MT18B_3397_alaS	no
MT18B_2163	Rv1660	pks10	pks10	chalcone synthase Pks10	CDS	455.535	1.50875	0.371268	4.06378	NA	NA	455.535	1.4745	0.452105	3.2614	NA	NA	455.535	1.75834	0.441942	3.97867	NA	NA	#N/A	0.440786	-0.435701	0.0692857	-0.39973	-0.811	-0.246265	2.70266	1.62309	#N/A	1.16766	0.227369	0.505803	0.421688	0.294402	0.357869		MT18B_2163_pks10	no
MT18B_2353	Rv1804c		Rv1804c	hypothetical protein	CDS	19.0477	1.50731	0.563378	2.67548	0.00746223	0.0304957	19.0477	-0.611745	0.741062	-0.825498	0.409089	0.552518	19.0477	0.226656	0.652676	0.347272	0.728387	NA	#N/A	1.16447	3.10318	3.041	-0.935117	-0.6666	-0.322147	#N/A	1.97954	0.847997	2.19867	-0.391016	-0.662735	0.754969	0.597197	-0.395152		MT18B_2353_Rv1804c	no
MT18B_1312	Rv1001	arcA	arcA	arginine deiminase	CDS	223.672	1.50406	0.668781	2.24896	0.0245153	0.0772799	223.672	0.951948	0.755959	1.25926	0.207937	0.342356	223.672	0.39189	0.750901	0.521892	0.601745	0.871961	#N/A	0.816299	1.43857	0.855714	-0.153607	0.263	0.0581471	#N/A	1.03069	#N/A	0.770837	0.449486	1.3311	-0.164224	0.0738561	-0.0971713		MT18B_1312_arcA	no
MT18B_1267	Rv0969	ctpV	ctpV	copper-translocating P-type ATPase	CDS	329.563	1.50292	0.57917	2.59495	0.00946039	0.0364128	329.563	1.48298	0.670088	2.21311	0.0268898	0.0727085	329.563	0.76794	0.66557	1.15381	0.248578	0.746124	#N/A	1.34226	2.88141	2.50357	-0.42082	-3.4739	-3.01335	#N/A	1.46954	#N/A	#N/A	#N/A	#N/A	#N/A	#N/A	#N/A		MT18B_1267_ctpV	no
MT18B_4326	Rv3250c	rubB	rubB	rubredoxin reductase	CDS	405.485	1.50272	0.639102	2.35129	0.0187082	0.0619557	405.485	0.849598	0.727288	1.16817	0.242737	0.382778	405.485	-0.069244	0.723872	-0.0956579	0.923792	0.965227	#N/A	1.50178	1.26896	-1.30386	0.299831	0.6229	0.817412	#N/A	1.14666	-0.847997	-1.79607	0.126056	0.450841	0.0114672	0.297415	-0.0760927		MT18B_4326_rubB	no
MT18B_2568	Rv1974		Rv1974	hypothetical protein	CDS	8.71594	1.49831	0.5721	2.61897	0.00881967	0.034546	8.71594	1.75563	0.702614	2.49871	0.0124645	0.0404769	8.71594	0.767587	0.650821	1.17941	0.238234	NA	#N/A	-1.09177	-0.171514	1.43543	1.0314	-0.737	-2.39816	#N/A	-0.476605	#N/A	#N/A	-0.453102	-0.283727	0.814821	0.877169	0.751288		MT18B_2568_Rv1974	no
MT18B_0605	Rv0487		Rv0487	hypothetical protein	CDS	388.43	1.49588	0.561813	2.6626	0.00775399	0.0313596	388.43	1.10897	0.653446	1.6971	0.0896774	0.182944	388.43	0.550196	0.648373	0.84858	0.396115	0.804628	#N/A	0.455372	0.553522	0.098	-0.281036	-0.304	0.2255	#N/A	0.175471	#N/A	0.519526	-0.521982	-0.744188	0.0295435	0.778936	0.458296		MT18B_0605_Rv0487	no
MT18B_1386	Rv1051c		Rv1051c	hypothetical protein	CDS	7.36259	1.49147	0.755118	1.97515	0.0482512	0.127454	7.36259	2.40085	0.837734	2.86589	0.00415837	0.0169572	7.36259	1.29689	0.81373	1.59376	0.110991	NA	#N/A	-0.834545	0.0446182	-0.127857	-0.086201	-0.3219	-1.5432	#N/A	-1.37582	#N/A	0.521682	-0.635428	-0.746416	0.475192	0.540372	0.541856		MT18B_1386_Rv1051c	no
MT18B_4271	Rv3206c		Rv3206c	hypothetical protein	CDS	1492.07	1.48669	0.375119	3.96324	7.3938e-05	0.00080142	1492.07	2.17937	0.449289	4.8507	1.23026e-06	2.66698e-05	1492.07	0.904611	0.447591	2.02107	0.043273	0.465249	#N/A	0.633903	1.94734	2.20157	0.1137	0.1375	0.515324	1.04264	1.97771	#N/A	-0.321187	-0.818282	-0.474462	0.312056	0.712766	0.655149		MT18B_4271_Rv3206c	no
MT18B_1297	Rv0991c		Rv0991c	hypothetical protein	CDS	540.727	1.47819	0.657605	2.24784	0.0245867	0.077382	540.727	1.37418	0.742481	1.8508	0.0641981	0.143202	540.727	0.225223	0.740785	0.304033	0.761103	0.929384	#N/A	1.86028	4.1501	5.25471	-0.253257	-0.8365	-3.19503	#N/A	1.44308	0.847997	#N/A	#N/A	#N/A	0.882042	0.820883	0.932844		MT18B_1297_Rv0991c	no
MT18B_1014	Rv0784		Rv0784	hypothetical protein	CDS	108.854	1.47738	0.572289	2.58153	0.00983627	0.0374772	108.854	1.50514	0.670296	2.24549	0.0247366	0.0683063	108.854	0.537178	0.658646	0.815579	0.414741	NA	#N/A	0.195586	0.366271	-0.008	0.414677	0.189	-0.2365	#N/A	0.000480818	#N/A	6.84901	-0.430794	-0.297474	0.0467003	0.133786	0.321284		MT18B_1014_Rv0784	no
MT18B_1582	Rv1194c		Rv1194c	hypothetical protein	CDS	1333.41	1.47735	0.467997	3.15675	0.00159539	0.00924394	1333.41	0.75972	0.553323	1.37301	0.169748	0.296329	1333.41	0.0291697	0.550635	0.0529747	0.957752	0.979873	#N/A	1.01046	0.425949	-1.165	-0.0159576	0.1375	0.269265	#N/A	-0.370216	0.584963	1.30685	1.08877	0.305902	-0.365466	-0.44847	-0.760189		MT18B_1582_Rv1194c	no
MT18B_4093	Rv3082c	virS	virS	virulence-regulating transcriptional regulator	CDS	43.6024	1.47712	0.473575	3.11908	0.00181419	0.0101681	43.6024	2.22393	0.578329	3.84544	0.000120337	0.00101094	43.6024	0.898585	0.5515	1.62935	0.10324	NA	#N/A	0.818334	0.950263	0.556286	-0.181149	-0.2345	-0.405941	#N/A	-1.1182	#N/A	0.142122	-0.413744	-0.254868	#N/A	#N/A	#N/A		MT18B_4093_virS	no
MT18B_1039	Rv0805		Rv0805	hypothetical protein	CDS	2712.16	1.47673	0.477109	3.09516	0.00196705	0.0108475	2712.16	0.121907	0.562369	0.216774	0.828385	0.886319	2712.16	-0.0089464	0.560367	-0.0159653	0.987262	0.995887	#N/A	0.968697	0.779711	-0.214	0.130931	0.0286	0.294971	#N/A	0.612588	#N/A	0.232069	1.03642	0.0991971	0.399249	-0.091851	0.303119		MT18B_1039_Rv0805	no
MT18B_5306	Rv1149		Rv1149	putative transposase	CDS	424.951	1.47552	0.620167	2.37924	0.0173486	0.0587336	424.951	1.67453	0.708048	2.36499	0.0180305	0.0536364	424.951	0.707307	0.705597	1.00242	0.316139	0.778706	#N/A	1.0831	1.68736	#N/A	-0.0232698	#N/A	#N/A	2.12433	0.530404	#N/A	0.390614	-0.211724	0.0752115	#N/A	#N/A	#N/A	#N/A	#N/A	no
MT18B_0421	Rv0341	iniB	iniB	isoniazid inductible gene protein IniB	CDS	968.976	1.47467	0.708222	2.08222	0.0373227	0.10601	968.976	0.621337	0.786578	0.789925	0.429572	0.570142	968.976	0.377933	0.78543	0.48118	0.630389	0.88586	#N/A	-0.600845	-0.456807	0.392714	-1.95456	-0.8625	-0.291353	#N/A	2.08406	#N/A	0.65011	-1.39176	-1.19039	-0.0149692	-0.517865	-0.572516		MT18B_0421_iniB	no
MT18B_1072	Rv0830		Rv0830	hypothetical protein	CDS	139.77	1.47329	0.505528	2.91436	0.00356424	0.0169886	139.77	0.655268	0.611617	1.07137	0.284003	0.427308	139.77	1.00587	0.589245	1.70705	0.0878125	NA	#N/A	-1.05271	-0.975184	0.245429	0.647084	0.111	0.442941	#N/A	-1.76284	1.72247	-0.589314	-0.214748	-0.31684	0.326759	0.21215	-0.315253		MT18B_1072_Rv0830	no
MT18B_3474	Rv2621c		Rv2621c	transcriptional regulator	CDS	153.622	1.4663	0.350154	4.18758	2.81947e-05	0.000358082	153.622	2.20351	0.431629	5.10509	3.30638e-07	9.52035e-06	153.622	0.725242	0.417767	1.736	0.0825643	NA	#N/A	0.517739	0.678639	0.655714	-0.176251	1.0356	0.552382	1.02857	0.22198	0.584963	-0.3523	0.866889	0.218369	0.622352	0.624543	0.338883		MT18B_3474_Rv2621c	no
MT18B_1367	Rv1041c		Rv1041c	probable transposase	CDS	468.202	1.46618	0.573685	2.55573	0.0105966	0.0396137	468.202	1.53073	0.663283	2.30781	0.0210098	0.0603572	468.202	0.573404	0.660263	0.868448	0.385149	0.799493	#N/A	0.620659	1.56924	1.03129	-0.115597	0.546	0.222382	1.83592	0.0271541	#N/A	0.750344	-0.0224143	0.708332	#N/A	#N/A	#N/A		MT18B_1367_Rv1041c	no
MT18B_0414	Rv0335c		Rv0335c	PE family protein	CDS	9.06302	1.46614	0.826568	1.77376	0.0761023	0.177745	9.06302	1.06855	0.88078	1.21319	0.225058	0.364031	9.06302	0.479152	0.873324	0.548653	0.583243	NA	#N/A	-0.597438	-0.0402732	1.06643	#N/A	0.0841	-1.35752	1.29866	#N/A	#N/A	0.488021	0.22301	0.631713	0.56414	-0.00348381	0.68978		MT18B_0414_Rv0335c	no
MT18B_2237		proT	proT	tRNA-Pro	tRNA	3318.5	1.46201	0.868555	1.68327	NA	NA	3318.5	0.614884	0.808393	0.760625	NA	NA	3318.5	0.429564	0.808454	0.53134	NA	NA	#N/A	#N/A	#N/A	#N/A	#N/A	#N/A	#N/A	#N/A	#N/A	#N/A	#N/A	#N/A	#N/A	#N/A	#N/A	#N/A	#N/A	#N/A	yes
MT18B_2700	Rv2052c		Rv2052c	hypothetical protein	CDS	372.124	1.45994	0.420824	3.46923	0.000521954	0.00383784	372.124	2.56847	0.502252	5.11391	3.15566e-07	9.22724e-06	372.124	1.06012	0.497883	2.12925	0.0332334	0.435505	#N/A	-1.48378	-0.444819	0.415143	0.609755	-0.415	-0.0962941	#N/A	2.15402	1.32193	#N/A	-0.931591	-0.31776	0.636541	1.14469	1.27259		MT18B_2700_Rv2052c	no
MT18B_0544	Rv0441c		Rv0441c	hypothetical protein	CDS	56.7644	1.45297	0.407964	3.56152	0.000368721	0.00295918	56.7644	1.48917	0.517184	2.87938	0.00398464	0.0163726	56.7644	0.501611	0.483702	1.03702	0.299724	NA	#N/A	-0.307553	0.446944	0.570571	0.217851	-0.4739	-0.761618	1.66448	1.04124	#N/A	0.411476	0.0510779	0.0407955	-0.00574539	-0.536867	-0.320549		MT18B_0544_Rv0441c	no
MT18B_4978		serX	serX	tRNA-Ser	tRNA	539.133	1.45259	0.690443	2.10385	0.0353913	0.101983	539.133	1.42969	0.771476	1.85319	0.0638551	0.142606	539.133	0.718924	0.77002	0.933643	0.350488	0.788829	#N/A	#N/A	#N/A	#N/A	#N/A	#N/A	#N/A	#N/A	#N/A	#N/A	#N/A	#N/A	#N/A	#N/A	#N/A	#N/A	#N/A	#N/A	yes
MT18B_3513		valT	valT	tRNA-Val	tRNA	275.956	1.44979	0.737314	1.96632	NA	NA	275.956	1.00768	0.811886	1.24117	NA	NA	275.956	0.55228	0.809481	0.682265	NA	NA	#N/A	#N/A	#N/A	#N/A	#N/A	#N/A	#N/A	#N/A	#N/A	#N/A	#N/A	#N/A	#N/A	#N/A	#N/A	#N/A	#N/A	#N/A	yes
MT18B_0325	Rv0259c		Rv0259c	hypothetical protein	CDS	14.3334	1.44833	0.56988	2.54146	0.0110389	0.0409427	14.3334	0.767186	0.716012	1.07147	0.283958	0.427308	14.3334	0.61174	0.653712	0.935795	0.349379	NA	#N/A	-0.259557	-0.0284751	0.278286	0.282143	-0.6215	-1.78706	#N/A	-0.709182	#N/A	3.84484	-0.0809451	-0.179164	0.516621	-0.162023	0.562542		MT18B_0325_Rv0259c	no
MT18B_2629	Rv2006	otsB1	otsB1	probable trehalose-6-phosphate phosphatase	CDS	1310.21	1.44536	0.738826	1.95629	NA	NA	1310.21	3.41753	0.810779	4.21511	NA	NA	1310.21	0.452193	0.81072	0.557767	NA	NA	#N/A	2.11916	2.13785	-0.754143	1.13093	0.251	-0.631324	#N/A	-1.05489	#N/A	0.0241447	1.62642	1.05923	-0.310225	-0.169701	0.360473	DORM_1	MT18B_2629_otsB1_DORM_1	no
MT18B_2401	Rv1843c	guaB1	guaB1	probable inosine-5'-monophosphate dehydrogenase	CDS	807.253	1.44303	0.331921	4.34752	1.37688e-05	0.000204472	807.253	2.28579	0.401274	5.69634	1.22408e-08	7.56926e-07	807.253	0.653535	0.398173	1.64134	0.100728	0.579185	#N/A	-0.360231	0.145725	-0.525143	0.0172093	-0.152	0.305441	#N/A	1.0389	#N/A	0.941726	-0.123438	-0.471463	-0.316457	-0.67782	-0.211332		MT18B_2401_guaB1	no
MT18B_1817	Rv1373		Rv1373	glycolipid sulfotransferase	CDS	119.725	1.44162	0.360069	4.00373	6.23516e-05	0.000693777	119.725	0.262433	0.47398	0.553679	0.579799	0.698499	119.725	0.336572	0.430923	0.781051	0.434773	NA	#N/A	-0.170978	0.75075	1.05371	-0.496142	0.9336	-0.735647	#N/A	-0.541618	#N/A	0.582973	-0.00485661	0.239575	#N/A	#N/A	#N/A		MT18B_1817_Rv1373	no
MT18B_1368	Rv1042c		Rv1042c	hypothetical protein	CDS	489.271	1.44056	0.543559	2.65023	0.00804376	0.0322434	489.271	1.4982	0.633214	2.36602	0.0179804	0.053572	489.271	0.643966	0.629763	1.02255	0.30652	0.776234	#N/A	1.91313	1.6751	0.462571	-0.106249	0.2016	-0.0299706	#N/A	0.607232	#N/A	2.29091	-0.461092	0.109695	0.32416	0.0920554	-0.466586		MT18B_1368_Rv1042c	no
MT18B_3990	Rv3007c		Rv3007c	oxidoreductase	CDS	110.626	1.43535	0.465738	3.08188	0.00205701	0.0112287	110.626	1.94894	0.561383	3.47169	0.000517202	0.00321318	110.626	0.871401	0.546058	1.5958	0.110533	NA	#N/A	-0.0913483	0.0634196	1.55971	-0.093879	-0.0589	0.149794	#N/A	0.760434	#N/A	0.0289192	-0.359507	-0.133716	1.09888	1.59523	0.758923		MT18B_3990_Rv3007c	no
MT18B_4710	Rv3549c		Rv3549c	probable short-chain type dehydrogenase/reductase	CDS	66.5005	1.43522	0.563618	2.54644	0.0108827	0.0404828	66.5005	1.94499	0.663942	2.92946	0.00339548	0.014472	66.5005	0.809789	0.648402	1.2489	0.211701	NA	#N/A	-0.127082	0.218043	-0.0227143	-0.0908029	1	0.572324	#N/A	4.62568	#N/A	-1.27724	-0.274422	-0.24876	0.193108	0.41134	0.167813		MT18B_4710_Rv3549c	no
MT18B_4661	Rv3507		Rv3507	PE_PGRS family protein	pseudogene	52.9419	1.42724	0.685696	2.08145	NA	NA	52.9419	1.82981	0.775386	2.35987	NA	NA	52.9419	0.943775	0.764488	1.23452	NA	NA	#N/A	-1.41794	-1.27552	#N/A	#N/A	-0.5146	-0.0433529	#N/A	#N/A	#N/A	-0.0975454	-0.111219	-0.0814851	#N/A	#N/A	#N/A		MT18B_4661_Rv3507	no
MT18B_3297	Rv2478c		Rv2478c	hypothetical protein	CDS	36.1383	1.42701	0.829367	1.72061	NA	NA	36.1383	1.74558	0.877323	1.98966	NA	NA	36.1383	0.694769	0.874679	0.794312	NA	NA	#N/A	-0.0188522	-0.0779548	0.429429	-0.415037	-0.3959	-2.11182	#N/A	-0.260728	#N/A	0.155969	0.360705	0.26151	0.894686	0.00224519	0.498345		MT18B_3297_Rv2478c	no
MT18B_4579	Rv3437		Rv3437	hypothetical protein	CDS	107.938	1.42563	0.440479	3.23655	0.00120986	0.00743114	107.938	2.66858	0.528783	5.04665	4.4963e-07	1.21559e-05	107.938	1.09073	0.516791	2.11059	0.0348075	NA	#N/A	0.778975	1.44614	0.416	-0.258425	0.1243	-0.315	#N/A	1.5145	#N/A	1.0773	0.0431347	0.830174	0.38202	0.405914	0.460461		MT18B_4579_Rv3437	no
MT18B_2826	Rv2143		Rv2143	hypothetical protein	CDS	144.864	1.42456	0.629735	2.26217	NA	NA	144.864	2.13969	0.719075	2.97562	NA	NA	144.864	0.519487	0.714556	0.727006	NA	NA	#N/A	-2.3973	-2.08579	-0.11	-0.0144996	-0.1047	-1.62544	1.81147	0.858909	#N/A	0.127639	-0.414796	-0.657763	-0.346764	0.377584	0.577253		MT18B_2826_Rv2143	no
MT18B_0347	Rv0277c	vapC25	vapC25	putative toxin VapC25	CDS	731.435	1.42161	0.53073	2.6786	0.00739305	0.0303445	731.435	0.332005	0.622208	0.533591	0.593625	0.709715	731.435	1.14545	0.616485	1.85803	0.0631648	0.530964	#N/A	-0.369501	0.336599	-0.429571	0.362891	0.669	0.621853	#N/A	-1.87303	0.678072	#N/A	-0.00844691	0.283914	-0.551862	-0.577468	-0.861163		MT18B_0347_vapC25	no
MT18B_1363	Rv1040c		Rv1040c	PE family protein	CDS	12.3088	1.42159	0.654669	2.17146	0.0298963	0.0896414	12.3088	0.981539	0.782223	1.25481	0.209549	0.34454	12.3088	1.01806	0.731095	1.39251	0.163767	NA	#N/A	-0.089503	0.613461	1.04414	#N/A	0.9107	-1.88233	#N/A	#N/A	#N/A	4.10111	0.13915	-0.090116	0.564704	0.374217	-0.905834		MT18B_1363_Rv1040c	no
MT18B_3664	Rv2765		Rv2765	dienelactone hydrolase	CDS	55.5509	1.41943	0.475829	2.98306	0.00285382	0.0143912	55.5509	1.62746	0.585158	2.78124	0.00541522	0.0209499	55.5509	0.890273	0.555286	1.60327	0.108875	NA	#N/A	0.219464	0.570481	0.289143	-0.375197	-0.1844	-0.470765	#N/A	-0.486004	#N/A	0.215535	-0.0865839	-0.0209943	0.932204	0.907093	1.07575		MT18B_3664_Rv2765	no
MT18B_4705	Rv3544c	fadE28	fadE28	probable acyl-CoA dehydrogenase FadE28	CDS	213.275	1.41732	0.580812	2.44023	NA	NA	213.275	1.58422	0.673019	2.3539	NA	NA	213.275	0.368871	0.667423	0.552678	NA	NA	#N/A	-0.375853	0.980749	0.989429	-0.0923402	0.5945	0.656324	#N/A	-0.135533	#N/A	-0.295298	-0.323775	0.0201109	#N/A	#N/A	#N/A		MT18B_4705_fadE28	no
MT18B_0042	Rv0027		Rv0027	hypothetical protein	CDS	73.2979	1.41626	0.607478	2.33137	0.0197337	0.0646701	73.2979	0.00507173	0.723259	0.00701233	0.994405	0.996084	73.2979	0.282642	0.693798	0.407384	0.683726	NA	#N/A	-0.314422	0.247054	0.626143	-1.32916	-0.0589	0.332941	1.76977	1.69644	#N/A	0.414201	0.213962	0.230756	0.265579	0.328962	0.214588		MT18B_0042_Rv0027	no
MT18B_2698	Rv2050		Rv2050	hypothetical protein	CDS	622.425	1.41625	0.469315	3.0177	0.00254698	0.0131786	622.425	1.28012	0.5561	2.30195	0.0213378	0.0611132	622.425	0.615825	0.551755	1.11612	0.264371	0.747738	#N/A	-0.421181	0.859534	3.261	-0.0159576	0.0704	0.200912	3.22342	2.28688	1.926	0.258354	-0.0204098	0.584483	0.336014	0.4547	-0.225186		MT18B_2698_Rv2050	no
MT18B_2609	Rv1993c		Rv1993c	hypothetical protein	CDS	144.202	1.41515	0.746238	1.89637	NA	NA	144.202	1.5109	0.819553	1.84356	NA	NA	144.202	0.932219	0.816354	1.14193	NA	NA	#N/A	-0.468663	-0.2604	2.42614	1.1564	-0.074	1.19988	#N/A	1.83565	0.765535	0.930698	1.11908	-0.134704	3.02664	1.56372	0.999178		MT18B_2609_Rv1993c	no
MT18B_3738	Rv2825c		Rv2825c	hypothetical protein	CDS	311.884	1.41472	0.763204	1.85366	NA	NA	311.884	2.26749	0.830496	2.73028	NA	NA	311.884	1.05961	0.829624	1.27722	NA	NA	#N/A	0.00522721	0.146105	0.324286	0.0440443	0.5753	0.858529	#N/A	1.01555	#N/A	-0.1688	-0.181164	0.512948	0.995168	0.734021	0.803423		MT18B_3738_Rv2825c	no
MT18B_1660	Rv1253	deaD	deaD	cold-shock DEAD-box protein	CDS	695.499	1.41359	0.425371	3.32321	0.000889892	0.00585892	695.499	2.08028	0.506561	4.10668	4.01395e-05	0.000435075	695.499	0.70414	0.503709	1.39791	0.16214	0.672915	#N/A	0.658977	0.8855	-1.04914	0.0758749	0.263	-0.147912	#N/A	-0.423397	#N/A	0.261062	-0.202173	-0.0555928	0.0215322	-0.313545	-0.0681843		MT18B_1660_deaD	no
MT18B_2503	Rv1922		Rv1922	hypothetical protein	CDS	168.128	1.41247	0.381569	3.70173	0.000214131	0.00189157	168.128	1.1788	0.474612	2.48371	0.0130021	0.0417751	168.128	0.599027	0.454261	1.31868	0.187275	0.703243	#N/A	0.457422	1.63158	0.665571	0.147958	-0.4739	-0.305059	#N/A	-0.769387	#N/A	#N/A	0.365765	0.902719	0.465997	0.788073	0.764905		MT18B_2503_Rv1922	no
MT18B_1575	Rv1189	sigI	sigI	putative alteRNAtive RNA polymerase sigma factor SigI	CDS	73.9241	1.41237	0.444489	3.17751	0.00148543	0.0087411	73.9241	2.36475	0.539759	4.38112	1.18071e-05	0.000162541	73.9241	1.8277	0.516425	3.53914	0.000401433	NA	#N/A	-0.215978	-0.33348	0.119714	1.19661	0.6508	0.355324	#N/A	-1.07097	#N/A	0.418742	-0.0856458	-0.538573	0.399152	1.192	0.913098		MT18B_1575_sigI	no
MT18B_1035	Rv0802c		Rv0802c	hypothetical protein	CDS	81.2438	1.41201	0.274483	5.14424	2.68609e-07	8.10556e-06	81.2438	1.58664	0.362498	4.37697	1.2034e-05	0.000164464	81.2438	0.310579	0.332376	0.93442	0.350087	NA	#N/A	0.0712896	0.910065	0.517571	-0.440263	0.3674	0.0642059	#N/A	-0.782562	#N/A	0.0864937	-0.296044	-0.0535097	0.0671299	0.653552	0.282233		MT18B_1035_Rv0802c	no
MT18B_2041	Rv1548c		Rv1548c	PPE family protein	CDS	424.601	1.41076	0.561264	2.51355	0.0119523	0.0434755	424.601	0.589544	0.653965	0.901492	0.367327	0.513359	424.601	0.247415	0.647975	0.381828	0.702589	0.915785	#N/A	0.634033	0.0291918	0.623286	#N/A	-0.6666	-1.21488	#N/A	#N/A	#N/A	#N/A	-0.4032	-0.046443	-0.352286	-0.315614	-0.362793		MT18B_2041_Rv1548c	no
MT18B_3746	Rv2828A		Rv2828A	hypothetical protein	CDS	39.9995	1.4099	0.631303	2.23331	0.0255282	0.079253	39.9995	2.55266	0.725692	3.51756	0.000435536	0.00282275	39.9995	0.769751	0.713746	1.07847	0.280826	NA	#N/A	#N/A	#N/A	#N/A	#N/A	#N/A	#N/A	#N/A	#N/A	#N/A	#N/A	#N/A	#N/A	#N/A	#N/A	#N/A		MT18B_3746_Rv2828A	yes
MT18B_0478	Rv0385		Rv0385	hypothetical protein	CDS	60.4774	1.40789	0.452037	3.11453	0.00184236	0.010265	60.4774	1.28518	0.564259	2.27764	0.0227478	0.0642732	60.4774	0.550954	0.531849	1.03592	0.300239	NA	#N/A	-1.12794	-0.52607	1.004	-0.473931	-0.0589	-0.2005	#N/A	-0.630394	#N/A	#N/A	-0.0432816	0.303612	#N/A	#N/A	#N/A		MT18B_0478_Rv0385	no
MT18B_2364	Rv1814	erg3	erg3	membrane-bound c-5 sterol desaturase	CDS	366.767	1.4056	0.454996	3.08926	0.00200659	0.0110014	366.767	2.14795	0.540478	3.97416	7.06272e-05	0.000672742	366.767	0.999199	0.535594	1.86559	0.0620985	0.530964	#N/A	0.599915	1.03157	0.368571	-0.027675	-0.5995	-0.693559	1.58015	0.117695	#N/A	#N/A	0.126174	0.141553	#N/A	#N/A	#N/A		MT18B_2364_erg3	no
MT18B_2824	Rv2142c	parE2	parE2	toxin ParE2	CDS	174.479	1.40383	0.445518	3.15101	0.00162704	0.00935549	174.479	0.363019	0.550906	0.658949	0.509929	0.641103	174.479	0.681215	0.525369	1.29664	0.194755	0.705806	#N/A	-1.30882	-0.348908	1.30171	0.584	0.433	0.140353	#N/A	0.286487	#N/A	-0.251789	0.0874887	0.524901	-0.53608	-0.954085	-0.414671		MT18B_2824_parE2	no
MT18B_2683	Rv2037c		Rv2037c	hypothetical protein	CDS	148.224	1.40352	0.262135	5.35417	8.59507e-08	3.21973e-06	148.224	1.52295	0.34063	4.47096	7.78694e-06	0.000114736	148.224	0.411982	0.316701	1.30085	0.193308	NA	#N/A	0.149534	0.933412	1.21114	0.0989585	0.3103	-0.262441	1.61824	-0.0816138	#N/A	0.650573	-0.20806	-0.171706	0.777451	0.499188	0.534695		MT18B_2683_Rv2037c	no
MT18B_1511	Rv1138c		Rv1138c	oxidoreductase	CDS	51.2163	1.40315	0.433588	3.23614	0.0012116	0.00743114	51.2163	1.25295	0.552108	2.2694	0.023244	0.0650612	51.2163	1.72516	0.503556	3.42596	0.000612638	NA	#N/A	0.0701964	0.179262	-0.435143	-0.440263	0.3674	-0.688618	#N/A	-0.870387	#N/A	0.680455	-0.338314	-0.444208	0.471796	1.26904	0.423418		MT18B_1511_Rv1138c	no
MT18B_1252	Rv0958		Rv0958	hypothetical protein	CDS	498.296	1.40248	0.439298	3.19254	NA	NA	498.296	2.83353	0.520935	5.43931	NA	NA	498.296	0.610816	0.518935	1.17706	NA	NA	#N/A	7.61297	-0.161006	-0.847857	-0.202572	0.1243	-0.252176	1.53107	-0.0335695	#N/A	0.415282	-0.66717	-0.258466	0.212005	-0.378992	0.24157		MT18B_1252_Rv0958	no
MT18B_4236	Rv3183		Rv3183	hypothetical protein	CDS	85.9095	1.40155	0.529307	2.64789	0.00809961	0.0323984	85.9095	1.13216	0.635908	1.78039	0.0750129	0.161041	85.9095	0.759102	0.613892	1.23654	0.216258	NA	#N/A	-0.610545	-0.642616	1.70914	2.24062	-0.2345	-0.108091	#N/A	-1.49546	#N/A	-0.0875227	0.0707395	-0.164669	0.453059	0.320654	-0.131053		MT18B_4236_Rv3183	no
MT18B_4953	Rv3735		Rv3735	hypothetical protein	CDS	216.739	1.39875	0.500401	2.79525	0.00518592	0.0227987	216.739	1.62442	0.592531	2.7415	0.00611589	0.0231618	216.739	0.175819	0.585367	0.300356	0.763906	0.930306	#N/A	0.699798	1.01428	0.603	-0.115597	-0.1681	-0.00814706	3.36317	2.19167	#N/A	#N/A	-0.717555	-0.624675	#N/A	#N/A	#N/A		MT18B_4953_Rv3735	no
MT18B_1972	Rv1497	lipL	lipL	esterase LipL	CDS	1417.06	1.39799	0.724248	1.93027	NA	NA	1417.06	2.01702	0.799123	2.52403	NA	NA	1417.06	0.898001	0.798814	1.12417	NA	NA	#N/A	-1.70525	-0.895802	-0.388143	-0.163268	-0.9434	-0.965353	#N/A	-0.0872224	#N/A	0.597864	-1.62729	-1.44347	-0.416346	-1.98549	-0.377546		MT18B_1972_lipL	no
MT18B_1333		glnT	glnT	tRNA-Gln	tRNA	6589.55	1.39796	0.883466	1.58236	NA	NA	6589.55	0.488095	0.830907	0.587425	NA	NA	6589.55	0.401211	0.83094	0.48284	NA	NA	#N/A	#N/A	#N/A	#N/A	#N/A	#N/A	#N/A	#N/A	#N/A	#N/A	#N/A	#N/A	#N/A	#N/A	#N/A	#N/A	#N/A	#N/A	yes
MT18B_1007	Rv0779c		Rv0779c	hypothetical protein	CDS	10.1914	1.39793	0.530356	2.63582	0.00839332	0.0332908	10.1914	2.01497	0.651169	3.09438	0.00197223	0.00924675	10.1914	0.752956	0.606847	1.24077	0.214691	NA	#N/A	-0.476574	0.13086	0.384429	0.607863	0.2016	-0.752676	#N/A	-1.59801	#N/A	0.806636	-0.345659	-0.342745	#N/A	#N/A	#N/A		MT18B_1007_Rv0779c	no
MT18B_0552	Rv0449c		Rv0449c	hypothetical protein	CDS	301.987	1.39728	0.312147	4.47635	7.59308e-06	0.000130782	301.987	2.35005	0.382586	6.14254	8.1214e-10	8.50942e-08	301.987	0.982164	0.373688	2.6283	0.00858127	0.218612	#N/A	-0.214254	-0.0173295	0.360143	0.168642	0.7398	1.0425	#N/A	1.83188	#N/A	#N/A	-0.519313	-0.486033	0.790943	0.392223	-0.256856		MT18B_0552_Rv0449c	no
MT18B_2583	Rv1977		Rv1977	hypothetical protein	CDS	217.919	1.39695	0.54015	2.58623	0.00970312	0.0371668	217.919	1.90387	0.631763	3.01359	0.00258176	0.0115247	217.919	0.837494	0.625718	1.33845	0.180749	0.699251	#N/A	0.0713316	0.865424	0.389429	-0.0174171	-0.0145	-0.456529	#N/A	0.327687	0.678072	0.42552	-0.00399525	0.395489	0.63225	0.461946	0.305759		MT18B_2583_Rv1977	no
MT18B_0330	Rv0264c		Rv0264c	hypothetical protein	CDS	200.532	1.39252	0.36068	3.86082	0.000113009	0.00116167	200.532	2.09886	0.441106	4.75817	1.95353e-06	3.83786e-05	200.532	0.323381	0.43146	0.749505	0.453553	0.82287	#N/A	-1.13131	-0.976457	-0.595714	0.583038	-0.3219	0.0264412	#N/A	0.0598167	#N/A	0.437848	-0.559106	-0.734475	1.46058	0.936225	0.462151		MT18B_0330_Rv0264c	no
MT18B_3377	Rv2540c	aroF	aroF	chorismate synthase	CDS	163.053	1.39237	0.615245	2.26311	0.023629	0.0749608	163.053	2.1268	0.705179	3.01597	0.0025616	0.0114755	163.053	0.823076	0.700338	1.17526	0.239893	0.742564	#N/A	-0.885919	-0.620364	-0.183	0.0482362	0.0704	0.779647	#N/A	0.203306	#N/A	0.705965	-0.165658	-0.065036	0.674759	-0.0123303	0.698846		MT18B_3377_aroF	no
MT18B_2297	Rv1767		Rv1767	hypothetical protein	CDS	118.313	1.39015	0.452045	3.07525	0.00210328	0.0114481	118.313	2.70369	0.539954	5.00727	5.52068e-07	1.40703e-05	118.313	1.00117	0.530101	1.88864	0.0589394	NA	#N/A	-0.556911	0.477974	1.35871	0.756169	0.111	0.793941	#N/A	2.65176	#N/A	-0.0400151	-0.207225	0.228645	1.25844	0.0889349	0.358562		MT18B_2297_Rv1767	no
MT18B_3209	Rv2422		Rv2422	hypothetical protein	CDS	0.634015	1.38937	0.904416	1.5362	0.124488	0.250453	0.634015	0.953179	0.838955	1.13615	0.255894	0.397706	0.634015	0.391019	0.880287	0.444195	0.656901	NA	#N/A	-0.960032	-1.50754	0.572286	-0.461959	0.4005	-0.897265	#N/A	0.141433	#N/A	0.624197	-0.501953	-0.352445	0.600821	0.714473	0.653141		MT18B_3209_Rv2422	no
MT18B_4691	Rv3530c		Rv3530c	short chain dehydrogenase	CDS	76.3586	1.38805	0.539588	2.57242	0.010099	0.0381316	76.3586	0.981022	0.650494	1.50812	0.131524	0.244629	76.3586	1.31444	0.622816	2.11048	0.0348169	NA	#N/A	0.223502	0.95853	2.17929	0.476122	0.5558	0.635529	#N/A	-0.562062	#N/A	0.995055	-0.0418313	0.394555	0.537659	0.262002	1.11864		MT18B_4691_Rv3530c	no
MT18B_2121	Rv1627c		Rv1627c	hypothetical protein	CDS	1084.78	1.3869	0.545248	2.54361	0.0109713	0.0407722	1084.78	2.19979	0.632554	3.47763	0.000505871	0.00316968	1084.78	0.970966	0.631466	1.53764	0.124137	0.617986	#N/A	-0.655188	0.12326	0.299714	-0.0846703	-0.0439	0.3635	#N/A	0.676869	#N/A	-0.323804	-0.275551	0.260837	0.326068	0.155401	0.465593		MT18B_2121_Rv1627c	no
MT18B_3566	Rv2688c		Rv2688c	hypothetical protein	CDS	385.887	1.38544	0.471327	2.93944	0.00328804	0.0160654	385.887	1.10905	0.561278	1.97594	0.0481616	0.115124	385.887	0.597574	0.553814	1.07902	0.280581	0.763698	#N/A	0.297347	1.85264	1.65771	0.159629	0.251	-0.655412	#N/A	1.12013	1.58496	#N/A	-0.442203	0.82325	#N/A	#N/A	#N/A		MT18B_3566_Rv2688c	no
MT18B_1775	Rv1342c		Rv1342c	hypothetical protein	CDS	131.542	1.38536	0.428664	3.2318	0.00123013	0.00753253	131.542	0.934648	0.530045	1.76334	0.0778438	0.165891	131.542	0.276035	0.50781	0.54358	0.58673	NA	#N/A	1.20099	1.28087	0.439143	0.343692	0.0144	0.532912	#N/A	0.427964	#N/A	0.214511	0.652961	-0.224327	-0.431177	-1.27368	-0.132362		MT18B_1775_Rv1342c	no
MT18B_1046	Rv0811c		Rv0811c	hypothetical protein	CDS	433.296	1.38018	0.556488	2.48016	0.0131323	0.0466871	433.296	1.12227	0.647385	1.73354	0.0829994	0.17422	433.296	0.513865	0.642965	0.799212	0.424167	0.804628	#N/A	0.205637	0.848283	0.244143	0.0200577	-0.1681	0.467971	#N/A	0.314986	#N/A	0.0751869	-0.3147	-0.309286	0.0288238	0.040292	0.170733		MT18B_1046_Rv0811c	no
MT18B_2940	Rv2235		Rv2235	hypothetical protein	CDS	300.849	1.37722	0.455002	3.02684	0.00247125	0.0130008	300.849	1.87452	0.542179	3.45738	0.000545446	0.00335632	300.849	0.574498	0.536024	1.07178	0.283821	0.763698	#N/A	-0.623696	-0.0676972	0.906	-0.0350469	0.0841	-0.00108824	-2.06005	-0.093879	#N/A	0.026144	0.0572899	0.27114	0.00734839	0.800368	0.6506		MT18B_2940_Rv2235	no
MT18B_5209	Rv0456A	mazF1	mazF1	putative toxin MazF1	CDS	43.9342	1.37545	0.455147	3.02199	0.00251116	0.0131011	43.9342	2.29679	0.55595	4.13129	3.60739e-05	0.000400208	43.9342	1.00274	0.529782	1.89275	0.0583914	NA	#N/A	#N/A	#N/A	#N/A	#N/A	#N/A	#N/A	#N/A	#N/A	#N/A	#N/A	#N/A	#N/A	#N/A	#N/A	#N/A		MT18B_5209_mazF1	yes
MT18B_3864	Rv2920c	amt	amt	ammonium transporter	CDS	271.535	1.37294	0.569936	2.40894	0.0159991	0.0550124	271.535	1.4121	0.661852	2.13355	0.0328793	0.0857518	271.535	0.781261	0.656197	1.19059	0.233815	0.736294	#N/A	0.302547	0.470391	-1.38486	0.547943	0.3219	0.256618	#N/A	-0.494787	#N/A	1.2522	0.27414	0.424032	0.369685	0.860345	0.410014		MT18B_3864_amt	no
MT18B_3135	Rv2370c		Rv2370c	hypothetical protein	CDS	56.2319	1.37292	0.561003	2.44727	0.0143944	0.0504139	56.2319	1.36331	0.669707	2.03568	0.0417824	0.103823	56.2319	0.837933	0.645334	1.29845	0.194133	NA	#N/A	-0.814116	-0.474873	-0.109	-0.356606	0	-0.952559	#N/A	-0.70056	#N/A	0.238845	-0.457934	-0.448773	0.330998	0.519767	0.269214		MT18B_3135_Rv2370c	no
MT18B_0837	Rv0656c		Rv0656c	hypothetical protein	CDS	41.1145	1.37273	0.408795	3.35799	0.00078511	0.00536492	41.1145	1.42858	0.523568	2.72854	0.0063615	0.0239477	41.1145	0.465717	0.484108	0.96201	0.336045	NA	#N/A	0.240334	0.24711	0.413857	0.109695	0.8953	0.0992941	#N/A	-0.122387	#N/A	#N/A	0.00153616	0.0609004	0.435607	0.769104	0.602261		MT18B_0837_Rv0656c	no
MT18B_3399	Rv2557		Rv2557	hypothetical protein	CDS	881.122	1.37118	0.663358	2.06702	0.0387322	0.108503	881.122	1.27125	0.747052	1.70168	0.0888148	0.181862	881.122	0.609032	0.745917	0.816488	0.414221	0.804628	#N/A	-0.0245747	0.476095	2.14386	-0.16004	0.1763	0.517235	3.1635	3.66418	-0.925999	3.17137	0.184447	0.145614	2.23305	1.44999	1.64199		MT18B_3399_Rv2557	no
MT18B_3123	Rv2359	zur	zur	ferric uptake regulator	CDS	213.725	1.3696	0.413689	3.31069	0.000930659	0.00603603	213.725	0.914461	0.508276	1.79914	0.0719962	0.155985	213.725	0.795564	0.490011	1.62356	0.104469	0.588315	#N/A	0.609304	1.45358	1.59029	0.0271541	-0.2515	0.00123529	1.70044	1.31615	#N/A	1.23458	0.22814	0.462268	0.672853	0.217775	0.497402		MT18B_3123_zur	no
MT18B_4938	Rv3724B	cut5b	cut5b	probable cutinase [second part] Cut5b	CDS	290.409	1.36662	0.45936	2.97506	0.00292936	0.0146935	290.409	0.677845	0.554062	1.22341	0.221174	0.358672	290.409	0.758666	0.540597	1.40339	0.160501	0.670416	#N/A	#N/A	#N/A	1.221	#N/A	#N/A	#N/A	#N/A	#N/A	#N/A	#N/A	#N/A	#N/A	#N/A	#N/A	#N/A		MT18B_4938_cut5b	no
MT18B_5277	Rv3785		Rv3785	hypothetical protein	pseudogene	149.045	1.36651	0.59344	2.30269	0.0212961	0.0689518	149.045	1.86215	0.685867	2.71503	0.00662699	0.0246276	149.045	0.896831	0.678981	1.32085	0.186552	NA	#N/A	0.198285	0.431752	-0.393714	-0.0409718	-0.152	-0.466588	#N/A	0.0134027	#N/A	0.288981	-0.622392	-0.205617	0.632371	1.26911	1.54468		MT18B_5277_Rv3785	no
MT18B_3604	Rv2724c	fadE20	fadE20	probable acyl-CoA dehydrogenase FadE20	CDS	577.995	1.36633	0.519418	2.63049	0.00852608	0.0337111	577.995	1.02179	0.609498	1.67644	0.0936522	0.189719	577.995	1.27108	0.604565	2.10247	0.0355117	0.448089	#N/A	0.237008	0.700944	0.512143	-0.112475	0	-0.283912	-1.40599	0.477159	1.72247	0.05814	0.158088	0.379046	-0.0749333	0.867946	0.571048		MT18B_3604_fadE20	no
MT18B_3176	Rv2400c	subI	subI	probable sulfate-binding lipoprotein SubI	CDS	313.663	1.365	0.451618	3.02247	0.00250722	0.0130986	313.663	0.476838	0.546108	0.873157	0.382578	0.528795	313.663	0.112304	0.533049	0.210683	0.833134	0.950286	#N/A	0.183402	1.01634	2.049	1.17249	0.2388	0.416647	2.18903	0.0407756	#N/A	-1.3486	-0.739572	-1.4314	-0.568179	-0.396836	-0.805914		MT18B_3176_subI	no
MT18B_4592	Rv3448	eccD4	eccD4	ESX-4 type vii secretion system protein EccD4	CDS	12.9174	1.36471	0.487381	2.80008	0.00510898	0.022513	12.9174	1.02428	0.637714	1.60618	0.108235	0.211425	12.9174	0.0329602	0.579927	0.0568352	0.954676	NA	#N/A	-0.320799	-0.0197243	1.11786	-0.0558912	0.4854	-1.67341	#N/A	-1.24241	#N/A	#N/A	#N/A	#N/A	0.289777	0.0356884	-0.511065		MT18B_4592_eccD4	no
MT18B_3504	Rv2640c		Rv2640c	transcriptional regulator, ArsR family	CDS	68.7159	1.364	0.49808	2.73852	0.00617155	0.0261752	68.7159	0.560518	0.620341	0.903564	0.366227	0.512201	68.7159	1.27563	0.578808	2.2039	0.0275315	NA	#N/A	-0.129541	0.565739	0.758	-0.833927	0.3103	0.808853	#N/A	0.206643	#N/A	#N/A	0.598288	-0.0569114	0.462152	0.24354	0.332679		MT18B_3504_Rv2640c	no
MT18B_3797	Rv2868c	gcpE	gcpE	4-hydroxy-3-methylbut-2-en-1-yl diphosphate synthase	CDS	1385.28	1.36069	0.261569	5.20202	1.97136e-07	6.35554e-06	1385.28	0.942128	0.321949	2.92633	0.00342987	0.0145692	1385.28	0.306735	0.316431	0.969358	0.332366	0.781202	#N/A	-0.280348	-0.227179	-0.766143	-0.187707	-0.1361	0.0474706	1.03562	2.11648	0.584963	#N/A	-0.00350354	-0.359504	-0.485525	-0.854478	-0.22413		MT18B_3797_gcpE	no
MT18B_5112	Rv3855	ethR	ethR	transcriptional regulatory repressor protein EthR	CDS	194.774	1.35933	0.502393	2.70571	0.00681577	0.0283765	194.774	1.99446	0.593944	3.358	0.000785096	0.00448694	194.774	1.22928	0.585481	2.09961	0.0357629	0.448146	#N/A	0.123327	2.18008	0.386857	0.279768	0.0704	-0.0179706	-2.10098	-0.176251	1.76553	-1.55765	0.567374	1.1215	0.975885	1.13028	0.852136		MT18B_5112_ethR	no
MT18B_5286	Rv1137c		Rv1137c	hypothetical protein	CDS	18.7426	1.35772	0.699308	1.94153	0.0521944	0.134799	18.7426	0.90762	0.806542	1.12532	0.260452	0.40181	18.7426	0.977592	0.774324	1.26251	0.206765	NA	#N/A	0.775387	0.461164	0.111143	-0.0634092	0.6229	-0.48497	#N/A	-0.486004	#N/A	0.417952	-0.157633	-0.248029	-0.241276	-0.224582	0.349152		MT18B_5286_Rv1137c	no
MT18B_4851	Rv3660c		Rv3660c	hypothetical protein	CDS	53.6949	1.35727	0.534799	2.53791	0.0111516	0.0411584	53.6949	2.24269	0.635056	3.53148	0.000413246	0.00271089	53.6949	1.19748	0.61572	1.94485	0.0517932	NA	#N/A	0.374963	0.645761	0.575714	0.590722	0.0841	-0.71997	#N/A	1.2133	#N/A	-1.29352	0.12289	0.631203	0.975145	1.03979	1.07522		MT18B_4851_Rv3660c	no
MT18B_3350	Rv2518c	ldtB	ldtB	lipoprotein lpps	CDS	415.645	1.35622	0.362781	3.73839	0.000185199	0.001708	415.645	0.523952	0.447768	1.17014	0.241944	0.381909	415.645	0.0571732	0.434206	0.131673	0.895243	0.956063	#N/A	0.976949	1.79889	0.829	0.0565835	0.6871	1.26821	#N/A	0.164357	0.584963	0.331054	0.255742	-0.0598689	-0.107307	-0.312272	-0.670746		MT18B_3350_ldtB	no
MT18B_2216	Rv1706c		Rv1706c	PPE family protein	CDS	56.7482	1.35251	0.559842	2.41588	0.0156973	0.0541226	56.7482	1.36698	0.667718	2.04724	0.0406349	0.101641	56.7482	0.548029	0.645319	0.849238	0.395749	NA	#N/A	0.817958	1.42592	1.14314	#N/A	-0.2863	0.0981176	#N/A	#N/A	#N/A	0.46658	-0.00884048	0.828153	0.801109	0.529944	-0.511494		MT18B_2216_Rv1706c	no
MT18B_3862	Rv2918c	glnD	glnD	protein-P-II uridylyltransferase	CDS	215.793	1.34918	0.379608	3.55414	0.000379212	0.00302407	215.793	0.66166	0.474026	1.39583	0.162765	0.288104	215.793	0.257162	0.452995	0.567693	0.570244	0.861811	#N/A	-0.643948	-0.857721	-1.94129	-0.0218044	0.6041	0.445676	#N/A	0.6066	#N/A	0.593358	0.0848569	0.240271	0.338566	0.191675	0.957609		MT18B_3862_glnD	no
MT18B_1175	Rv0903c	prrA	prrA	two component response transcriptional regulatory protein PrrA	CDS	498.53	1.34898	0.571684	2.35966	0.0182918	0.0610591	498.53	1.83628	0.660484	2.7802	0.00543258	0.0209783	498.53	0.536555	0.658226	0.815154	0.414984	0.804628	#N/A	-0.300149	-0.330778	-0.0775714	-1.89432	-0.074	0.0242059	#N/A	5.71742	0.584963	-0.289212	-0.504124	-0.503412	0.498572	0.755222	1.07703		MT18B_1175_prrA	no
MT18B_1082	Rv0833		Rv0833	PE_PGRS family protein	CDS	21.1087	1.34805	0.824126	1.63573	0.101895	0.217547	21.1087	1.42061	0.876464	1.62085	0.105051	0.206381	21.1087	0.734641	0.871301	0.843154	0.399142	NA	#N/A	-1.95586	-1.03148	0.566143	#N/A	-0.0589	-0.250735	#N/A	#N/A	#N/A	-0.0552131	-0.283798	-0.501996	0.802322	1.08952	0.864093		MT18B_1082_Rv0833	no
MT18B_2159	Rv1656	argF	argF	ornithine carbamoyltransferase	CDS	151.749	1.34648	0.710094	1.8962	NA	NA	151.749	2.05971	0.789489	2.60892	NA	NA	151.749	0.437622	0.786868	0.556157	NA	NA	#N/A	0.509779	0.507325	-0.155429	0.00288251	-0.3959	-0.322441	#N/A	-0.574183	#N/A	#N/A	0.0746613	-0.923534	0.212814	0.376534	0.460132		MT18B_2159_argF	no
MT18B_3970	Rv2995c	leuB	leuB	3-isopropylmalate dehydrogenase	CDS	1406.34	1.34606	0.599648	2.24475	0.0247839	0.0777098	1406.34	3.50908	0.685997	5.1153	3.13246e-07	9.22724e-06	1406.34	0.548489	0.68587	0.799697	0.423886	0.804628	#N/A	0.0491881	-0.201842	-0.881714	0.0662614	0.0426	0.3345	#N/A	0.940856	#N/A	0.35698	-0.330147	-1.03399	-1.03522	-1.53874	0.418636		MT18B_3970_leuB	no
MT18B_1266	Rv0968		Rv0968	hypothetical protein	CDS	151.312	1.34474	0.609272	2.20712	NA	NA	151.312	1.17513	0.703811	1.66966	NA	NA	151.312	0.706783	0.694754	1.01731	NA	NA	#N/A	2.05116	3.90512	1.50914	0.529071	-1.3959	-0.345176	#N/A	2.31228	#N/A	#N/A	-0.174355	-0.200323	1.15471	0.525114	0.273815		MT18B_1266_Rv0968	no
MT18B_0529	Rv0426c		Rv0426c	hypothetical protein	CDS	973.607	1.34281	0.481487	2.78888	0.00528906	0.0231174	973.607	2.46975	0.565977	4.3637	1.27881e-05	0.000173157	973.607	0.576625	0.564831	1.02088	0.307311	0.776234	#N/A	-0.196899	0.760748	0.112286	0.343692	0.0841	0.127676	1.90304	1.837	#N/A	0.91391	-0.334344	-0.0218069	0.00219402	-0.368256	-0.252507		MT18B_0529_Rv0426c	no
MT18B_2342	Rv1795	eccD5	eccD5	type vii secretion integral membrane protein eccd	CDS	1824.65	1.33777	0.231359	5.78224	7.37139e-09	4.02299e-07	1824.65	1.82418	0.283335	6.43822	1.20879e-10	1.89981e-08	1824.65	0.653854	0.280384	2.33199	0.019701	0.335932	#N/A	-0.110497	-0.302281	-0.449571	0.112367	0	0.543412	#N/A	1.08384	#N/A	2.23427	-0.325422	-1.42601	-0.471026	-0.559337	0.110927		MT18B_2342_eccD5	no
MT18B_3796	Rv2867c		Rv2867c	n-acetylmuramidase	CDS	488.387	1.33682	0.506508	2.63929	0.00830803	0.0330569	488.387	2.13549	0.593819	3.5962	0.000322896	0.00222331	488.387	0.521323	0.591293	0.881665	0.377958	0.79393	#N/A	-0.0764462	0.440068	-0.178	0.0285692	-0.074	0.0452353	1.81967	2.20142	#N/A	1.23032	-0.424372	-0.00661491	0.843921	0.032057	1.05155		MT18B_3796_Rv2867c	no
MT18B_2246	Rv1726		Rv1726	oxidoreductase	CDS	11.1926	1.33139	0.561741	2.37011	0.0177826	0.0598892	11.1926	1.32169	0.698392	1.89248	0.058427	0.132843	11.1926	0.904276	0.63746	1.41856	0.156027	NA	#N/A	-0.0825393	0.315739	-0.159429	0.35727	-0.5353	-2.01297	#N/A	-1.55781	#N/A	-0.612379	-0.595286	0.316094	-0.135971	-0.0786805	-0.0247179		MT18B_2246_Rv1726	no
MT18B_5190	Rv3916c		Rv3916c	hypothetical protein	CDS	401.596	1.33087	0.5001	2.66122	NA	NA	401.596	0.979888	0.591224	1.65739	NA	NA	401.596	0.511526	0.584555	0.875069	NA	NA	#N/A	0.614462	1.3357	1.902	0.255803	-0.2863	-0.0700588	2.48543	1.77132	#N/A	0.601109	-0.218217	0.273599	-0.171013	0.0107844	0.0422511		MT18B_5190_Rv3916c	no
MT18B_2088	Rv1600	hisC	hisC	histidinol-phosphate aminotransferase	CDS	666.967	1.33074	0.351163	3.78953	0.000150931	0.00147109	666.967	1.00449	0.427794	2.34808	0.0188705	0.0556091	666.967	0.509683	0.420345	1.21254	0.225307	0.719479	#N/A	0.329882	0.655993	-0.205857	0.316146	0.2869	0.360206	#N/A	0.0940108	#N/A	-0.722946	0.0923907	-0.212908	0.066395	-0.310711	-0.404272		MT18B_2088_hisC	no
MT18B_1023	Rv0791c		Rv0791c	hypothetical protein	CDS	210.242	1.33062	0.611329	2.17661	NA	NA	210.242	2.30517	0.700031	3.29295	NA	NA	210.242	0.516226	0.696954	0.740689	NA	NA	#N/A	0.8863	1.92362	3.17786	0.505891	-0.0145	1.83447	#N/A	-0.168123	#N/A	-0.122045	-0.0931293	0.829753	0.0919806	0.218806	-0.448001		MT18B_1023_Rv0791c	no
MT18B_5084	Rv3837c		Rv3837c	phosphoglyceromutase	CDS	419.575	1.32218	0.342262	3.86305	0.000111979	0.00115722	419.575	2.29614	0.4149	5.53422	3.12624e-08	1.70099e-06	419.575	0.60202	0.409698	1.46942	0.141718	0.645588	#N/A	-0.285089	0.893147	1.81271	-0.172994	0.4542	0.501382	#N/A	2.32625	0.584963	#N/A	-0.436876	-0.160668	1.61926	1.85855	1.41956		MT18B_5084_Rv3837c	no
MT18B_2758	Rv2093c	tatC AND tatA	tatC AND tatA	twin-arginine translocation protein subunit TatC	CDS	659.509	1.32137	0.413984	3.19184	0.00141368	0.00843737	659.509	1.05481	0.496956	2.12254	0.0337924	0.0874246	659.509	0.694761	0.491083	1.41475	0.157141	0.66142	#N/A	0.400043	0.576805	-1.58743	-0.07552	0.3334	0.417324	-1.23266	0.0496308	#N/A	-0.193898	-0.246488	-0.248204	-0.678452	-0.999668	-0.407095		MT18B_2758_tatC AND tatA	no
MT18B_3820	Rv2887		Rv2887	hypothetical protein	CDS	153.929	1.32088	0.52138	2.53343	0.0112954	0.0415264	153.929	0.746921	0.623123	1.19867	0.230655	0.370227	153.929	0.485621	0.606633	0.800518	0.423411	NA	#N/A	0.0725675	-0.315134	1.38843	0.045443	-0.1203	0.224471	#N/A	2.18036	0.584963	-1.28641	-0.342551	-0.0442492	0.0489811	-0.495257	-0.517799		MT18B_3820_Rv2887	no
MT18B_2459	Rv1890c		Rv1890c	hypothetical protein	CDS	69.017	1.32032	0.378328	3.48989	0.00048322	0.00362367	69.017	0.930304	0.491165	1.89408	0.058215	0.132601	69.017	0.727058	0.448243	1.62202	0.104799	NA	#N/A	0.198933	0.824913	1.351	-0.174621	0.3103	-0.182882	#N/A	-1.00385	#N/A	0.610147	-0.0345295	-0.0878508	0.634155	0.840485	0.706755		MT18B_2459_Rv1890c	no
MT18B_0458	Rv0368c		Rv0368c	hypothetical protein	CDS	15.0995	1.3194	0.519129	2.54157	0.0110356	0.0409427	15.0995	2.41058	0.626213	3.84946	0.000118378	0.00099931	15.0995	0.965295	0.587709	1.64247	0.100492	NA	#N/A	0.060246	0.110909	0.303857	0.43189	0.0426	-1.02521	#N/A	-0.377694	#N/A	0.573128	-0.582383	-0.699078	0.308617	0.466068	0.501332		MT18B_0458_Rv0368c	no
MT18B_4256	Rv3197		Rv3197	hypothetical protein	CDS	1382.01	1.31915	0.431843	3.05469	0.00225296	0.0121229	1382.01	1.71345	0.512748	3.3417	0.000832673	0.00470891	1382.01	0.748695	0.510963	1.46526	0.14285	0.645588	#N/A	-0.0469857	-0.333842	-0.485714	-0.915936	0.0144	0.178912	1.03562	1.76921	0.765535	0.301947	0.138997	-0.12686	1.46003	0.871014	1.03751		MT18B_4256_Rv3197	no
MT18B_2600	Rv1989c		Rv1989c	hypothetical protein	CDS	265.652	1.31419	0.287145	4.57676	4.72232e-06	8.59707e-05	265.652	1.13611	0.364642	3.11568	0.00183523	0.00878487	265.652	0.610821	0.345411	1.76839	0.0769958	0.550076	#N/A	0.948145	3.00316	2.46786	0.423309	0.4436	0.720618	#N/A	1.04288	0.678072	0.908329	0.161349	0.102304	3.03198	1.57606	1.27419		MT18B_2600_Rv1989c	no
MT18B_2362	Rv1812c		Rv1812c	hypothetical protein	CDS	788.252	1.31389	0.727191	1.8068	NA	NA	788.252	2.99501	0.801446	3.73701	NA	NA	788.252	0.218455	0.801284	0.272631	NA	NA	#N/A	2.32218	2.28707	0.992143	-0.103147	0.0704	0.1875	-1.34483	0.198704	#N/A	-0.108482	2.67033	1.8584	#N/A	#N/A	#N/A	DORM_1	MT18B_2362_Rv1812c_DORM_1	no
MT18B_1469	Rv1110	lytB2	lytB2	4-hydroxy-3-methylbut-2-enyl diphosphate reductase	CDS	682.762	1.31206	0.373943	3.50872	0.000450264	0.00345202	682.762	1.72008	0.450526	3.81795	0.000134567	0.0011081	682.762	0.819331	0.445975	1.83717	0.0661855	0.530964	#N/A	-0.0973042	0.217358	-1.29086	0.041243	-2.4739	-0.330448	#N/A	0.592317	#N/A	0.613716	-0.129903	-0.0364757	#N/A	#N/A	#N/A		MT18B_1469_lytB2	no
MT18B_0601	Rv0483	lprQ	lprQ	probable conserved lipoprotein LprQ	CDS	1252.95	1.30943	0.492157	2.6606	0.00780012	0.0314675	1252.95	0.425378	0.579506	0.734034	0.462928	0.598206	1252.95	0.242158	0.576357	0.420152	0.674375	0.900322	#N/A	1.0541	0.765403	-1.66457	0.372952	0.2265	0.412765	-1.19535	0.164357	0.847997	-1.11195	0.27785	-0.120978	-0.777265	-1.60126	-1.47526		MT18B_0601_lprQ	no
MT18B_3807	Rv2876		Rv2876	putative conserved transmembrane protein	CDS	411.766	1.30906	0.447971	2.92219	0.00347576	0.0167227	411.766	0.100205	0.541466	0.185063	0.853179	0.902972	411.766	-0.545159	0.52984	-1.02891	0.303521	0.775511	#N/A	-0.116884	-0.0242696	0.864857	-0.452057	-0.1047	0.851588	#N/A	3.39876	#N/A	0.837203	-0.097778	-0.0397506	0.845643	0.81471	-0.420812		MT18B_3807_Rv2876	no
MT18B_1763	Rv1332		Rv1332	transcriptional regulator	CDS	1280.21	1.30904	0.479754	2.72857	0.00636105	0.0268388	1280.21	1.35343	0.564947	2.39568	0.0165897	0.0502622	1280.21	0.753653	0.562989	1.33866	0.18068	0.699251	#N/A	1.32381	1.56754	-1.21971	0.0496308	-0.4739	-0.0417941	1.08406	1.31865	#N/A	#N/A	-0.243095	0.062859	-0.402246	-0.943259	-0.29998		MT18B_1763_Rv1332	no
MT18B_2605	Rv1991c	mazF6	mazF6	toxin MazF6	CDS	71.2505	1.30841	0.448681	2.91612	0.00354413	0.0169232	71.2505	0.201055	0.576621	0.348678	0.727331	0.814576	71.2505	0.317258	0.529316	0.599374	0.548924	NA	#N/A	0.677688	0.695882	2.55071	0.689746	0.0286	0.148912	#N/A	0.848264	#N/A	-0.639463	0.732667	0.0235647	1.82972	1.20866	0.216948		MT18B_2605_mazF6	no
MT18B_2803	Rv2126c		Rv2126c	PE_PGRS family protein	CDS	6.06813	1.30778	0.80232	1.63	0.103101	0.219097	6.06813	0.792443	0.872967	0.907758	0.364006	0.511181	6.06813	-0.342669	0.86216	-0.397454	0.691032	NA	#N/A	-1.10371	-1.03988	-0.0822857	#N/A	-0.3401	-1.18752	#N/A	#N/A	#N/A	0.543716	-0.439092	-0.562356	0.847903	1.15828	0.323296		MT18B_2803_Rv2126c	no
MT18B_2775	Rv2107		Rv2107	PE family protein	CDS	12.5769	1.30747	0.660326	1.98004	0.0476987	0.12657	12.5769	-0.164569	0.80217	-0.205155	0.837451	0.891954	12.5769	-0.199886	0.748899	-0.266907	0.789541	NA	#N/A	0.252077	0.770696	0.581429	#N/A	-0.6215	0.541971	#N/A	#N/A	#N/A	-1.23622	-0.203856	-0.44426	0.330449	0.251603	0.549507		MT18B_2775_Rv2107	no
MT18B_3736	Rv2824c		Rv2824c	hypothetical protein	CDS	134.037	1.30461	0.408877	3.19071	0.00141922	0.00845166	134.037	1.2965	0.505278	2.56591	0.0102906	0.0347815	134.037	0.854364	0.483576	1.76676	0.0772679	NA	#N/A	0.342156	0.615972	0.798	-0.286304	0.6229	-0.415882	#N/A	-0.338858	#N/A	-0.0847321	-0.607343	0.0506154	0.496418	0.631889	0.259478		MT18B_3736_Rv2824c	no
MT18B_3219	Rv2427A	oxyR	oxyR	transcriptional regulator OxyR	pseudogene	11.2712	1.3042	0.542518	2.40398	0.0162178	0.055663	11.2712	1.00527	0.688172	1.46079	0.144074	0.262409	11.2712	0.138373	0.632422	0.218799	0.826807	NA	#N/A	#N/A	#N/A	#N/A	#N/A	#N/A	#N/A	#N/A	#N/A	#N/A	#N/A	#N/A	#N/A	#N/A	#N/A	#N/A		MT18B_3219_oxyR	yes
MT18B_4699	Rv3538		Rv3538	hypothetical protein	CDS	124.794	1.30303	0.443488	2.93814	0.00330188	0.0161121	124.794	2.13978	0.534582	4.00272	6.26171e-05	0.000615114	124.794	1.42898	0.519802	2.74908	0.00597629	NA	#N/A	-0.672182	0.116798	1.07029	1.28924	0.8237	0.468529	#N/A	-0.255552	0.678072	-0.218664	-0.213178	0.110771	0.491462	0.419474	-0.16588		MT18B_4699_Rv3538	no
MT18B_5207	Rv0397A		Rv0397A	hypothetical protein	CDS	162.484	1.30258	0.578037	2.25345	0.0242311	0.0765491	162.484	1.16229	0.674243	1.72384	0.084736	0.176644	162.484	1.03242	0.663669	1.55563	0.119796	0.611589	#N/A	#N/A	#N/A	#N/A	#N/A	#N/A	#N/A	#N/A	#N/A	#N/A	#N/A	#N/A	#N/A	#N/A	#N/A	#N/A		MT18B_5207_Rv0397A	yes
MT18B_0329	Rv0263c		Rv0263c	hypothetical protein	CDS	735.634	1.29886	0.545978	2.37896	0.0173616	0.0587336	735.634	2.34757	0.633466	3.70591	0.000210635	0.00157191	735.634	0.560824	0.632242	0.887041	0.375057	0.789937	#N/A	-0.502128	-0.588377	-0.454143	0.227741	-0.1361	-0.147059	#N/A	-0.168663	#N/A	1.18405	-0.821063	-1.00129	1.81825	1.14785	0.910015		MT18B_0329_Rv0263c	no
MT18B_0842	Rv0660c	mazE2	mazE2	putative antitoxin MazE2	CDS	456.374	1.2984	0.784368	1.65535	NA	NA	456.374	1.33139	0.846072	1.57361	NA	NA	456.374	0.72514	0.845367	0.857781	NA	NA	#N/A	0.19236	0.0104404	-1.42329	0.109695	1.2327	-0.139588	#N/A	1.67867	#N/A	#N/A	-0.989761	-1.09553	#N/A	#N/A	#N/A		MT18B_0842_mazE2	no
MT18B_0316	Rv0250c		Rv0250c	hypothetical protein	CDS	1306.18	1.29729	0.58863	2.20391	NA	NA	1306.18	1.48058	0.676156	2.18971	NA	NA	1306.18	0.939129	0.675061	1.39118	NA	NA	#N/A	-0.992432	0.0593723	2.07571	-0.260152	0.4751	1.31829	1.29866	1.81092	#N/A	-0.0324741	-0.868818	0.0728785	#N/A	#N/A	#N/A		MT18B_0316_Rv0250c	no
MT18B_2659	Rv2022c		Rv2022c	hypothetical protein	CDS	529.245	1.29656	0.367952	3.52373	0.000425514	0.00330936	529.245	1.04689	0.447629	2.33875	0.0193484	0.0566631	529.245	0.434603	0.43948	0.988903	0.322711	0.778706	#N/A	0.699426	0.813685	2.86986	0.200379	0.1243	0.295529	1.82782	-0.0709665	#N/A	1.12447	0.342692	0.046986	0.77521	0.517511	-0.0162805		MT18B_2659_Rv2022c	no
MT18B_3172	Rv2396		Rv2396	PE family protein	CDS	1880.45	1.29629	0.523337	2.47696	0.0132506	0.0470392	1880.45	1.94953	0.609759	3.19721	0.00138765	0.00702578	1880.45	0.95792	0.608964	1.57303	0.115711	0.60554	#N/A	-1.108	-1.58248	-1.46029	#N/A	0.6508	1.06856	#N/A	#N/A	#N/A	2.29429	0.285458	-0.186937	0.273366	-0.115009	0.849103		MT18B_3172_Rv2396	no
MT18B_5234	Rv1990A		Rv1990A	hypothetical protein	CDS	52.292	1.29555	0.529082	2.44867	0.0143384	0.0503579	52.292	1.35345	0.639607	2.11607	0.0343388	0.0885344	52.292	0.547189	0.61338	0.892088	0.372346	NA	#N/A	#N/A	#N/A	1.85443	#N/A	#N/A	#N/A	#N/A	#N/A	#N/A	#N/A	#N/A	#N/A	#N/A	#N/A	#N/A		MT18B_5234_Rv1990A	no
MT18B_0788	Rv0623	vapB30	vapB30	antitoxin VapB30	CDS	37.1572	1.29092	0.743748	1.7357	0.0826168	0.188069	37.1572	1.15708	0.825719	1.40131	0.161123	0.285599	37.1572	0.965568	0.813366	1.18713	0.235178	NA	#N/A	-0.726779	-0.441689	1.63157	0.597412	0.1243	-0.334088	#N/A	0.720133	#N/A	-0.82712	-0.405219	-0.494257	-0.14441	-0.310652	-0.0871053		MT18B_0788_vapB30	no
MT18B_3330	Rv2501c	accA1	accA1	acetyl-/propionyl-coenzyme a carboxylase alpha chain	CDS	410.731	1.28977	0.444511	2.90155	0.00371317	0.0174857	410.731	0.427247	0.535632	0.79765	0.425074	0.56654	410.731	-0.225753	0.5256	-0.429515	0.667548	0.896478	#N/A	-0.313157	-0.0178837	1.85929	0.0758749	0	-0.245265	#N/A	0.942108	#N/A	0.554991	-0.249622	0.0915463	0.774653	0.705538	0.598069		MT18B_3330_accA1	no
MT18B_1227	Rv0941c		Rv0941c	hypothetical protein	CDS	227.859	1.28954	0.521752	2.47156	0.0134524	0.0476903	227.859	1.05517	0.616672	1.71107	0.0870683	0.179662	227.859	0.45501	0.607145	0.749426	0.4536	0.82287	#N/A	-0.264611	0.45844	0.966714	0.126973	0.189	-0.544235	#N/A	0.238379	#N/A	0.655131	-0.293143	0.0549098	0.385349	0.61184	0.317558		MT18B_1227_Rv0941c	no
MT18B_4089	Rv3079c		Rv3079c	hypothetical protein	CDS	77.6309	1.28841	0.377698	3.41121	0.000646752	0.00458562	77.6309	0.968453	0.486883	1.98909	0.0466916	0.112736	77.6309	0.448752	0.44938	0.998602	0.317987	NA	#N/A	-0.265424	0.464694	1.45443	-0.448115	0.0144	-0.0346471	#N/A	-0.25785	#N/A	0.646882	0.188933	0.332143	0.723064	1.02045	1.00382		MT18B_4089_Rv3079c	no
MT18B_4055	Rv3054c		Rv3054c	hypothetical protein	CDS	53.1818	1.28819	0.776822	1.65828	0.0972604	0.210118	53.1818	2.09815	0.84321	2.48829	0.012836	0.0413862	53.1818	0.973659	0.839076	1.16039	0.245888	NA	#N/A	0.1866	2.25788	3.29557	0.718088	0.7398	-0.365294	#N/A	1.32135	#N/A	0.0060772	0.200344	0.75326	0.452487	0.273349	0.572057		MT18B_4055_Rv3054c	no
MT18B_0737	Rv0587		Rv0587	hypothetical protein	CDS	585.367	1.28683	0.593964	2.16652	0.0302715	0.0905505	585.367	2.51321	0.681351	3.68857	0.000225518	0.00164536	585.367	1.29129	0.679938	1.89913	0.0575476	0.525839	#N/A	0.247584	1.22089	-0.408286	0.169925	0.1243	-0.0864706	1.17632	1.74502	#N/A	0.0462077	-1.12483	-0.56126	0.244316	-0.255346	0.28047		MT18B_0737_Rv0587	no
MT18B_1062	Rv0823c		Rv0823c	hypothetical protein	CDS	817.709	1.2823	0.471474	2.71977	0.00653279	0.0274352	817.709	1.82462	0.556432	3.27913	0.00104126	0.00561091	817.709	1.3239	0.553743	2.39082	0.016811	0.316488	#N/A	-0.785153	-1.88899	-2.17286	0.852798	0.2388	1.00259	#N/A	-0.0765338	#N/A	-1.53579	1.89802	0.166015	-1.10509	-0.630587	-1.14039		MT18B_1062_Rv0823c	no
MT18B_1042	Rv0808	purF	purF	amidophosphoribosyltransferase	CDS	844.032	1.28095	0.426215	3.00541	0.00265224	0.0135927	844.032	2.09511	0.506853	4.13355	3.572e-05	0.000397451	844.032	0.527757	0.504728	1.04563	0.295733	0.773161	#N/A	-0.767621	-0.00158625	-1.25971	-0.14401	-0.152	0.0208235	#N/A	1.82768	#N/A	1.18225	-0.596678	-0.0601943	0.241014	-0.107063	0.776686		MT18B_1042_purF	no
MT18B_0586	Rv0471c		Rv0471c	hypothetical protein	CDS	78.6981	1.28056	0.368478	3.47527	0.000510337	0.00377449	78.6981	1.4825	0.467758	3.16936	0.00152774	0.00760242	78.6981	0.508164	0.438313	1.15936	0.246308	NA	#N/A	0.572194	0.936632	-0.470714	0.52306	0.1375	-0.0224412	#N/A	0.293959	#N/A	0.0204142	0.346698	0.454177	0.207653	0.0341506	0.539685		MT18B_0586_Rv0471c	no
MT18B_0715			0	hypothetical protein	CDS	11.2231	1.28044	0.856602	1.49479	0.134969	0.264828	11.2231	3.70143	0.887803	4.1692	3.05673e-05	0.000349586	11.2231	0.827326	0.887061	0.93266	0.350996	NA	#N/A	#N/A	#N/A	#N/A	#N/A	#N/A	#N/A	#N/A	#N/A	#N/A	#N/A	#N/A	#N/A	#N/A	#N/A	#N/A	#N/A	#N/A	yes
MT18B_2607	Rv1991A	mazE6	mazE6	antitoxin MazE6	CDS	93.5392	1.27927	0.492222	2.59897	0.00935038	0.0361369	93.5392	0.601242	0.604349	0.994859	0.319805	0.465574	93.5392	0.509924	0.575477	0.88609	0.375569	NA	#N/A	#N/A	#N/A	#N/A	#N/A	#N/A	#N/A	#N/A	#N/A	#N/A	#N/A	#N/A	#N/A	#N/A	#N/A	#N/A		MT18B_2607_mazE6	yes
MT18B_0995	Rv0768	aldA	aldA	probable aldehyde dehydrogenase nad dependent AldA	CDS	154.684	1.27919	0.45666	2.80118	0.00509164	0.0224627	154.684	2.13378	0.546437	3.90489	9.42684e-05	0.000842607	154.684	1.00907	0.535972	1.88269	0.059743	NA	#N/A	0.513131	1.049	2.46043	-0.226004	0.4114	0.543941	#N/A	-0.60238	#N/A	#N/A	-0.707925	-0.249331	-0.0521683	-0.0760882	0.258404		MT18B_0995_aldA	no
MT18B_1500	Rv1132		Rv1132	hypothetical protein	CDS	756.589	1.2788	0.585013	2.18593	0.0288209	0.0871792	756.589	1.97077	0.672837	2.92905	0.00340004	0.0144751	756.589	1.34387	0.67127	2.00198	0.0452867	0.467534	#N/A	-0.0564949	-1.13075	-1.185	-0.158429	0.3448	0.623265	#N/A	0.791884	#N/A	-0.426342	-0.755526	-1.35385	1.31921	0.777344	1.76464		MT18B_1500_Rv1132	no
MT18B_2267	Rv1741	vapC34	vapC34	putative toxin VapC34	CDS	213.018	1.27828	0.384899	3.32107	0.000896741	0.00586223	213.018	1.47146	0.471679	3.11963	0.0018108	0.00867895	213.018	0.580188	0.457892	1.26708	0.205125	0.711982	#N/A	0.494864	1.31179	0.398857	-0.265345	0.0426	0.105	#N/A	1.29611	#N/A	0.30149	-0.199118	-0.35179	0.24596	-0.206292	0.307492		MT18B_2267_vapC34	no
MT18B_2717	Rv2064	cobG	cobG	precorrin-3b synthase CobG	CDS	75.7143	1.2773	0.533362	2.3948	0.0166294	0.0569202	75.7143	1.90699	0.632413	3.01543	0.00256617	0.0114823	75.7143	0.61826	0.617767	1.0008	0.316925	NA	#N/A	-0.470835	0.170686	-1.27471	0.0370307	0.0841	-0.315235	#N/A	-0.406089	#N/A	#N/A	-0.419164	-0.317473	-0.240335	-0.606126	0.138933		MT18B_2717_cobG	no
MT18B_1347	Rv1028c	kdpD	kdpD	sensor protein KdpD	CDS	215.147	1.27689	0.396668	3.21904	0.00128621	0.00782511	215.147	2.12999	0.479633	4.44087	8.95946e-06	0.000129483	215.147	0.546942	0.471114	1.16096	0.24566	0.746124	#N/A	0.0747026	0.542875	-0.00471429	0.549916	0.6508	-0.938235	#N/A	0.472314	#N/A	0.517309	-0.267235	0.0719169	1.26204	1.22322	0.883622		MT18B_1347_kdpD	no
MT18B_2938	Rv2232	ptkA	ptkA	protein tyrosine kinase transcriptional regulatory protein PtkA	CDS	43.6999	1.27437	0.514521	2.47681	0.0132563	0.0470392	43.6999	1.10743	0.632818	1.74999	0.0801198	0.169639	43.6999	0.24035	0.599942	0.400622	0.688699	NA	#N/A	0.322258	0.174581	0.978429	0.379621	-1.5564	-2.09763	#N/A	0.469886	#N/A	#N/A	-0.31163	-0.252943	0.589931	1.17699	1.11287		MT18B_2938_ptkA	no
MT18B_0738	Rv0588		Rv0588	hypothetical protein	CDS	353.866	1.27243	0.360777	3.52691	0.000420437	0.00328409	353.866	1.88686	0.438025	4.30766	1.6499e-05	0.000214601	353.866	0.382404	0.431218	0.886799	0.375187	0.789937	#N/A	-0.377229	0.132477	0.00671429	0.371838	1.7004	-0.468971	#N/A	0.77484	-1.20163	-0.171986	-0.804682	-0.609696	0.365969	-0.326291	0.0812204		MT18B_0738_Rv0588	no
MT18B_6001		rrl	rrl	23S ribosomal RNA	rRNA	3.01343e+08	1.27204	0.716994	1.77412	0.0760425	0.177715	3.01343e+08	3.12341	0.792823	3.9396	8.16169e-05	0.000745421	3.01343e+08	0.618191	0.792823	0.779734	0.435547	0.811682	#N/A	#N/A	#N/A	#N/A	#N/A	#N/A	#N/A	#N/A	#N/A	#N/A	#N/A	#N/A	#N/A	#N/A	#N/A	#N/A	#N/A	#N/A	yes
MT18B_0936	Rv0725c		Rv0725c	hypothetical protein	CDS	177.411	1.27138	0.337184	3.77058	0.000162866	0.00154743	177.411	1.11388	0.425561	2.61744	0.00885929	0.0307993	177.411	0.652291	0.40302	1.61851	0.105553	0.588315	#N/A	0.748	0.978	#N/A	0.634	#N/A	#N/A	#N/A	1.66509	#N/A	-0.448277	-0.345318	-0.629696	0.0843955	0.0616322	0.0450352	#N/A	#N/A	no
MT18B_4684	Rv3526	kshA	kshA	3-ketosteroid-9-alpha-hydroxylase oxygenase subunit	CDS	1436.85	1.27084	0.431263	2.94678	0.00321102	0.0157976	1436.85	1.41789	0.512427	2.76702	0.00565718	0.02162	1436.85	1.0201	0.510254	1.9992	0.0455869	0.467974	#N/A	-0.379855	0.487876	2.49329	-0.231075	0.4542	0.665441	#N/A	-0.546526	1	0.533135	-0.529142	0.47494	1.29918	1.01046	0.614011		MT18B_4684_kshA	no
MT18B_0499	Rv0400c	fadE7	fadE7	acyl-CoA dehydrogenase FadE7	CDS	282.236	1.26865	0.436126	2.9089	0.00362702	0.0171874	282.236	2.30217	0.520238	4.42522	9.63452e-06	0.000137137	282.236	0.636874	0.514989	1.23667	0.216208	0.712531	#N/A	-0.828156	-0.431321	0.260429	-0.00868224	0.0286	-0.154912	#N/A	0.462925	#N/A	-0.17655	-0.336926	-0.378469	0.757679	0.827541	0.905419		MT18B_0499_fadE7	no
MT18B_0044	Rv0028		Rv0028	hypothetical protein	CDS	48.5891	1.26841	0.492302	2.57649	0.0099808	0.0378748	48.5891	0.297195	0.623654	0.476539	0.63369	0.744635	48.5891	-0.367068	0.581261	-0.631504	0.527711	NA	#N/A	1.68391	1.27275	0.446714	2.4351	-0.1203	-0.188265	#N/A	0.351628	#N/A	0.422525	-0.167939	0.0388427	0.0585513	0.134358	0.218531		MT18B_0044_Rv0028	no
MT18B_1562	Rv1177	fdxC	fdxC	ferredoxin (4Fe-4S)	CDS	1222.43	1.26807	0.411193	3.08388	0.00204323	0.0111859	1222.43	0.919577	0.491683	1.87026	0.0614473	0.13877	1222.43	0.782656	0.488079	1.60354	0.108815	0.59914	#N/A	0.264234	-0.357549	-0.0761429	-0.0291463	0.3219	0.778324	-1.76129	1.17717	0.678072	-1.65246	0.914514	-0.084931	-1.20815	-1.29681	-0.890677		MT18B_1562_fdxC	no
MT18B_1943	Rv1473		Rv1473	aBC transporter, ATP-binding protein	CDS	940.892	1.26729	0.539378	2.34954	0.0187969	0.0621945	940.892	3.31442	0.625811	5.29621	1.18234e-07	4.43544e-06	940.892	0.857049	0.625292	1.37064	0.170488	0.679167	#N/A	0.14144	0.334888	-0.166143	0.133564	0.516	0.679794	#N/A	0.939101	#N/A	-0.298945	0.381157	0.0108267	-0.0935629	0.185159	0.421011		MT18B_1943_Rv1473	no
MT18B_5113	Rv3856c		Rv3856c	hypothetical protein	CDS	459.758	1.26676	0.378133	3.35003	0.000808037	0.00548186	459.758	0.161951	0.466076	0.347477	0.728233	0.815102	459.758	0.347981	0.451083	0.771434	0.44045	0.815285	#N/A	-0.526019	0.212683	0.419714	0.344828	-0.2515	-1.48088	#N/A	-0.119249	#N/A	-0.447011	-0.474482	0.119241	0.769797	0.435345	0.925904		MT18B_5113_Rv3856c	no
MT18B_2131	Rv1635c		Rv1635c	hypothetical protein	CDS	299.074	1.26445	0.412444	3.06576	0.00217117	0.0117341	299.074	1.57384	0.497506	3.16346	0.00155908	0.00767736	299.074	0.296952	0.489535	0.6066	0.544116	0.86043	#N/A	-0.278356	0.383958	-0.303857	0.0271541	-0.3771	0.164441	#N/A	0.622306	#N/A	-0.218227	0.0880581	-0.118398	#N/A	#N/A	#N/A		MT18B_2131_Rv1635c	no
MT18B_2247	Rv1727		Rv1727	hypothetical protein	CDS	8.94129	1.2629	0.536345	2.35465	0.0185401	0.0616695	8.94129	1.74797	0.662916	2.63679	0.00836955	0.029472	8.94129	1.24068	0.596489	2.07997	0.0375278	NA	#N/A	-1.03673	-0.854156	0.676286	0.27858	-1.0589	-1.12035	#N/A	-0.121863	#N/A	#N/A	-0.851811	-0.207612	0.235571	0.272137	0.0815801		MT18B_2247_Rv1727	no
MT18B_2632	Rv2009	vapB15	vapB15	antitoxin VapB15	CDS	457.196	1.26267	0.815561	1.54822	NA	NA	457.196	0.495609	0.867155	0.571534	NA	NA	457.196	0.473134	0.866474	0.546046	NA	NA	#N/A	1.08029	0.806147	-1.68271	0.475085	0.3448	0.206324	#N/A	1.2226	0.847997	-1.88726	-0.967254	-1.17678	0.0450061	-0.558218	-0.189391		MT18B_2632_vapB15	no
MT18B_0594	Rv0478	deoC	deoC	deoxyribose-phosphate aldolase	CDS	205.757	1.26132	0.382662	3.29617	0.000980119	0.00624495	205.757	1.08929	0.472748	2.30416	0.0212137	0.060804	205.757	0.55932	0.455431	1.22811	0.219406	0.716202	#N/A	-0.273909	0.248114	0.239571	-0.28279	0.1506	0.0872059	#N/A	0.326154	#N/A	0.536602	-0.344541	-0.28341	0.414443	0.859907	0.657208		MT18B_0594_deoC	no
MT18B_2916	Rv2219		Rv2219	hypothetical protein	CDS	721.2	1.2612	0.37711	3.34437	0.000824696	0.00556485	721.2	2.26841	0.452389	5.01429	5.32297e-07	1.37522e-05	721.2	0.445817	0.449827	0.991086	0.321644	0.778706	#N/A	0.319835	0.165721	-0.959286	0.0496308	-0.152	0.198529	#N/A	0.891419	#N/A	0.224027	0.0111783	-0.0994772	-0.0485009	-0.431044	-0.00980243		MT18B_2916_Rv2219	no
MT18B_0593	Rv0477		Rv0477	hypothetical protein	CDS	1045.12	1.26091	0.669089	1.88451	0.0594954	0.148817	1045.12	2.17079	0.751586	2.88828	0.00387354	0.0160208	1045.12	0.755274	0.751054	1.00562	0.314599	0.778706	#N/A	0.396832	0.785527	0.777857	-0.121863	0.0976	0.239559	#N/A	1.40926	#N/A	0.550163	0.0747524	0.139237	0.287663	0.594027	1.14635		MT18B_0593_Rv0477	no
MT18B_0440	Rv0353	hspR	hspR	probable heat shock protein transcriptional repressor HspR	CDS	374.692	1.25917	0.438192	2.87356	0.0040587	0.0188374	374.692	1.11554	0.525967	2.12094	0.0339272	0.0876529	374.692	0.452166	0.517816	0.873217	0.382545	0.797115	#N/A	0.428671	0.898357	0.798571	0.253384	0.4854	0.990676	#N/A	1.35783	#N/A	0.150809	-0.075995	-0.232681	-0.747293	-0.634573	-0.486127		MT18B_0440_hspR	no
MT18B_0766	Rv0609	vapC28	vapC28	putative toxin VapC28	CDS	437.644	1.25732	0.739849	1.69943	NA	NA	437.644	1.35632	0.812638	1.66903	NA	NA	437.644	0.772426	0.811457	0.951901	NA	NA	#N/A	-0.0188995	-0.0280333	1.23686	0.230203	0.4436	0.656147	#N/A	0.550901	#N/A	-0.880447	-0.929756	-1.07629	0.0772971	0.0950652	-0.235855		MT18B_0766_vapC28	no
MT18B_1113	Rv0853c	pdc	pdc	alpha-keto-acid decarboxylase	CDS	440.754	1.25602	0.488194	2.57279	0.0100883	0.0381316	440.754	2.11121	0.574901	3.6723	0.00024038	0.00173368	440.754	0.893192	0.571494	1.56291	0.118075	0.607766	#N/A	-0.577986	-0.333069	-0.111286	-0.189351	0.3448	0.0166176	2.01792	-0.424688	#N/A	#N/A	-0.0880133	0.132058	0.537781	0.778366	0.123805		MT18B_1113_pdc	no
MT18B_3142	Rv2374c	hrcA	hrcA	heat-inducible transcription repressor	CDS	1124.87	1.25583	0.374665	3.35189	0.000802625	0.00545496	1124.87	0.983385	0.451232	2.17934	0.0293067	0.0782895	1124.87	0.412564	0.447202	0.922545	0.356244	0.788829	#N/A	0.273648	0.992822	1.45414	0.111031	0.0704	0.614147	#N/A	1.27043	#N/A	0.0217613	-0.0353334	0.163809	0.482572	0.318123	0.24331		MT18B_3142_hrcA	no
MT18B_1663	Rv1256c	cyp130	cyp130	putative cytochrome p450 130	CDS	76.2362	1.25452	0.525138	2.38894	0.016897	0.0575296	76.2362	0.293456	0.644493	0.455328	0.648873	0.75799	76.2362	0.41171	0.610268	0.674638	0.499906	NA	#N/A	0.391237	0.814845	1.745	0.405992	0.4436	0.720824	#N/A	-0.92139	#N/A	0.180049	-0.273938	0.0804087	0.433339	0.928739	0.941755		MT18B_1663_cyp130	no
MT18B_0977	Rv0753c	mmsA	mmsA	methylmalonate-semialdehyde dehydrogenase	CDS	322.87	1.25325	0.441971	2.83559	0.00457409	0.0206876	322.87	2.68585	0.52487	5.11717	3.10151e-07	9.22724e-06	322.87	1.19069	0.520532	2.28746	0.0221691	0.350461	#N/A	0.0340176	2.75115	2.04957	0.288063	0.3674	0.156	#N/A	1.71238	#N/A	0.341261	-0.0550171	2.34214	0.527901	0.708589	0.785044	DORM_2	MT18B_0977_mmsA_DORM_2	no
MT18B_5085	Rv3838c	pheA	pheA	prephenate dehydratase	CDS	130.262	1.25193	0.4393	2.84983	0.00437426	0.0199754	130.262	1.74911	0.532257	3.28622	0.00101542	0.00550801	130.262	0.601977	0.517869	1.16241	0.245067	NA	#N/A	-0.210097	0.0488558	-0.906857	0.141433	0.1506	0.155441	#N/A	-0.622228	#N/A	-0.587446	-0.261315	-0.0826371	-0.398465	-0.656991	-0.19243		MT18B_5085_pheA	no
MT18B_3713	Rv2804c		Rv2804c	hypothetical protein	CDS	1.44284	1.24454	0.800576	1.55455	0.120053	0.243464	1.44284	0.987033	0.874426	1.12878	0.258991	0.399884	1.44284	-0.231304	0.866176	-0.26704	0.789438	NA	#N/A	-0.673086	-1.09346	0.272571	-0.258425	-0.3771	0.171118	#N/A	-0.85726	#N/A	0.972511	-0.350296	-0.316088	0.609357	1.02624	1.3136		MT18B_3713_Rv2804c	no
MT18B_0467	Rv0375c		Rv0375c	carbon monoxide dehydrogenase medium chain	CDS	25.1539	1.24421	0.368245	3.37876	0.000728141	0.0050423	25.1539	1.79765	0.475622	3.77958	0.000157094	0.00122751	25.1539	0.59981	0.432101	1.38813	0.165098	NA	#N/A	0.00957463	0.0401323	0.94	-0.0262051	-0.1203	-0.881294	#N/A	-0.410556	#N/A	#N/A	-0.362864	-0.390997	0.280813	0.455261	0.464436		MT18B_0467_Rv0375c	no
MT18B_6002		rrf	rrf	5S ribosomal RNA	rRNA	1.21973e+06	1.24322	0.777638	1.59871	0.109884	0.228996	1.21973e+06	3.42598	0.840552	4.07586	4.58438e-05	0.000479011	1.21973e+06	1.02534	0.840552	1.21984	0.222527	0.716202	#N/A	#N/A	#N/A	#N/A	#N/A	#N/A	#N/A	#N/A	#N/A	#N/A	#N/A	#N/A	#N/A	#N/A	#N/A	#N/A	#N/A	#N/A	yes
MT18B_3551	Rv2675c	smtA	smtA	methyltransferase	CDS	264.558	1.24231	0.254768	4.87624	1.08125e-06	2.54905e-05	264.558	1.67689	0.322297	5.20294	1.9616e-07	6.43406e-06	264.558	0.586849	0.306904	1.91216	0.0558556	0.522872	#N/A	-0.071323	0.311921	-0.033	0.109695	-0.0291	0.223971	#N/A	0.515679	#N/A	-0.27154	-0.0312316	-0.282149	0.0725442	0.246724	0.448607		MT18B_3551_smtA	no
MT18B_2644	Rv2014		Rv2014	putative transposase	CDS	0.479401	1.24086	0.904462	1.37193	0.170085	0.31186	0.479401	0.0947348	0.82468	0.114875	0.908545	0.940975	0.479401	0.0405317	0.88258	0.0459242	0.963371	NA	#N/A	-1.38043	-1.23212	0.428571	0.331132	0.2869	-1.33641	#N/A	-0.107285	0.584963	0.181254	-0.364825	-0.300071	0.0242942	0.00680171	0.46656		MT18B_2644_Rv2014	no
MT18B_2512	Rv1929c		Rv1929c	hypothetical protein	CDS	367.65	1.24031	0.334802	3.70461	0.000211719	0.0018835	367.65	0.474738	0.418937	1.1332	0.257131	0.398807	367.65	0.382391	0.401487	0.952437	0.340875	0.787002	#N/A	1.65414	2.74143	1.90871	0.285698	0.2016	0.326618	1.15056	-0.339467	#N/A	-0.610031	0.898533	1.58761	0.88053	0.772253	0.617342		MT18B_2512_Rv1929c	no
MT18B_1045	Rv0810c		Rv0810c	hypothetical protein	CDS	1386.76	1.23994	0.62886	1.97173	NA	NA	1386.76	0.765684	0.715128	1.0707	NA	NA	1386.76	0.511224	0.713963	0.716037	NA	NA	#N/A	1.40632	2.26502	0.755143	-0.254978	0.0566	0.197059	1.41143	2.57313	0.584963	0.296051	0.163519	0.352035	-0.383706	-0.684677	-0.428816		MT18B_1045_Rv0810c	no
MT18B_4991	Rv3764c	tcrY	tcrY	putative two component sensor kinase TcrY	CDS	132.062	1.23531	0.39712	3.11067	0.00186664	0.0103849	132.062	1.47327	0.490171	3.00563	0.00265036	0.0117613	132.062	0.883609	0.469982	1.88009	0.0600955	NA	#N/A	-1.02896	-1.3866	-0.995857	-0.446148	-0.415	-0.221029	#N/A	-0.14667	-0.925999	0.239899	-0.400199	-0.494696	0.694737	-0.0708268	0.870794		MT18B_4991_tcrY	no
MT18B_0420	Rv0340		Rv0340	hypothetical protein	CDS	126.187	1.2344	0.320947	3.84612	0.000120003	0.00121354	126.187	0.885943	0.416964	2.12475	0.0336074	0.0871253	126.187	0.539321	0.384046	1.40431	0.160225	NA	#N/A	-0.462187	0.0604077	0.273429	-0.717857	-0.4344	0.489412	#N/A	0.144046	0.584963	0.0109029	0.0892359	0.388518	0.755299	0.705218	0.346875		MT18B_0420_Rv0340	no
MT18B_1174	Rv0902c	prrB	prrB	sensor-type histidine kinase PrrB	CDS	383.938	1.23424	0.518188	2.38183	0.0172268	0.0583824	383.938	1.87815	0.60693	3.09451	0.00197139	0.00924675	383.938	0.593733	0.603347	0.984065	0.325084	0.77917	#N/A	-0.288038	-0.25431	-1.164	0.149259	-0.1047	-0.0766471	#N/A	0.0795203	#N/A	-0.218324	-0.469714	-0.726608	0.118111	-0.00503688	0.202595		MT18B_1174_prrB	no
MT18B_0192	Rv0140		Rv0140	hypothetical protein	CDS	290.694	1.23291	0.276553	4.45812	8.26797e-06	0.00013963	290.694	1.07663	0.351321	3.06451	0.00218028	0.0100415	290.694	0.0714406	0.334546	0.213545	0.830902	0.950286	3.74416	0.561175	2.4777	3.28671	-0.395929	0.6323	1.10762	1.73552	1.55418	#N/A	0.183235	-0.855863	-0.313429	-0.271625	-0.295087	0.130468		MT18B_0192_Rv0140	no
MT18B_0949	Rv0737		Rv0737	transcriptional regulator, MarR family	CDS	26.5106	1.23238	0.429731	2.8678	0.00413341	0.0190835	26.5106	0.926127	0.564979	1.63922	0.101167	0.200737	26.5106	0.819557	0.500568	1.63725	0.101578	NA	#N/A	-0.2743	0.067674	0.0348571	0.420078	-0.0893	-2.01356	#N/A	-0.6951	#N/A	0.815037	-0.0815653	-0.33822	-0.508391	-0.200922	-0.387505		MT18B_0949_Rv0737	no
MT18B_2122	Rv1628c		Rv1628c	hypothetical protein	CDS	419.005	1.23233	0.344796	3.57408	0.000351468	0.00286336	419.005	1.66562	0.420362	3.96236	7.42127e-05	0.000697491	419.005	0.692673	0.41243	1.67949	0.0930562	0.574857	#N/A	-0.666815	0.55486	1.54043	-0.00433459	-0.2688	0.418088	#N/A	1.02574	#N/A	0.640122	-0.188146	0.720807	0.408152	-0.418426	0.468836		MT18B_2122_Rv1628c	no
MT18B_5123	Rv3863		Rv3863	hypothetical protein	CDS	1581.04	1.23208	0.494896	2.48958	0.0127894	0.0458136	1581.04	1.1285	0.580899	1.94267	0.0520562	0.12196	1581.04	1.20372	0.579057	2.07875	0.0376399	0.449946	#N/A	0.451897	0.738903	1.02671	0.205393	0.516	0.226912	#N/A	0.311891	#N/A	-0.169648	-0.692862	-0.334657	0.434673	0.564058	0.470413		MT18B_5123_Rv3863	no
MT18B_1030	Rv0797		Rv0797	transposase	CDS	11.7111	1.22888	0.654605	1.87728	0.0604798	0.150481	11.7111	2.06177	0.761179	2.70865	0.00675584	0.0250079	11.7111	0.763403	0.729519	1.04645	0.295355	NA	#N/A	-0.716678	-1.04406	0.419714	0.157044	-0.0893	-1.02103	#N/A	-2.18661	-0.584963	1.26094	-0.193283	-0.421395	0.167158	0.114555	-0.256746		MT18B_1030_Rv0797	no
MT18B_7007		mpr18	mpr18	putative small regulatory RNA	ncRNA	8.34649	1.22817	0.641665	1.91403	0.0556158	0.141363	8.34649	-0.218479	0.798234	-0.273703	0.784313	0.856544	8.34649	0.113773	0.72805	0.156271	0.87582	NA	#N/A	#N/A	#N/A	#N/A	#N/A	#N/A	#N/A	#N/A	#N/A	#N/A	#N/A	#N/A	#N/A	#N/A	#N/A	#N/A	#N/A	#N/A	yes
MT18B_4742	Rv3574	kstR	kstR	hth-type transcriptional repressor KstR	CDS	129.735	1.22785	0.345754	3.55122	0.000383449	0.00305141	129.735	1.32081	0.43724	3.02078	0.00252123	0.011335	129.735	0.734706	0.411759	1.78431	0.0743734	NA	#N/A	0.137026	1.46574	1.72214	0.0468403	0.585	0.650676	#N/A	0.694806	#N/A	0.103047	-0.361906	0.625665	-0.107462	-0.177264	-0.300799		MT18B_4742_kstR	no
MT18B_1957	Rv1486c		Rv1486c	hypothetical protein	CDS	358.552	1.22484	0.28721	4.26461	2.00252e-05	0.000270735	358.552	1.81438	0.355255	5.10725	3.26877e-07	9.48447e-06	358.552	0.283312	0.346315	0.818075	0.413314	0.804628	#N/A	0.39233	0.578841	-1.52914	0.22404	0.1635	0.0269412	#N/A	-0.212568	#N/A	0.597278	-0.18797	-0.120807	#N/A	#N/A	#N/A		MT18B_1957_Rv1486c	no
MT18B_4126	Rv3104c		Rv3104c	hypothetical protein	CDS	572.889	1.22468	0.380855	3.21561	0.00130167	0.0078659	572.889	1.31672	0.46005	2.86213	0.00420809	0.0171229	572.889	0.556182	0.453919	1.22529	0.220467	0.716202	#N/A	0.307245	-0.12895	-1.51057	0.0908534	-0.304	0.317471	#N/A	-0.342512	#N/A	-1.07899	-0.0852417	-0.25009	-0.397047	-0.38451	-0.360339		MT18B_4126_Rv3104c	no
MT18B_2610	Rv1994c	cmtR	cmtR	hth-type transcriptional regulator CmtR	CDS	226.418	1.22319	0.625957	1.95411	0.0506881	0.132224	226.418	1.47946	0.715492	2.06776	0.0386629	0.0974341	226.418	0.993214	0.710618	1.39767	0.162211	0.672915	#N/A	0.103566	0.157096	3.75929	0.750178	0.0976	0.748118	#N/A	0.983799	#N/A	0.0102644	0.711536	-0.157175	3.88466	3.22603	2.08226		MT18B_2610_cmtR	no
MT18B_1664	Rv1257c		Rv1257c	FAD binding domain protein	CDS	377.579	1.22181	0.425587	2.87089	0.00409322	0.0189211	377.579	2.2053	0.507871	4.34225	1.4103e-05	0.000187973	377.579	0.452445	0.503802	0.898061	0.369153	0.789937	#N/A	0.33621	0.141222	-0.655286	0.0313952	0.3674	0.387706	#N/A	-0.359688	#N/A	0.157137	0.0274479	0.253019	0.11031	-0.0363577	-0.239541		MT18B_1664_Rv1257c	no
MT18B_3798	Rv2869c	rip	rip	membrane bound metalloprotease	CDS	790.481	1.22164	0.459262	2.66	0.00781399	0.0314897	790.481	1.93378	0.543033	3.56107	0.000369343	0.00247453	790.481	0.540477	0.540851	0.999309	0.317645	0.778706	#N/A	0.0813628	0.325936	-0.745143	0.0200577	0.275	0.272912	#N/A	1.87342	#N/A	#N/A	0.0669324	-0.482055	-0.0348714	-0.102916	0.531898		MT18B_3798_rip	no
MT18B_1253	Rv0959		Rv0959	hypothetical protein	CDS	288.657	1.21928	0.476439	2.55915	0.0104927	0.0392996	288.657	2.41135	0.562785	4.28467	1.83013e-05	0.000230109	288.657	0.841232	0.558487	1.50627	0.131998	0.634499	#N/A	-0.541561	-0.126848	-0.909857	0.0867838	0.3103	0.531333	1.05658	0.0690147	#N/A	-0.134814	-0.270304	-0.55887	0.662112	0.808093	0.538475		MT18B_1253_Rv0959	no
MT18B_1764	Rv1333		Rv1333	hypothetical protein	CDS	269.397	1.21832	0.432016	2.82008	0.00480117	0.0214542	269.397	1.67149	0.518614	3.22299	0.00126862	0.00660218	269.397	0.501057	0.510717	0.981086	0.32655	0.780501	#N/A	-0.199632	0.189212	-1.29943	0.0114956	-0.074	0.151824	#N/A	-0.595823	#N/A	0.713803	-0.314171	-0.733786	-0.129487	0.154239	0.0675361		MT18B_1764_Rv1333	no
MT18B_0729	Rv0581	vapB26	vapB26	antitoxin VapB26	CDS	614.902	1.2183	0.896369	1.35915	NA	NA	614.902	1.32795	0.896615	1.48107	NA	NA	614.902	0.630526	0.896738	0.703133	NA	NA	#N/A	0.635984	0.25004	1.853	0.207893	0.2141	0.397824	#N/A	0.277786	#N/A	-0.430066	-1.18088	-1.44886	0.352132	0.480936	0.103906		MT18B_0729_vapB26	no
MT18B_2488	Rv1911c	lppC	lppC	probable lipoprotein LppC	CDS	462.405	1.21763	0.402762	3.0232	0.00250118	0.0130852	462.405	1.94252	0.483127	4.02072	5.80213e-05	0.000586746	462.405	0.939081	0.477965	1.96475	0.0494432	0.484714	#N/A	0.0456592	0.723737	0.698	0.146655	-0.2176	0.558	#N/A	0.974285	#N/A	#N/A	0.0443679	0.265972	#N/A	#N/A	#N/A		MT18B_2488_lppC	no
MT18B_0551	Rv0448c		Rv0448c	hypothetical protein	CDS	28.0733	1.2173	0.431405	2.8217	0.00477698	0.0213746	28.0733	1.48556	0.549333	2.7043	0.00684477	0.025238	28.0733	0.582435	0.505533	1.15212	0.249272	NA	#N/A	0.883079	1.01799	0.454286	0.545968	0.3561	-0.333971	#N/A	0.396159	#N/A	0.409428	-0.285284	-0.46387	#N/A	#N/A	#N/A		MT18B_0551_Rv0448c	no
MT18B_1050	Rv0814c		Rv0814c	hypothetical protein	CDS	704.778	1.21697	0.611978	1.98858	0.0467475	0.124969	704.778	0.750973	0.700317	1.07233	0.28357	0.427167	704.778	0.578294	0.697797	0.828742	0.40725	0.804628	#N/A	0.790688	1.09628	#N/A	0.40163	-0.0439	0.367029	#N/A	-0.0355398	0.678072	-0.0948095	-0.79147	-1.65708	-1.33378	-1.26121	-0.665842		MT18B_1050_Rv0814c	no
MT18B_2682	Rv2036		Rv2036	hypothetical protein	CDS	297.139	1.21381	0.593033	2.04679	0.0406791	0.112494	297.139	2.42657	0.681352	3.56141	0.000368874	0.00247453	297.139	1.07123	0.678676	1.57842	0.11447	0.604627	#N/A	0.356822	1.16471	3.56286	0.045443	0.111	1.31874	2.53854	0.282143	0.584963	1.00665	0.181592	0.245941	#N/A	#N/A	#N/A		MT18B_2682_Rv2036	no
MT18B_1762	Rv1331		Rv1331	ATP-dependent Clp protease adapter protein ClpS	CDS	1006.88	1.21028	0.361706	3.34604	0.000819748	0.00554138	1006.88	1.14492	0.436737	2.62154	0.00875333	0.0305816	1006.88	0.679519	0.432294	1.57189	0.115976	0.60554	#N/A	0.986632	1.62338	-0.335571	-0.0350469	-0.2176	-0.0835588	1.7137	6.14392	#N/A	-0.299103	-0.0690345	0.323442	0.0116902	-0.67265	-0.472035		MT18B_1762_Rv1331	no
MT18B_1708	Rv1291c		Rv1291c	hypothetical protein	CDS	2.92548	1.20947	0.747442	1.61815	0.10563	0.22334	2.92548	-0.442453	0.855288	-0.517314	0.604937	0.71959	2.92548	1.27379	0.798932	1.59436	0.110855	NA	#N/A	0.327396	0.296993	0.622571	0.388465	0.4647	-0.270206	#N/A	-1.437	#N/A	1.44286	-0.174416	-0.0690928	-0.136485	0.463315	-0.1304		MT18B_1708_Rv1291c	no
MT18B_0260	Rv0196		Rv0196	hypothetical protein	CDS	55.2495	1.20929	0.634563	1.90571	0.0566878	0.143123	55.2495	-0.0584635	0.74933	-0.078021	0.937811	0.960643	55.2495	-0.215129	0.720735	-0.298485	0.765333	NA	#N/A	1.76687	1.82914	2.21471	0.249749	-0.0145	-0.142941	#N/A	-1.03998	0.765535	#N/A	0.128521	-0.499681	-0.0220155	-0.473563	-0.254272		MT18B_0260_Rv0196	no
MT18B_0844	Rv0662c	vapB7	vapB7	putative antitoxin VapB7	CDS	3.10928	1.20929	0.651851	1.85517	0.0635724	0.155914	3.10928	1.91318	0.760602	2.51535	0.0118913	0.0389356	3.10928	0.362472	0.72975	0.496708	0.619395	NA	#N/A	0.0889688	0.00910018	0.777286	-0.274041	-0.0439	-0.372882	#N/A	-0.740979	#N/A	#N/A	-0.368845	-0.226129	#N/A	#N/A	#N/A		MT18B_0844_vapB7	no
MT18B_2268	Rv1742		Rv1742	hypothetical protein	CDS	170.627	1.20468	0.483512	2.49153	0.0127195	0.0456498	170.627	2.64469	0.571047	4.63129	3.63393e-06	6.20234e-05	170.627	0.565436	0.565883	0.999211	0.317693	0.778706	#N/A	-0.181196	-0.002929	-0.0501429	-0.498179	-0.889	-0.499824	#N/A	-1.44353	#N/A	0.977737	-0.453983	-0.641795	0.166268	-0.260508	0.0320807		MT18B_2268_Rv1742	no
MT18B_5235	Rv2231A	vapC16	vapC16	toxin VapC16	CDS	1.96449	1.20268	0.703428	1.70975	0.087313	0.195457	1.96449	-0.610315	0.843495	-0.723555	0.469339	0.60442	1.96449	0.56708	0.770683	0.735814	0.461844	NA	#N/A	#N/A	#N/A	#N/A	#N/A	#N/A	#N/A	#N/A	#N/A	#N/A	#N/A	#N/A	#N/A	#N/A	#N/A	#N/A		MT18B_5235_vapC16	yes
MT18B_4044	Rv3046c		Rv3046c	hypothetical protein	CDS	59.4935	1.20264	0.403576	2.97996	0.00288288	0.0144797	59.4935	1.67139	0.505476	3.30657	0.000944473	0.00520081	59.4935	0.00344323	0.481853	0.0071458	0.994299	NA	#N/A	-0.265005	0.182071	0.826429	-0.177882	0.275	-0.0779706	#N/A	0.867106	#N/A	4.85753	-0.36502	-0.268941	0.0155496	-0.461135	-0.324587		MT18B_4044_Rv3046c	no
MT18B_0557	Rv0453		Rv0453	PPE family protein	CDS	35.1018	1.20179	0.413561	2.90595	0.00366135	0.0173065	35.1018	0.539779	0.549236	0.982781	0.325715	0.469647	35.1018	-0.208342	0.496551	-0.419579	0.674793	NA	#N/A	-0.142494	0.317612	-0.783571	#N/A	0.3334	-0.578324	#N/A	#N/A	#N/A	0.238093	-0.401194	-0.768847	-0.170284	-0.468046	-0.473745		MT18B_0557_Rv0453	no
MT18B_4634	Rv3484	cpsA	cpsA	putative conserved protein CpsA	CDS	452.915	1.20137	0.431679	2.78301	0.00538564	0.023458	452.915	0.261619	0.52214	0.501051	0.616335	0.730615	452.915	0.263234	0.510866	0.515271	0.606364	0.87303	#N/A	0.251409	0.00920497	-0.810286	-0.312939	0.3674	0.921882	-1.26303	0.38773	#N/A	0.398578	0.607078	-0.54893	0.485468	0.419381	0.635057		MT18B_4634_cpsA	no
MT18B_0258	Rv0194		Rv0194	hypothetical protein	CDS	39.5885	1.20022	0.394955	3.03889	0.00237455	0.0126687	39.5885	1.56234	0.504997	3.09375	0.00197642	0.00924945	39.5885	0.992873	0.460861	2.15439	0.0312099	NA	#N/A	0.594892	1.13268	0.658429	-0.41889	-0.9714	-2.24762	#N/A	-0.429861	#N/A	#N/A	-0.612769	-0.876631	#N/A	#N/A	#N/A		MT18B_0258_Rv0194	no
MT18B_5232	Rv1958c		Rv1958c	hypothetical protein	CDS	49.372	1.20003	0.648161	1.85144	0.0641064	0.156766	49.372	-0.480358	0.769855	-0.623959	0.532654	0.661347	49.372	0.645456	0.730899	0.883099	0.377183	NA	#N/A	-1.761	-1.80454	2.21057	-0.575615	0.0286	-0.514676	1.27501	3.28821	#N/A	0.505602	-0.315148	-0.489834	0.307845	0.522306	0.137882		MT18B_5232_Rv1958c	no
MT18B_4692	Rv3531c		Rv3531c	hypothetical protein	CDS	122.496	1.19922	0.455313	2.63384	0.00844263	0.0334162	122.496	2.16678	0.546403	3.96554	7.32303e-05	0.000690562	122.496	1.17905	0.533041	2.21194	0.0269707	NA	#N/A	0.470067	1.0665	2.43	0.0200577	0.9635	0.941235	#N/A	-0.247537	#N/A	0.630417	0.194126	0.858509	0.259202	0.19232	0.118311		MT18B_4692_Rv3531c	no
MT18B_1168	Rv0897c		Rv0897c	oxidoreductase	CDS	109.524	1.19684	0.372147	3.21603	0.00129975	0.0078659	109.524	1.13215	0.470857	2.40444	0.0161973	0.0493417	109.524	0.515805	0.44264	1.16529	0.243901	NA	#N/A	0.0928466	0.488041	-0.907286	0.219091	0.4854	-0.377647	#N/A	-0.189351	#N/A	0.507976	-0.280102	-0.135566	0.124322	-0.373469	-0.285111		MT18B_1168_Rv0897c	no
MT18B_0122	Rv0088		Rv0088	hypothetical protein	CDS	589.568	1.19605	0.299115	3.99861	6.37146e-05	0.000701866	589.568	0.220409	0.375631	0.586769	0.557359	0.680595	589.568	0.458671	0.360099	1.27374	0.202756	0.709843	#N/A	-0.342286	0.182071	0.331286	0.0854247	-0.3585	-0.109529	2.17313	2.5358	#N/A	-0.0060946	-0.304817	0.0949371	0.612413	0.351281	0.241673		MT18B_0122_Rv0088	no
MT18B_0582	Rv0468	fadB2	fadB2	3-hydroxybutyryl-CoA dehydrogenase	CDS	655.116	1.19319	0.621394	1.92018	0.0548351	0.139945	655.116	0.0130887	0.710808	0.0184138	0.985309	0.991618	655.116	0.258937	0.706896	0.366301	0.71414	0.917893	#N/A	0.84901	-0.195325	-1.33243	0.0976108	0.9855	1.01882	#N/A	0.628229	1.63227	#N/A	-0.241675	-0.809872	0.0632487	-0.116956	-0.394428		MT18B_0582_fadB2	no
MT18B_1483	Rv1119c		Rv1119c	hypothetical protein	CDS	1.97266	1.19153	0.722209	1.64984	0.0989764	0.212608	1.97266	0.859615	0.841523	1.0215	0.307018	0.452038	1.97266	0.604848	0.784726	0.770776	0.44084	NA	#N/A	0.00382485	0.210775	0.722857	-0.897006	0.0704	-2.02538	#N/A	1.65413	#N/A	0.41332	-0.329391	-0.38732	-0.0736923	-0.154375	-0.00290926		MT18B_1483_Rv1119c	no
MT18B_0514	Rv0412c		Rv0412c	hypothetical protein	CDS	364.903	1.19152	0.471544	2.52684	0.0115094	0.042108	364.903	1.00826	0.561668	1.79511	0.0726364	0.157101	364.903	0.426352	0.554037	0.769537	0.441575	0.816217	#N/A	0.117678	0.92859	0.137	0.115033	-0.304	0.0132059	#N/A	0.62605	#N/A	-0.0776794	-0.16215	0.234926	-0.598739	-0.756197	-0.95579		MT18B_0514_Rv0412c	no
MT18B_2520	Rv1936		Rv1936	hypothetical protein	CDS	164.584	1.18785	0.604358	1.96548	NA	NA	164.584	2.88651	0.692196	4.17008	NA	NA	164.584	0.738487	0.689332	1.07131	NA	NA	#N/A	-0.87832	-0.822487	1.902	0.545968	0.1243	-0.259912	#N/A	-0.268237	#N/A	0.290585	-0.139479	-0.110014	1.17719	1.133	1.48042		MT18B_2520_Rv1936	no
MT18B_0592	Rv0476		Rv0476	hypothetical protein	CDS	682.434	1.18654	0.46552	2.54884	0.0108082	0.040285	682.434	1.25264	0.551394	2.27177	0.0231006	0.0648614	682.434	0.584022	0.547582	1.06655	0.286176	0.763698	#N/A	0.815869	1.41153	0.519857	-0.0831412	-0.074	0.616265	1.09761	1.41576	0.678072	0.206214	0.185828	0.589412	-0.102602	-0.691034	-0.465814		MT18B_0592_Rv0476	no
MT18B_4594	Rv3450c	eccB4	eccB4	ESX-4 type vii secretion system protein EccB4	CDS	65.6949	1.18342	0.560891	2.10989	0.0348677	0.100782	65.6949	1.98085	0.659459	3.00375	0.00266674	0.0118063	65.6949	0.842193	0.644527	1.30668	0.19132	NA	#N/A	-0.740075	3.61582	-1.38943	-0.698998	-0.0291	-0.412	#N/A	-0.971431	#N/A	-1.70296	-0.634256	-1.01216	0.186888	0.409578	0.104183		MT18B_4594_eccB4	no
MT18B_2567	Rv1973		Rv1973	mce associated membrane protein	CDS	4.90764	1.18055	0.618199	1.90967	0.0561759	0.142307	4.90764	2.14741	0.725594	2.95952	0.00308122	0.0132827	4.90764	0.463314	0.695125	0.66652	0.505079	NA	#N/A	-0.392902	-0.211138	0.903	0.724214	-1.0893	-2.08353	#N/A	-1.09645	#N/A	0.85866	-0.31495	-0.571961	0.602255	0.554072	1.16634		MT18B_2567_Rv1973	no
MT18B_2642	Rv2013		Rv2013	putative transposase	CDS	3.00556	1.1785	0.80608	1.46201	0.143738	0.277899	3.00556	2.25275	0.867019	2.59826	0.00936964	0.0321879	3.00556	1.47924	0.843172	1.75438	0.0793655	NA	#N/A	-0.733215	0.838749	1.96571	1.21599	0.774	-0.398265	#N/A	-0.288065	#N/A	0.625235	-0.0975513	-0.0651225	#N/A	#N/A	#N/A		MT18B_2642_Rv2013	no
MT18B_0916	Rv0711	atsA	atsA	arylsulfatase	CDS	668.822	1.17843	0.452746	2.60286	0.00924499	0.0358766	668.822	1.64775	0.537129	3.0677	0.00215712	0.00994703	668.822	1.36064	0.533275	2.55149	0.0107264	0.243624	#N/A	-0.0370683	0.573893	-1.15771	0.718964	0.433	0.834059	#N/A	2.83518	3.33628	-0.3148	-0.389115	-0.195006	#N/A	#N/A	#N/A		MT18B_0916_atsA	no
MT18B_1016	Rv0786c		Rv0786c	hypothetical protein	CDS	91.4526	1.17753	0.562837	2.09213	0.0364273	0.104015	91.4526	0.188145	0.675138	0.278677	0.780493	0.85433	91.4526	0.132801	0.64957	0.204445	0.838006	NA	#N/A	-0.339757	-0.500231	0.170286	-0.142417	-0.0439	0.160212	#N/A	0.316918	#N/A	0.70288	-0.43922	-0.495024	0.470429	0.835942	0.919313		MT18B_1016_Rv0786c	no
MT18B_3565	Rv2687c		Rv2687c	hypothetical protein	CDS	44.8417	1.1769	0.435859	2.70018	0.00693028	0.028758	44.8417	0.12188	0.574934	0.211989	0.832116	0.887653	44.8417	-0.394751	0.521424	-0.757064	0.449011	NA	#N/A	-2.00209	-1.60977	1.99943	-0.147202	-0.2863	-0.244353	#N/A	1.77048	0.678072	#N/A	-0.645385	-0.37522	0.145697	-0.0274277	0.727956		MT18B_3565_Rv2687c	no
MT18B_1960	Rv1489		Rv1489	hypothetical protein	CDS	176.831	1.17678	0.324802	3.62305	0.00029115	0.00241898	176.831	0.71033	0.41617	1.70683	0.0878541	0.180911	176.831	0.185973	0.390184	0.476628	0.633627	0.886971	#N/A	#N/A	#N/A	-1.07757	#N/A	#N/A	#N/A	#N/A	#N/A	#N/A	#N/A	#N/A	#N/A	#N/A	#N/A	#N/A		MT18B_1960_Rv1489	no
MT18B_2024	Rv1535		Rv1535	hypothetical protein	CDS	2197.9	1.17579	0.606513	1.93862	0.0525482	0.135483	2197.9	-0.126118	0.694011	-0.181723	0.8558	0.903717	2197.9	-0.181857	0.692663	-0.262547	0.7929	0.936692	#N/A	-0.121317	-0.565099	-0.454	0.171207	0.2016	1.17432	#N/A	3.53061	1.53605	-0.160439	0.333201	-0.695541	0.554345	0.385139	0.135573		MT18B_2024_Rv1535	no
MT18B_1880	Rv1432		Rv1432	hypothetical protein	CDS	43.4148	1.1756	0.585229	2.00878	0.0445604	0.119973	43.4148	2.29336	0.683501	3.35532	0.000792738	0.00451693	43.4148	0.656494	0.668346	0.982267	0.325968	NA	#N/A	-0.569409	-0.129375	0.891286	0.00432161	0.251	-0.773559	#N/A	1.73841	#N/A	0.943639	-0.305843	-0.433189	0.734612	1.30179	1.41671		MT18B_1880_Rv1432	no
MT18B_0372	Rv0297		Rv0297	PE_PGRS family protein	CDS	225.668	1.17339	0.555861	2.11095	0.034777	0.100674	225.668	1.72649	0.647351	2.667	0.0076531	0.0273885	225.668	0.814263	0.641613	1.26909	0.20441	0.711982	#N/A	0.275886	0.170456	0.447286	#N/A	-0.2176	-0.0105588	#N/A	#N/A	#N/A	0.615081	0.400077	0.205699	#N/A	#N/A	#N/A		MT18B_0372_Rv0297	no
MT18B_0993	Rv0766c	cyp123	cyp123	probable cytochrome p450 123 Cyp123	CDS	146.055	1.17247	0.437871	2.67765	0.00741409	0.0303648	146.055	0.765251	0.538523	1.42102	0.155311	0.27791	146.055	-0.0225846	0.51835	-0.0435703	0.965247	NA	#N/A	0.645391	1.58141	3.40557	0.0114956	0.6229	0.332882	#N/A	-0.429861	#N/A	0.481889	-0.169426	0.919717	0.110841	0.459112	0.308777		MT18B_0993_cyp123	no
MT18B_1965	Rv1492	mutA	mutA	methylmalonyl-CoA MutA small subunit	CDS	124.659	1.17124	0.417106	2.808	0.00498496	0.0221737	124.659	1.431	0.512305	2.79325	0.0052181	0.0203966	124.659	0.53368	0.493261	1.08194	0.279278	NA	#N/A	-0.927046	0.23613	1.42429	-0.174621	0.3561	0.390235	#N/A	0.61133	#N/A	-1.17472	-0.577938	0.12001	0.452422	0.420863	0.581862		MT18B_1965_mutA	no
MT18B_2756	Rv2091c		Rv2091c	hypothetical protein	CDS	1727.18	1.16988	0.449774	2.60104	0.00929404	0.035956	1727.18	0.911814	0.53263	1.71191	0.0869137	0.179441	1727.18	0.11201	0.530777	0.211031	0.832863	0.950286	#N/A	-1.36179	-1.03819	-0.749286	-0.0380063	-0.1361	0.328118	1.39506	1.78353	#N/A	0.340663	-0.0274831	0.046736	0.0172456	-0.321232	-0.32765		MT18B_2756_Rv2091c	no
MT18B_1961	Rv1489A		Rv1489A	hypothetical protein	CDS	109.118	1.16912	0.34778	3.36167	0.000774723	0.00531319	109.118	0.930363	0.446954	2.08156	0.0373824	0.0949256	109.118	0.45186	0.41505	1.08869	0.276291	NA	#N/A	#N/A	#N/A	-1.12957	#N/A	#N/A	#N/A	#N/A	#N/A	#N/A	#N/A	#N/A	#N/A	#N/A	#N/A	#N/A		MT18B_1961_Rv1489A	no
MT18B_4127	Rv3105c	prfB	prfB	peptide chain release factor 2	CDS	706.73	1.16888	0.380937	3.06844	0.00215182	0.0116872	706.73	1.07779	0.459777	2.34416	0.0190701	0.0560222	706.73	0.529758	0.45408	1.16666	0.243347	0.746124	#N/A	-0.0199682	0.136417	-0.894143	1.3471	-0.1361	0.246412	#N/A	0.0935602	0.584963	-0.497807	0.160001	0.232189	#N/A	#N/A	#N/A		MT18B_4127_prfB	no
MT18B_2986	Rv2270	lppN	lppN	probable lipoprotein LppN	CDS	10.5608	1.16446	0.573158	2.03166	0.0421882	0.115423	10.5608	0.163538	0.735421	0.222373	0.824023	0.883518	10.5608	0.36187	0.656823	0.55094	0.581675	NA	#N/A	0.0392914	0.392496	1.46543	0.199123	-0.0893	-0.731471	3.24641	-1.21312	#N/A	0.226727	-0.227895	0.599508	0.0948435	0.297184	0.402058		MT18B_2986_lppN	no
MT18B_0464	Rv0373c		Rv0373c	hypothetical protein	CDS	124.821	1.16336	0.337893	3.44299	0.000575316	0.0041414	124.821	2.28943	0.417057	5.48947	4.03133e-08	2.00081e-06	124.821	0.894489	0.400635	2.23268	0.0255702	NA	#N/A	0.378382	0.0863849	0.0898571	0.183963	-0.0291	-0.761909	#N/A	-0.186612	#N/A	#N/A	-0.61425	-0.478725	0.206011	0.108173	0.15161		MT18B_0464_Rv0373c	no
MT18B_2027	Rv1537	dinX	dinX	DNA polymerase IV	CDS	42.6154	1.16329	0.437715	2.65764	0.00786896	0.0316774	42.6154	1.63168	0.548328	2.97573	0.00292289	0.0127018	42.6154	0.830809	0.510407	1.62774	0.103581	NA	#N/A	-0.242209	-0.259211	0.113	0.266637	-0.5353	-0.118471	#N/A	-0.419533	#N/A	0.513077	-0.212526	-0.354404	0.9688	1.4166	0.365593		MT18B_2027_dinX	no
MT18B_2382	Rv1828		Rv1828	hypothetical protein	CDS	1249.21	1.1598	0.349561	3.31787	0.000907063	0.00591945	1249.21	1.68027	0.421047	3.99068	6.58836e-05	0.000637212	1249.21	0.379111	0.418594	0.905676	0.365107	0.788829	#N/A	0.121565	0.282845	-0.969714	-0.182786	-0.5353	0.0171176	#N/A	0.86341	#N/A	0.539887	-0.231606	-0.507104	-0.439837	-0.836875	-0.622941		MT18B_2382_Rv1828	no
MT18B_1429	Rv1083		Rv1083	hypothetical protein	CDS	174.594	1.1585	0.656818	1.76381	0.0777632	0.180617	174.594	-0.139428	0.751662	-0.185493	0.852843	0.902869	174.594	0.356808	0.739862	0.482263	0.629619	0.88586	#N/A	0.631709	0.290326	0.305286	-0.592919	0.189	0.439529	#N/A	0.749606	#N/A	0.24942	0.0956961	-0.619435	-0.816608	-1.00405	-0.017164		MT18B_1429_Rv1083	no
MT18B_2958	Rv2249c	glpD1	glpD1	glycerol-3-phosphate dehydrogenase	CDS	63.0965	1.15633	0.445101	2.59791	0.00937944	0.0361925	63.0965	2.06537	0.542943	3.80402	0.000142367	0.00114991	63.0965	1.05674	0.518964	2.03624	0.041726	NA	#N/A	-0.220755	0.169232	0.963429	0.906891	-0.2688	-0.821706	#N/A	-0.670398	#N/A	-0.338904	-0.48565	-0.537308	0.799339	0.0851509	0.0120835		MT18B_2958_glpD1	no
MT18B_1484	Rv1120c		Rv1120c	hypothetical protein	CDS	5.73491	1.15615	0.576041	2.00706	0.0447436	0.120294	5.73491	1.04029	0.724232	1.4364	0.150888	0.27167	5.73491	-0.563648	0.691534	-0.815069	0.415033	NA	#N/A	-0.13613	0.15591	0.866286	1.18903	0.1243	-0.488059	#N/A	-1.87832	#N/A	0.573203	-0.787771	-0.773318	1.04004	1.29521	0.792774		MT18B_1484_Rv1120c	no
MT18B_3101	Rv2345	esxO	esxO	putative ESAT-6-like protein EsxO	CDS	303.08	1.15587	0.347795	3.32343	0.000889161	0.00585892	303.08	1.70663	0.42523	4.01343	5.98417e-05	0.000600327	303.08	0.443629	0.415958	1.06652	0.286188	0.763698	#N/A	-0.563196	-0.630362	-0.731286	-0.0174171	0.1635	0.0919118	#N/A	-0.0704615	0.584963	0.638533	0.142838	-0.351924	-0.133956	-0.172603	-0.0148377		MT18B_3101_esxO	no
MT18B_1107	Rv0849		Rv0849	probable conserved integral membrane transport protein	CDS	33.6421	1.15473	0.480506	2.40316	0.0162543	0.0556867	33.6421	0.376722	0.619903	0.60771	0.54338	0.671129	33.6421	-0.257956	0.568665	-0.453616	0.650105	NA	#N/A	1.57945	3.03467	3.18571	0.123004	0.7225	-1.25309	#N/A	0.257413	#N/A	-1.08697	0.729408	1.41144	1.36779	1.76122	-0.322338		MT18B_1107_Rv0849	no
MT18B_4379	Rv3294c		Rv3294c	hypothetical protein	CDS	13.9568	1.15437	0.554276	2.08267	0.0372811	0.105972	13.9568	1.65743	0.677427	2.44665	0.014419	0.0451731	13.9568	0.478432	0.634947	0.7535	0.45115	NA	#N/A	#N/A	#N/A	0.211143	#N/A	#N/A	#N/A	#N/A	#N/A	#N/A	#N/A	#N/A	#N/A	#N/A	#N/A	#N/A		MT18B_4379_Rv3294c	no
MT18B_3069	Rv2324	asnC	asnC	transcriptional regulator, AsnC	CDS	36.0904	1.15066	0.669538	1.71859	0.0856883	0.19262	36.0904	0.636571	0.77475	0.821647	0.411278	0.554008	36.0904	-0.103455	0.752564	-0.137469	0.89066	NA	#N/A	0.0725508	0.985652	1.915	0.557778	-0.0439	-0.0913235	#N/A	0.607863	#N/A	-0.772679	-0.422263	-0.30162	0.591199	0.581592	0.703575		MT18B_3069_asnC	no
MT18B_4805	Rv3627c		Rv3627c	hypothetical protein	CDS	529.728	1.15037	0.480475	2.39423	0.0166554	0.0569576	529.728	1.64569	0.567064	2.90211	0.00370653	0.0155	529.728	0.577564	0.563549	1.02487	0.305425	0.776234	#N/A	-0.00211828	0.211608	0.608286	-0.142417	-0.0291	0.479265	#N/A	-0.0974762	#N/A	-0.736619	0.0199243	0.224766	0.00455611	0.0217039	-0.00627482		MT18B_4805_Rv3627c	no
MT18B_3430	Rv2583c	relA	relA	GTP pyrophosphokinase	CDS	1539.56	1.14996	0.324377	3.54514	0.000392411	0.00310961	1539.56	1.19796	0.392802	3.04979	0.00229002	0.0104576	1539.56	0.642535	0.389546	1.64944	0.0990568	0.579185	#N/A	-0.467339	-0.20347	1.306	0.647084	0.0426	0.449853	2.34483	0.351628	0.584963	#N/A	-0.0856033	-0.205453	0.71124	-0.159728	0.841117		MT18B_3430_relA	no
MT18B_4502	Rv3384c	vapC46	vapC46	putative toxin VapC46	CDS	39.0099	1.14745	0.749305	1.53135	0.125682	0.251498	39.0099	1.55111	0.826486	1.87675	0.0605526	0.136933	39.0099	0.867149	0.817648	1.06054	0.288898	NA	#N/A	-0.43806	-0.643146	-0.56	-0.295128	0.0976	0.451382	#N/A	0.33266	#N/A	#N/A	-0.248619	-0.620406	0.208652	0.0231087	-0.0779528		MT18B_4502_vapC46	no
MT18B_1265	Rv0967	csoR	csoR	copper-sensitive operon repressor CsoR	CDS	241.446	1.14683	0.581977	1.97057	0.0487725	0.128202	241.446	1.06256	0.675114	1.5739	0.11551	0.221732	241.446	1.032	0.667824	1.54531	0.122271	0.615422	#N/A	2.99643	4.57886	4.84829	-0.352916	-0.737	-2.87188	#N/A	1.84439	0.678072	1.12129	#N/A	#N/A	4.0196	1.8528	-0.358653		MT18B_1265_csoR	no
MT18B_0124	Rv0089		Rv0089	methyltransferase/methylase	CDS	95.3214	1.14594	0.327766	3.49621	0.000471911	0.00356258	95.3214	0.78046	0.431718	1.8078	0.0706374	0.15357	95.3214	0.509672	0.391145	1.30303	0.192566	NA	#N/A	-0.580905	1.30636	1.37757	0.155749	-0.5353	-0.538029	#N/A	0.60944	#N/A	0.420887	-0.189547	0.0201446	1.04148	1.56524	0.844245		MT18B_0124_Rv0089	no
MT18B_2160	Rv1657	argR	argR	arginine repressor	CDS	188.094	1.14582	0.849602	1.34865	NA	NA	188.094	1.97559	0.885947	2.22992	NA	NA	188.094	0.702796	0.885692	0.7935	NA	NA	#N/A	-0.535155	-0.92117	-0.133714	-0.117161	-0.2176	0.186029	#N/A	-0.481969	#N/A	0.163674	0.161468	-0.771006	0.0941882	-0.161966	0.450118		MT18B_2160_argR	no
MT18B_3243	Rv2440c	obg	obg	GTP-binding protein Obg	CDS	968.384	1.14526	0.400205	2.86169	0.00421384	0.019313	968.384	0.841267	0.48022	1.75184	0.0798018	0.169203	968.384	0.162002	0.476019	0.340326	0.733611	0.92375	#N/A	0.379291	0.111785	0.501429	0.0482362	-0.1681	0.482941	#N/A	-0.221511	#N/A	1.11046	0.01691	-0.475563	0.894127	0.731845	0.232648		MT18B_3243_obg	no
MT18B_1279	Rv0978c		Rv0978c	PE_PGRS family protein	CDS	5.9165	1.1447	0.691914	1.6544	0.0980469	0.211212	5.9165	2.23905	0.783976	2.85602	0.00428986	0.0173645	5.9165	0.67868	0.754634	0.899349	0.368467	NA	#N/A	-1.00086	1.34473	0.166286	#N/A	-1.5995	-3.03152	#N/A	#N/A	#N/A	0.794816	#N/A	0.0838069	0.428995	0.345123	0.447999		MT18B_1279_Rv0978c	no
MT18B_2333	Rv1789		Rv1789	PPE family protein	CDS	688.648	1.14303	0.35283	3.23961	0.00119693	0.00736513	688.648	1.32549	0.427627	3.09965	0.00193751	0.00913537	688.648	0.434456	0.422166	1.02911	0.303427	0.775511	#N/A	-1.54471	-1.81549	-0.62	#N/A	0.1243	0.409824	#N/A	#N/A	#N/A	3.1246	0.127112	-0.278009	#N/A	#N/A	#N/A		MT18B_2333_Rv1789	no
MT18B_4221	Rv3176c		Rv3176c	hypothetical protein	CDS	44.7393	1.14175	0.529769	2.15518	0.0311475	0.0922392	44.7393	1.42572	0.641205	2.2235	0.0261819	0.071049	44.7393	0.909621	0.610789	1.48926	0.13642	NA	#N/A	-0.0603364	0.184571	3.06714	0.231432	-0.1203	-1.15503	#N/A	0.572081	#N/A	-0.00406783	-0.291799	0.191197	2.2072	2.76483	1.48773		MT18B_4221_Rv3176c	no
MT18B_3528	Rv2656c		Rv2656c	hypothetical protein	CDS	8.2292	1.14164	0.597147	1.91182	0.0558988	0.141877	8.2292	1.31817	0.728902	1.80843	0.0705396	0.153452	8.2292	-0.497548	0.701591	-0.70917	0.478219	NA	#N/A	0.45477	0.795606	1.35871	0.125651	-0.3585	-0.180324	1.46467	0.709291	0.584963	-0.326251	0.203942	0.971001	1.1043	0.938514	0.580648		MT18B_3528_Rv2656c	no
MT18B_4218	Rv3173c		Rv3173c	transcriptional regulator, TetR family	CDS	336.304	1.14156	0.544492	2.09655	0.036033	0.103115	336.304	0.96781	0.63675	1.51992	0.128531	0.240964	336.304	0.717071	0.630418	1.13745	0.255349	0.746124	#N/A	-0.867114	-0.0345641	-0.117	1.12697	0.1243	0.461412	#N/A	1.32922	1.32193	-1.51556	-0.0604519	0.339602	0.948214	0.779626	0.110131		MT18B_4218_Rv3173c	no
MT18B_3093	Rv2340c		Rv2340c	PE family protein	CDS	134.017	1.14086	0.587523	1.94182	0.0521594	0.134799	134.017	1.33317	0.682565	1.95318	0.0507988	0.119833	134.017	0.438111	0.673509	0.650491	0.515375	NA	#N/A	-0.738679	0.16071	0.985	#N/A	-0.5146	-0.243059	#N/A	#N/A	#N/A	2.49234	-0.431744	-0.253536	0.575622	0.622247	1.96605		MT18B_3093_Rv2340c	no
MT18B_2566	Rv1972		Rv1972	hypothetical protein	CDS	10.2262	1.14077	0.509772	2.2378	0.0252343	0.0786643	10.2262	1.93245	0.62671	3.08348	0.00204597	0.0094925	10.2262	0.324219	0.59045	0.549104	0.582934	NA	#N/A	-0.470782	-0.278171	0.333857	0.238787	-0.3959	-1.54009	#N/A	-0.890751	#N/A	#N/A	-0.350869	-0.37705	0.7785	0.560153	0.521586		MT18B_2566_Rv1972	no
MT18B_4534	Rv3411c	guaB2	guaB2	inosine-5'-monophosphate dehydrogenase GuaB2	CDS	945.837	1.13835	0.344547	3.30391	0.00095345	0.00612677	945.837	1.05655	0.417636	2.52984	0.0114114	0.0376915	945.837	0.15936	0.412972	0.385887	0.699581	0.915302	#N/A	1.44632	0.568933	-1.13471	-0.330973	-0.2688	0.212324	#N/A	1.36495	#N/A	0.808874	-0.44219	-0.402882	0.278156	0.00135211	0.388606		MT18B_4534_guaB2	no
MT18B_2569	Rv1975		Rv1975	hypothetical protein	CDS	13.7453	1.13711	0.494891	2.29771	0.0215786	0.0696274	13.7453	-0.0746186	0.670198	-0.111338	0.911348	0.942585	13.7453	-1.18914	0.61452	-1.93507	0.0529812	NA	#N/A	0.049862	0.715559	0.400286	0.299831	-0.4941	-1.4585	#N/A	-0.695878	#N/A	0.881542	0.128742	0.0192006	0.243409	0.0524995	0.369284		MT18B_2569_Rv1975	no
MT18B_1910	Rv1450c		Rv1450c	PE_PGRS family protein	CDS	17.5849	1.13548	0.760019	1.49402	0.135171	0.265002	17.5849	1.68778	0.838253	2.01345	0.0440671	0.107983	17.5849	0.442092	0.825931	0.535266	0.592466	NA	#N/A	-1.80499	-1.49188	0.273714	#N/A	0.189	-0.423941	#N/A	#N/A	#N/A	0.773873	0.0121709	0.414997	0.398312	0.686706	0.88209		MT18B_1910_Rv1450c	no
MT18B_1941	Rv1471		Rv1471	thioredoxin trxb1	CDS	136.29	1.13518	0.674889	1.68202	0.0925647	0.20347	136.29	0.589649	0.76424	0.771549	0.440381	0.579605	136.29	-0.270703	0.756791	-0.357698	0.720569	NA	#N/A	0.344299	2.23332	4.64914	0.426533	0.2388	0.533676	#N/A	1.11303	#N/A	-0.29642	-0.309391	0.535617	-0.068143	-0.0530764	0.679643		MT18B_1941_Rv1471	no
MT18B_1087	Rv0835	lpqQ	lpqQ	putative lipoprotein LpqQ	CDS	244.914	1.13439	0.425146	2.66824	0.00762508	0.03096	244.914	2.01932	0.509965	3.95972	7.50366e-05	0.00069886	244.914	0.850436	0.502137	1.69363	0.090335	0.574857	#N/A	-0.809209	-0.202478	0.419571	-0.0923402	-0.6897	-0.441382	#N/A	-0.406089	#N/A	0.212571	0.391053	-0.0501268	0.0111655	0.127943	0.190183		MT18B_1087_lpqQ	no
MT18B_4215	Rv3170	aofH	aofH	flavin-containing monoamine oxidase	CDS	106.996	1.13403	0.5691	1.99267	NA	NA	106.996	1.51438	0.665714	2.27483	NA	NA	106.996	0.247786	0.655413	0.378061	NA	NA	#N/A	-0.14871	0.361319	0.520429	-0.0335695	-0.2176	-0.721265	#N/A	-0.17897	#N/A	#N/A	-0.390072	-0.446087	#N/A	#N/A	#N/A		MT18B_4215_aofH	no
MT18B_1867	Rv1419		Rv1419	hypothetical protein	CDS	315.69	1.13392	0.52464	2.16134	0.0306694	0.0914939	315.69	-0.287135	0.624606	-0.459705	0.645728	0.755955	315.69	-0.0649506	0.610627	-0.106367	0.915291	0.959656	#N/A	1.01228	0.735263	0.726143	-0.234465	-0.1844	0.312265	#N/A	1.44378	#N/A	1.38525	0.0680446	-0.167625	0.045181	-0.364359	0.0713921		MT18B_1867_Rv1419	no
MT18B_4142	Rv3118		Rv3118	hypothetical protein	CDS	698.229	1.13256	0.612928	1.84778	0.0646341	0.157595	698.229	0.583928	0.701415	0.832499	0.405127	0.550086	698.229	0.517875	0.698709	0.741188	0.458579	0.823357	#N/A	0.33006	0.523493	1.05671	-0.0365259	0.0426	0.414882	#N/A	0.230613	0.584963	-0.129908	-0.868937	-1.75315	#N/A	#N/A	#N/A		MT18B_4142_Rv3118	no
MT18B_1416	Rv1072		Rv1072	probable conserved transmembrane protein	CDS	7750.08	1.13235	0.4207	2.69159	0.00711125	0.0293796	7750.08	1.31325	0.499216	2.63064	0.00852254	0.0298764	7750.08	0.659885	0.498809	1.32292	0.185862	0.703243	#N/A	-0.341146	0.0711193	0.590714	0.045443	0.0144	0.346618	1.51096	3.04719	1.48543	-0.335543	-0.546134	-0.316459	-0.393385	-1.70143	-1.0303		MT18B_1416_Rv1072	no
MT18B_4248	Rv3192		Rv3192	hypothetical protein	CDS	3.2513	1.13232	0.684393	1.65449	0.0980278	0.211212	3.2513	1.28487	0.805735	1.59466	0.110789	0.215082	3.2513	0.737195	0.742421	0.992962	0.320729	NA	#N/A	0.0322782	0.271085	0.110286	0.102994	0.6323	-1.94624	#N/A	-1.02034	#N/A	#N/A	-0.210905	-0.0893347	0.111333	-0.10986	0.00139007		MT18B_4248_Rv3192	no
MT18B_0261	Rv0197		Rv0197	hypothetical protein	CDS	239.64	1.13087	0.473114	2.39027	0.0168359	0.0574187	239.64	0.123363	0.57313	0.215245	0.829576	0.886448	239.64	-0.248447	0.556659	-0.446318	0.655367	0.893854	#N/A	1.22262	1.84093	0.476571	0.554834	-0.1681	-0.548529	#N/A	-0.433753	0.584963	-1.30642	0.801957	0.735319	-0.635769	-0.719111	-0.379936		MT18B_0261_Rv0197	no
MT18B_3242	Rv2439c	proB	proB	glutamate 5-kinase	CDS	171.247	1.1301	0.635878	1.77723	NA	NA	171.247	1.83691	0.7244	2.53577	NA	NA	171.247	0.888166	0.719746	1.234	NA	NA	#N/A	-0.87102	-0.447755	-0.838857	-0.823677	0.2388	0.573294	#N/A	0.231842	#N/A	-0.380139	-0.677532	-0.782316	0.629855	0.505897	1.10565		MT18B_3242_proB	no
MT18B_0721	Rv0576		Rv0576	transcriptional regulator, ArsR family	CDS	371.09	1.12696	0.453637	2.48428	0.0129814	0.0462377	371.09	2.436	0.537478	4.53228	5.83491e-06	9.02019e-05	371.09	0.59814	0.534201	1.11969	0.262846	0.747738	#N/A	-0.0673501	-0.437692	0.422571	0.60502	0.0976	-0.229176	#N/A	-0.271717	#N/A	#N/A	-0.704689	-1.09061	-0.369666	-0.382478	-0.15952		MT18B_0721_Rv0576	no
MT18B_2838	Rv2153c	murG	murG	undecaprenyldiphospho-muramoylpentapeptide beta-N-acetylglucosaminyltransferase	CDS	171.493	1.1266	0.784133	1.43675	NA	NA	171.493	1.31415	0.846786	1.55193	NA	NA	171.493	0.316837	0.845175	0.374877	NA	NA	#N/A	0.111259	-0.52092	-1.62129	-2.35107	-0.0439	-1.3047	#N/A	3.04521	#N/A	-0.481997	-1.45022	-1.35119	-0.136625	-0.632442	0.396231		MT18B_2838_murG	no
MT18B_4349	Rv3270	ctpC	ctpC	probable metal cation-transporting p-type ATPase c CtpC	CDS	765.858	1.12559	0.597275	1.88454	0.0594921	0.148817	765.858	0.881482	0.685728	1.28547	0.198628	0.330436	765.858	0.248989	0.683608	0.364228	0.715688	0.917893	#N/A	1.43808	1.69987	1.08429	0.288063	-0.889	-2.33359	-1.63227	1.6657	#N/A	-2.40328	0.547042	2.19243	2.3567	0.988369	1.27814	DORM_2	MT18B_4349_ctpC_DORM_2	no
MT18B_2341	Rv1794		Rv1794	hypothetical protein	CDS	3099.86	1.12554	0.666956	1.68757	0.0914935	0.202057	3099.86	-0.33114	0.750009	-0.441514	0.658841	0.76488	3099.86	0.0850066	0.749226	0.113459	0.909666	0.958182	#N/A	0.205234	-0.360789	-1.42043	0.0745054	0.0426	0.0962353	#N/A	1.28629	#N/A	3.64779	-0.126011	-1.3949	-0.687192	-1.50129	0.465605		MT18B_2341_Rv1794	no
MT18B_4936	Rv3724A	cut5a	cut5a	probable cutinase precursor [first part] Cut5a	CDS	258.131	1.12372	0.276495	4.06415	4.82073e-05	0.000561631	258.131	0.646777	0.357191	1.81073	0.0701823	0.153022	258.131	0.347301	0.333236	1.04221	0.297316	0.773963	#N/A	#N/A	#N/A	#N/A	#N/A	#N/A	#N/A	#N/A	#N/A	#N/A	#N/A	#N/A	#N/A	#N/A	#N/A	#N/A		MT18B_4936_cut5a	yes
MT18B_4954	Rv3736		Rv3736	hypothetical protein	CDS	182.934	1.12209	0.379286	2.95844	0.00309202	0.0153664	182.934	0.814355	0.472554	1.72331	0.0848332	0.176665	182.934	0.194607	0.452263	0.430295	0.666981	0.896478	#N/A	1.17367	1.497	1.28757	0.0565835	-0.1047	-0.412735	#N/A	1.14426	#N/A	#N/A	0.0296547	0.0250297	0.690732	1.22879	1.04067		MT18B_4954_Rv3736	no
MT18B_0528	Rv0425c	ctpH	ctpH	metal cation transporting p-type ATPase CtpH	CDS	2590.44	1.12145	0.294929	3.80246	0.000143268	0.00140366	2590.44	2.40793	0.356368	6.75686	1.41018e-11	3.12894e-09	2590.44	1.00053	0.355238	2.8165	0.00485497	0.152094	#N/A	-1.85786	-1.15519	-0.525714	-0.112475	0.1635	-0.518382	-1.30451	0.77905	#N/A	-0.112003	-0.716154	-0.601047	0.209346	0.807451	0.305945		MT18B_0528_ctpH	no
MT18B_1944	Rv1473A		Rv1473A	hypothetical protein	CDS	71.4132	1.12084	0.585176	1.91538	0.0554435	0.141141	71.4132	1.46427	0.685067	2.13742	0.0325642	0.085241	71.4132	0.649772	0.670015	0.969787	0.332153	NA	#N/A	#N/A	#N/A	0.693429	#N/A	#N/A	#N/A	#N/A	#N/A	#N/A	#N/A	#N/A	#N/A	#N/A	#N/A	#N/A		MT18B_1944_Rv1473A	no
MT18B_1460	Rv1103c	mazE3	mazE3	antitoxin MazE3	CDS	63.5329	1.12065	0.340657	3.28968	0.001003	0.00635853	63.5329	1.12159	0.444756	2.52181	0.0116754	0.0383619	63.5329	0.1496	0.408413	0.366297	0.714143	NA	#N/A	-1.17158	-0.67161	0.802429	0.041243	-0.1844	0.349265	1.34483	1.06856	0.678072	-0.0913901	-0.36554	-0.30817	0.76094	-0.409944	-0.425407		MT18B_1460_mazE3	no
MT18B_0328	Rv0262c	aac	aac	aminoglycoside 2'-n-acetyltransferase Aac	CDS	600.726	1.12064	0.582608	1.9235	NA	NA	600.726	1.56232	0.671032	2.32823	NA	NA	600.726	0.488553	0.669063	0.730204	NA	NA	#N/A	-0.214572	0.0409783	0.459286	0.0881416	0.0426	-0.0428235	#N/A	1.10769	#N/A	1.32508	-0.493848	-0.160904	0.830738	0.851962	0.784639		MT18B_0328_aac	no
MT18B_0457	Rv0367c		Rv0367c	hypothetical protein	CDS	44.3512	1.11782	0.75025	1.48994	0.136241	0.266547	44.3512	1.9212	0.824994	2.32874	0.0198727	0.0578842	44.3512	1.23034	0.81785	1.50436	0.13249	NA	#N/A	-0.752692	-0.18993	1.78671	0.1137	-0.1047	-0.00370588	1.0635	-0.0800879	#N/A	0.825319	-0.611882	-0.188512	0.798821	0.451643	0.254441		MT18B_0457_Rv0367c	no
MT18B_0958	Rv0743c		Rv0743c	hypothetical protein	CDS	98.2317	1.11672	0.48458	2.30451	0.0211941	0.0687397	98.2317	1.11965	0.587577	1.90554	0.0567093	0.130087	98.2317	0.0968047	0.568323	0.170334	0.864747	NA	#N/A	0.612895	0.593084	0.779714	-0.0664274	0.3674	-0.124824	#N/A	-1.20867	0.584963	0.524128	-0.370626	-0.710773	0.0242145	0.113234	-0.0654828		MT18B_0958_Rv0743c	no
MT18B_4536	Rv3412		Rv3412	hypothetical protein	CDS	1452.22	1.1159	0.202383	5.51378	3.51211e-08	1.52272e-06	1452.22	1.2101	0.251309	4.8152	1.47053e-06	3.06456e-05	1452.22	0.456633	0.245717	1.85837	0.0631164	0.530964	#N/A	0.0916365	0.0914361	-0.582	-0.182786	-0.3585	0.323853	1.40054	4.75612	#N/A	0.482716	0.259122	-0.0976436	0.334962	-0.153246	0.0714047		MT18B_4536_Rv3412	no
MT18B_1639	Rv1235	lpqY	lpqY	probable sugar-binding lipoprotein LpqY	CDS	240.9	1.11575	0.320171	3.48485	0.000492409	0.00366344	240.9	1.53549	0.397636	3.86154	0.000112675	0.00096374	240.9	0.462826	0.383726	1.20613	0.227766	0.720993	#N/A	-0.113157	-0.0242137	0.469286	-0.277534	-0.6215	-0.266382	#N/A	-0.32916	#N/A	0.285469	-0.147092	-0.312632	0.176298	-0.140056	0.105235		MT18B_1639_lpqY	no
MT18B_0696	Rv0558	menH	menH	probable ubiquinone/menaquinone biosynthesis methyltransferase MenH	CDS	252.049	1.11273	0.490207	2.26993	0.0232119	0.0740113	252.049	1.46581	0.580991	2.52294	0.0116377	0.0383049	252.049	0.35392	0.57386	0.616735	0.53741	0.860329	#N/A	0.308603	0.484215	-0.0222857	0.578214	0.0566	0.00876471	#N/A	0.353888	#N/A	2.3463	-0.353675	-0.413015	#N/A	#N/A	#N/A		MT18B_0696_menH	no
MT18B_4234	Rv3182		Rv3182	hypothetical protein	CDS	242.394	1.11239	0.446881	2.48924	0.0128018	0.0458144	242.394	0.172111	0.546179	0.315119	0.752671	0.833307	242.394	0.299582	0.527277	0.568169	0.56992	0.861811	#N/A	-2.4076	-1.95774	2.305	1.5008	0.0426	0.411294	#N/A	-0.259001	0.678072	-0.654845	-0.278594	-0.147642	1.02568	1.20174	1.64941		MT18B_4234_Rv3182	no
MT18B_1958	Rv1487		Rv1487	hypothetical protein	CDS	423.126	1.11108	0.703252	1.57991	NA	NA	423.126	1.75792	0.782239	2.24729	NA	NA	423.126	0.794959	0.780976	1.0179	NA	NA	#N/A	0.110647	0.0141979	-0.559143	0.0200577	-0.304	-0.0740882	#N/A	2.38745	#N/A	1.21645	-0.269637	-0.458923	0.222867	0.0673533	0.283101		MT18B_1958_Rv1487	no
MT18B_4766	Rv3595c		Rv3595c	PE_PGRS family protein	CDS	206.44	1.11105	0.382246	2.90665	0.00365325	0.0172899	206.44	1.57871	0.467381	3.37779	0.000730717	0.0042274	206.44	0.872604	0.453739	1.92314	0.0544626	0.515409	#N/A	-1.83549	-1.01603	0.182714	#N/A	0.0566	0.679324	#N/A	#N/A	#N/A	1.38321	-0.3404	-0.483228	#N/A	#N/A	#N/A		MT18B_4766_Rv3595c	no
MT18B_0728	Rv0580c		Rv0580c	hypothetical protein	CDS	304.275	1.10961	0.533487	2.07992	NA	NA	304.275	1.86115	0.623067	2.98709	NA	NA	304.275	0.342529	0.619281	0.553107	NA	NA	#N/A	-1.09477	-1.03887	0.459714	0.157044	-0.1844	-0.0103529	1.66903	2.38101	#N/A	1.56443	-0.288727	-0.345867	0.475669	0.43255	0.560913		MT18B_0728_Rv0580c	no
MT18B_5178	Rv3905c		Rv3905c	hypothetical protein	CDS	43.4614	1.10953	0.744392	1.49052	NA	NA	43.4614	1.16926	0.824106	1.41883	NA	NA	43.4614	0.649035	0.814201	0.797144	NA	NA	#N/A	0.0561054	-0.190634	0.183714	0.336855	0.1763	-0.221618	#N/A	1.14926	#N/A	0.659255	-0.311134	-0.699307	0.315478	0.473116	0.505564		MT18B_5178_Rv3905c	no
MT18B_5230	Rv1831		Rv1831	hypothetical protein	CDS	1126.73	1.10929	0.513437	2.16052	0.0307324	0.0914939	1126.73	0.591878	0.601419	0.984136	0.325049	0.469225	1126.73	0.437799	0.598678	0.731275	0.464611	0.824412	#N/A	0.9403	2.57316	-0.155714	0.371838	-0.1047	-0.0405882	#N/A	2.45969	0.678072	-0.0673192	0.490762	0.927903	0.596415	0.699097	0.0526706		MT18B_5230_Rv1831	no
MT18B_4062	Rv3060c		Rv3060c	transcriptional regulator, GntR family	CDS	255.825	1.10926	0.342208	3.24148	0.0011891	0.00734092	255.825	0.791507	0.428248	1.84825	0.0645668	0.143516	255.825	0.496979	0.409309	1.21419	0.224675	0.719479	#N/A	0.759924	1.3335	0.0194286	0.194087	-0.0893	-0.234294	#N/A	0.21122	#N/A	#N/A	-0.369151	0.0787643	0.212477	-0.000367628	0.490224		MT18B_4062_Rv3060c	no
MT18B_1927	Rv1463		Rv1463	hypothetical protein	CDS	741.021	1.10864	0.467426	2.3718	0.0177014	0.0597242	741.021	-0.540311	0.559558	-0.965603	0.334243	0.480277	741.021	-0.149608	0.550034	-0.271997	0.785624	0.936692	#N/A	-0.991052	0.00528931	-0.546429	0.339137	0.669	0.932	1.15056	1.5832	1.26303	0.759708	-0.694441	-1.21058	-0.297657	-0.231359	-0.0581142		MT18B_1927_Rv1463	no
MT18B_3175	Rv2399c	cysT	cysT	sulfate ABC transporter, permease protein CysT	CDS	123.953	1.10624	0.396985	2.78661	0.00532631	0.0232533	123.953	0.0183651	0.510731	0.0359586	0.971315	0.981463	123.953	0.259927	0.471821	0.550901	0.581702	NA	#N/A	0.458557	0.994163	1.51243	-0.107803	0.251	0.623735	2.12102	0.794658	#N/A	-1.60416	-0.520134	-1.03305	-0.298614	-0.488866	-0.407328		MT18B_3175_cysT	no
MT18B_3296	Rv2477c		Rv2477c	hypothetical protein	CDS	4308.99	1.10178	0.49741	2.21503	NA	NA	4308.99	1.37958	0.582347	2.369	NA	NA	4308.99	0.236119	0.581903	0.405771	NA	NA	#N/A	0.97765	0.623029	-0.369143	-0.115597	0.2141	0.00414706	#N/A	-0.336428	#N/A	-0.857721	-0.030115	-0.33528	-0.553348	-0.596218	-1.18638		MT18B_3296_Rv2477c	no
MT18B_0992	Rv0765c		Rv0765c	oxidoreductase	CDS	107.342	1.10163	0.513357	2.14594	0.031878	0.093794	107.342	2.34649	0.605316	3.87647	0.000105983	0.000916897	107.342	0.415749	0.597285	0.696065	0.486388	NA	#N/A	0.164845	0.875455	1.59614	0.352759	0.4751	0.0817647	#N/A	-0.248108	#N/A	0.656395	-0.564513	-0.232899	0.774637	1.06139	0.849886		MT18B_0992_Rv0765c	no
MT18B_3240	Rv2438A		Rv2438A	hypothetical protein	CDS	0.278551	1.1009	0.884398	1.2448	0.213207	0.364435	0.278551	0.925862	0.797217	1.16137	0.245493	0.385582	0.278551	0.0696509	0.830067	0.08391	0.933128	NA	#N/A	#N/A	#N/A	#N/A	#N/A	#N/A	#N/A	#N/A	#N/A	#N/A	#N/A	#N/A	#N/A	#N/A	#N/A	#N/A	#N/A	#N/A	yes
MT18B_3743	Rv2827c		Rv2827c	hypothetical protein	CDS	144.976	1.09894	0.654811	1.67825	0.0932976	0.204105	144.976	1.1168	0.744487	1.5001	0.13359	0.247252	144.976	0.750857	0.737496	1.01812	0.308622	NA	#N/A	-0.897552	-0.338771	1.26429	-0.0892673	0.1243	0.523676	#N/A	0.0304538	0.584963	-0.526616	-0.201447	0.328004	#N/A	#N/A	#N/A		MT18B_3743_Rv2827c	no
MT18B_1932	Rv1467c	fadE15	fadE15	probable acyl-CoA dehydrogenase FadE15	CDS	487.588	1.09865	0.55594	1.97621	0.0481309	0.127314	487.588	2.78647	0.643301	4.33152	1.48083e-05	0.000195997	487.588	0.783959	0.641941	1.22123	0.221998	0.716202	#N/A	1.56886	1.66231	0.300143	-0.334607	0.4647	-0.135412	#N/A	1.10411	#N/A	1.02488	-0.0416988	-0.726317	0.238092	0.282739	0.0799469		MT18B_1932_fadE15	no
MT18B_1139	Rv0877		Rv0877	hypothetical protein	CDS	598.76	1.09753	0.445221	2.46513	0.0136963	0.0483732	598.76	1.64011	0.528974	3.10055	0.00193163	0.00913046	598.76	0.505882	0.525451	0.962758	0.335669	0.784956	#N/A	0.158062	0.926514	1.37414	-0.0174171	0.2016	0.448676	#N/A	0.642471	#N/A	1.7013	-0.24008	0.119298	0.168879	0.0618272	0.330417		MT18B_1139_Rv0877	no
MT18B_4863	Rv3668c		Rv3668c	protease	CDS	89.5001	1.09683	0.391498	2.80163	0.00508453	0.0224577	89.5001	1.19545	0.492373	2.42794	0.0151848	0.0467713	89.5001	0.547309	0.463651	1.18043	0.237829	NA	#N/A	0.113967	-0.737507	0.610857	-0.632629	-0.415	0.0552059	#N/A	-1.51595	#N/A	-0.322234	-0.483367	-0.203194	0.688876	0.610535	0.449114		MT18B_4863_Rv3668c	no
MT18B_2257	Rv1734c		Rv1734c	hypothetical protein	CDS	21.6972	1.09639	0.744777	1.4721	0.140993	0.274111	21.6972	2.99858	0.817873	3.66631	0.000246078	0.0017613	21.6972	-0.158535	0.817521	-0.193922	0.846237	NA	#N/A	2.75352	1.92599	0.483571	1.99639	-0.1681	-1.62265	#N/A	3.76921	#N/A	0.32019	0.803609	0.494412	0.53679	0.820851	0.881656	DORM_1	MT18B_2257_Rv1734c_DORM_1	no
MT18B_0071	Rv0047c		Rv0047c	hypothetical protein	CDS	440.277	1.09517	0.331077	3.30789	0.000940008	0.00605669	440.277	0.909107	0.408113	2.22758	0.0259083	0.0704587	440.277	0.104113	0.397491	0.261925	0.793379	0.936692	#N/A	0.369146	0.896296	0.556857	0.00144197	0.111	0.299529	#N/A	0.75873	1.07039	0.486889	0.441532	-0.513696	0.921384	-0.0648725	-0.752069		MT18B_0071_Rv0047c	no
MT18B_0508	Rv0406c		Rv0406c	hypothetical protein	CDS	57.8879	1.09502	0.607297	1.80311	0.0713717	0.169346	57.8879	0.953903	0.712757	1.33833	0.18079	0.308569	57.8879	0.385172	0.692322	0.556347	0.577973	NA	#N/A	0.0414046	0.193951	0.776714	0.0370307	-0.0145	-0.702676	#N/A	-0.294538	#N/A	#N/A	-0.439834	-0.592834	-0.12554	-0.109209	-0.355538		MT18B_0508_Rv0406c	no
MT18B_4182	Rv3139	fadE24	fadE24	probable acyl-CoA dehydrogenase FadE24	CDS	526.605	1.09394	0.415004	2.63598	0.00838952	0.0332908	526.605	0.741874	0.499703	1.48463	0.137642	0.253756	526.605	-0.0747923	0.492692	-0.151803	0.879342	0.955799	#N/A	0.0667337	0.820241	-0.670571	0.289244	0.1243	0.585235	#N/A	1.58416	2.07039	-1.49199	0.557395	0.16721	0.676704	0.390513	0.179236		MT18B_4182_fadE24	no
MT18B_1520	Rv1145/Rv1146	mmpL13	mmpL13	transmembrane transport protein MmpL13	CDS	357.612	1.09387	0.429274	2.54818	0.0108287	0.0403216	357.612	2.14118	0.512373	4.17895	2.92855e-05	0.000337813	357.612	1.50689	0.50636	2.97593	0.00292102	0.12343	#N/A	#N/A	#N/A	#N/A	#N/A	#N/A	#N/A	#N/A	#N/A	#N/A	#N/A	#N/A	#N/A	#N/A	#N/A	#N/A	#N/A	#N/A	yes
MT18B_0519	Rv0417	thiG	thiG	thiazole biosynthesis protein	CDS	70.5377	1.09157	0.470794	2.31857	0.0204186	0.066683	70.5377	0.771544	0.58519	1.31845	0.187353	0.316619	70.5377	0.717819	0.550433	1.3041	0.1922	NA	#N/A	0.107867	1.21564	0.088	0.364012	-0.0145	-0.476794	#N/A	-0.385212	#N/A	0.81295	-0.123984	-0.293094	0.237041	0.0313955	1.24448		MT18B_0519_thiG	no
MT18B_3793	Rv2865	relF	relF	antitoxin RelF	CDS	143.849	1.08893	0.466343	2.33505	0.0195409	0.0642619	143.849	1.13387	0.563502	2.01218	0.0442008	0.107983	143.849	0.341992	0.547969	0.624109	0.532556	NA	#N/A	-1.45547	-0.569529	1.504	0.554834	-0.1361	0.548971	#N/A	0.645241	0.678072	-0.920202	-0.829162	0.0137632	0.557119	0.179019	0.252321		MT18B_3793_relF	no
MT18B_2960	Rv2250c		Rv2250c	hypothetical protein	CDS	16.4947	1.08669	0.617769	1.75905	0.0785694	0.181883	16.4947	0.840154	0.74585	1.12644	0.25998	0.401246	16.4947	0.435509	0.699794	0.622339	0.533719	NA	#N/A	-0.0260305	0.0236396	#N/A	0.290424	-0.1361	-2.72218	#N/A	-1.1078	#N/A	#N/A	-0.18792	-0.629571	0.955841	0.726586	0.151171		MT18B_2960_Rv2250c	no
MT18B_1104	Rv0846c		Rv0846c	hypothetical protein	CDS	90.5658	1.08585	0.560761	1.93639	0.0528197	0.13609	90.5658	0.57916	0.668314	0.866599	0.386162	0.532189	90.5658	0.441806	0.646425	0.683461	0.494316	NA	#N/A	1.31352	2.52381	3.83029	0.10165	-0.454	-1.72538	#N/A	-0.0985055	1.32193	0.446948	0.513541	1.78272	0.15368	0.274277	-0.313707	DORM_2	MT18B_1104_Rv0846c_DORM_2	no
MT18B_2147	Rv1646		Rv1646	PE family protein	CDS	1075.71	1.08439	0.445807	2.43243	0.0149979	0.0522366	1075.71	1.43865	0.528536	2.72196	0.00648963	0.0243087	1075.71	0.691397	0.526182	1.31399	0.18885	0.703579	#N/A	0.667004	0.84138	0.743429	#N/A	-0.415	0.239882	#N/A	#N/A	#N/A	3.05543	-0.822912	-0.708303	1.81127	0.914326	1.26873		MT18B_2147_Rv1646	no
MT18B_2153	Rv1651c		Rv1651c	PE family protein	CDS	228.912	1.08416	0.457765	2.36837	0.0178665	0.0600938	228.912	1.55988	0.547131	2.85102	0.00435786	0.0175994	228.912	0.386265	0.538809	0.716886	0.473445	0.828756	#N/A	-2.11146	-1.95386	-0.281286	#N/A	-0.737	-0.404294	#N/A	#N/A	#N/A	-0.169222	-0.39077	-0.452582	0.402581	-0.348457	0.770398		MT18B_2153_Rv1651c	no
MT18B_4761	Rv3590c		Rv3590c	PE_PGRS family protein	CDS	35.4725	1.08363	0.748516	1.4477	0.1477	0.283524	35.4725	0.898549	0.829684	1.083	0.278808	0.421846	35.4725	0.32765	0.817914	0.400592	0.688721	NA	#N/A	-1.96649	-1.69222	0.138286	#N/A	-0.4344	0.204618	#N/A	#N/A	#N/A	0.477874	0.0483445	-0.542153	0.719447	0.704846	1.0166		MT18B_4761_Rv3590c	no
MT18B_0569	Rv0459		Rv0459	hypothetical protein	CDS	518.926	1.08193	0.724892	1.49254	0.135557	0.265484	518.926	3.29111	0.799408	4.11694	3.83936e-05	0.000420081	518.926	1.29519	0.798958	1.6211	0.104997	0.588315	#N/A	-0.359311	-0.68394	-0.0662857	-0.442222	-0.1047	-0.726029	1.66903	1.41179	#N/A	0.966606	-0.224305	-0.311532	0.432545	0.98253	1.07256		MT18B_0569_Rv0459	no
MT18B_3031	Rv2306A		Rv2306A	hypothetical protein	CDS	54.0379	1.08071	0.591432	1.82728	0.0676581	0.162928	54.0379	2.53839	0.684698	3.70731	0.000209475	0.00156774	54.0379	0.711609	0.674229	1.05544	0.291224	NA	#N/A	#N/A	#N/A	#N/A	#N/A	#N/A	#N/A	#N/A	#N/A	#N/A	#N/A	#N/A	#N/A	#N/A	#N/A	#N/A		MT18B_3031_Rv2306A	yes
MT18B_2707	Rv2056c	rpsN2	rpsN2	30S ribosomal protein S14	CDS	21.6682	1.08045	0.353827	3.0536	0.00226115	0.0121496	21.6682	0.546206	0.497934	1.09695	0.272665	0.41557	21.6682	-0.0139824	0.427265	-0.0327254	0.973894	NA	#N/A	-0.277282	-1.02122	0.494	0.885965	-0.3401	-0.757941	#N/A	0.48302	#N/A	-0.525907	0.187802	0.837578	0.363389	0.408505	0.416151		MT18B_2707_rpsN2	no
MT18B_2511	Rv1928c		Rv1928c	probable short-chain type dehydrogenase/reductase	CDS	85.4311	1.08034	0.387287	2.7895	0.00527894	0.0230999	85.4311	0.206025	0.50742	0.406025	0.684724	0.783611	85.4311	0.316083	0.460182	0.686865	0.492168	NA	#N/A	0.444008	1.40027	2.589	0.077243	-0.9159	-1.094	#N/A	-0.944342	#N/A	-0.142682	-0.242449	0.0430799	0.516105	0.6027	0.620108		MT18B_2511_Rv1928c	no
MT18B_4700	Rv3539		Rv3539	PPE family protein	CDS	64.0267	1.07976	0.409905	2.63418	0.00843398	0.0334162	64.0267	1.153	0.517808	2.22669	0.0259678	0.0705695	64.0267	-0.13292	0.488882	-0.271885	0.785711	NA	#N/A	-0.215231	0.130118	0.421429	#N/A	-0.2688	-0.576824	#N/A	#N/A	#N/A	0.290701	-0.0368575	0.109435	0.0905541	-0.0166754	0.367913		MT18B_4700_Rv3539	no
MT18B_3607	Rv2727c	miaA	miaA	tRNA delta(2)-isopentenylpyrophosphate transferase	CDS	70.1976	1.07924	0.50583	2.13361	0.0328747	0.0959778	70.1976	1.10166	0.61386	1.79464	0.0727105	0.157171	70.1976	0.481305	0.588885	0.817317	0.413747	NA	#N/A	0.168853	0.434442	0.319286	-0.0394883	-0.737	-0.548882	#N/A	1.29101	#N/A	#N/A	-0.103716	-0.39145	0.431647	0.401897	0.460495		MT18B_3607_miaA	no
MT18B_2399	Rv1842c		Rv1842c	hypothetical protein	CDS	254.242	1.07891	0.379367	2.84399	0.0044553	0.0202474	254.242	1.71565	0.461271	3.71939	0.000199706	0.00151263	254.242	0.751997	0.450972	1.6675	0.0954147	0.577895	#N/A	-0.210253	-0.00976728	-1.78371	-0.0892673	0.0144	-0.053	#N/A	0.630716	#N/A	0.805634	-0.680434	-0.99096	-0.321403	-0.582003	0.156656		MT18B_2399_Rv1842c	no
MT18B_3263	Rv2454c		Rv2454c	hypothetical protein	CDS	960.2	1.07738	0.354965	3.03516	0.00240407	0.0127183	960.2	0.751662	0.430226	1.74713	0.0806144	0.170447	960.2	0.344494	0.424733	0.811082	0.417319	0.804628	#N/A	1.03676	1.49535	-0.231429	0.204141	0.0704	0.0139118	#N/A	0.887005	#N/A	0.612056	0.192198	-0.494972	0.198834	-0.34822	0.0383689		MT18B_3263_Rv2454c	no
MT18B_0160	Rv0117	oxyS	oxyS	oxidative stress response regulatory protein OxyS	CDS	60.2015	1.07659	0.530371	2.02987	0.0423693	0.115725	60.2015	0.369329	0.651358	0.567014	0.570705	0.691741	60.2015	0.223413	0.615672	0.362877	0.716697	NA	#N/A	0.586545	1.25827	-0.389429	-0.187707	-0.152	-0.182912	#N/A	-0.0125579	#N/A	0.623843	-0.515806	-0.600596	0.255873	0.994159	0.512473		MT18B_0160_oxyS	no
MT18B_2397	Rv1840c		Rv1840c	PE family protein	CDS	30.6494	1.07039	0.656183	1.63124	0.10284	0.218913	30.6494	1.71572	0.754793	2.2731	0.0230199	0.0647716	30.6494	0.76829	0.735637	1.04439	0.296306	NA	#N/A	-4.08771	-3.659	0.0395714	#N/A	-0.7859	-0.471029	#N/A	#N/A	#N/A	0.159829	-0.335819	-0.178618	0.119018	0.201878	0.47034		MT18B_2397_Rv1840c	no
MT18B_3860	Rv2916c	ffh	ffh	signal recognition particle, subunit	CDS	1156.26	1.06893	0.270534	3.95118	7.77655e-05	0.000840491	1156.26	1.31205	0.331293	3.96039	7.48269e-05	0.000698631	1156.26	0.309067	0.326779	0.945798	0.344251	0.787639	#N/A	-0.444647	-0.143095	0.169571	-0.100051	-0.074	0.186441	#N/A	0.24123	0.678072	-0.0486664	0.165984	0.293744	0.0471028	-0.0784183	-0.628902		MT18B_3860_ffh	no
MT18B_1125	Rv0865	mog	mog	probable molybdopterin biosynthesis Mog	CDS	288.628	1.06778	0.495832	2.15352	0.0312777	0.0924429	288.628	1.52669	0.585761	2.60634	0.00915159	0.0316986	288.628	0.592118	0.579541	1.0217	0.306922	0.776234	#N/A	-0.185003	-0.600478	0.336571	0.176323	0.263	0.470676	#N/A	-0.160578	#N/A	#N/A	-0.0653532	-0.00982629	-0.640864	-0.983329	-1.16209		MT18B_1125_mog	no
MT18B_3612	Rv2731		Rv2731	hypothetical protein	CDS	292.731	1.06524	0.64207	1.65907	NA	NA	292.731	1.58321	0.728873	2.17214	NA	NA	292.731	0.422412	0.726144	0.581719	NA	NA	#N/A	-0.072551	0.386413	1.57486	-0.360305	0.0704	0.0123235	#N/A	-0.196497	#N/A	0.810372	-0.369	-0.438664	-0.0556647	-0.913375	0.139821		MT18B_3612_Rv2731	no
MT18B_3133	Rv2368c		Rv2368c	probable phoh-like protein	CDS	1017.57	1.0648	0.406764	2.61772	0.0088519	0.0346004	1017.57	1.07926	0.486803	2.21703	0.026621	0.0720333	1017.57	0.967606	0.482939	2.00358	0.0451154	0.467534	#N/A	1.08419	0.918842	-0.442714	-0.0740006	-0.1203	0.0636471	#N/A	0.558757	#N/A	-0.0229948	-0.308481	-0.299417	0.151234	-0.110547	0.198165		MT18B_3133_Rv2368c	no
MT18B_0843	Rv0661c	vapC7	vapC7	putative toxin VapC7	CDS	6.67985	1.06275	0.627937	1.69244	0.0905619	0.200587	6.67985	2.28802	0.723841	3.16095	0.00157258	0.00771362	6.67985	0.494422	0.697921	0.708421	0.478684	NA	#N/A	-0.389705	-0.29037	0.153	-0.0573917	0.4751	0.189176	#N/A	-0.915029	#N/A	#N/A	-0.552105	-0.787289	0.0424953	-0.286055	-0.27307		MT18B_0843_vapC7	no
MT18B_0937	Rv0726c		Rv0726c	hypothetical protein	CDS	623.771	1.06201	0.600833	1.76756	0.0771338	0.179619	623.771	-0.650507	0.693766	-0.937646	0.348426	0.494456	623.771	0.133685	0.687104	0.194563	0.845735	0.953248	#N/A	-0.145714	-0.065928	2.27614	0.0690147	0.1506	0.0597059	#N/A	-0.593645	1.48543	0.0640892	-0.284928	-0.664143	-0.326362	-0.360685	-0.347121		MT18B_0937_Rv0726c	no
MT18B_4315	Rv3240c	secA1	secA1	protein translocase, subunit SecA	CDS	2861.16	1.05978	0.392107	2.70279	0.00687603	0.0285643	2861.16	1.18627	0.468129	2.53406	0.011275	0.0373062	2861.16	0.333115	0.466911	0.713444	0.475571	0.829151	#N/A	0.0377156	0.431018	-0.728714	0.0114956	-0.1203	-0.113824	#N/A	0.936088	1.1375	#N/A	-0.124923	-0.992684	-0.820936	-1.26731	-0.887787		MT18B_4315_secA1	no
MT18B_1855	Rv1407		Rv1407	probable Fmu protein (Sun protein)	CDS	68.8729	1.05711	0.588009	1.79778	0.072212	0.17056	68.8729	1.97412	0.68386	2.88674	0.00389258	0.0160644	68.8729	0.631011	0.672314	0.938567	0.347953	NA	#N/A	-0.962888	-0.752562	0.452714	-0.0247367	0.4647	0.404147	#N/A	0.189877	#N/A	-0.336488	-0.320752	-0.340298	0.619206	0.507626	0.71808		MT18B_1855_Rv1407	no
MT18B_4304	Rv3230c		Rv3230c	stearoyl-CoA 9-desaturase electron transfer partner	CDS	641.848	1.05557	0.362227	2.91411	0.00356707	0.0169886	641.848	0.970832	0.440038	2.20625	0.0273667	0.0737338	641.848	0.934969	0.432409	2.16223	0.0306001	0.427579	#N/A	-2.25745	-1.94884	0.266286	0.0648829	-0.3585	0.640471	-1.62293	0.458732	1	4.63656	-0.62209	-0.271891	1.21549	0.025511	1.12759		MT18B_4304_Rv3230c	no
MT18B_3451	Rv2601A	vapB41	vapB41	antitoxin VapB41	CDS	176.564	1.05439	0.485037	2.17383	0.0297176	0.0892473	176.564	1.28432	0.57923	2.21729	0.0266034	0.0720333	176.564	0.458263	0.567875	0.80698	0.419678	0.804628	#N/A	#N/A	#N/A	0.645	#N/A	#N/A	#N/A	#N/A	#N/A	#N/A	#N/A	#N/A	#N/A	#N/A	#N/A	#N/A		MT18B_3451_vapB41	no
MT18B_2402	Rv1844c	gnd1	gnd1	6-phosphogluconate dehydrogenase	CDS	896.955	1.05417	0.48863	2.15739	0.0309751	0.092071	896.955	2.35807	0.573565	4.11126	3.93502e-05	0.000427749	896.955	0.905203	0.572165	1.58206	0.113635	0.602742	#N/A	-0.522979	-0.0665223	-0.965143	-0.291592	-0.4344	-0.149971	#N/A	0.521051	#N/A	0.516548	0.0165861	-0.261952	#N/A	#N/A	#N/A		MT18B_2402_gnd1	no
MT18B_7022		mcr7	mcr7	putative small regulatory RNA	ncRNA	2776.31	1.0541	0.73276	1.43854	NA	NA	2776.31	2.05079	0.805934	2.54461	NA	NA	2776.31	0.811421	0.805804	1.00697	NA	NA	#N/A	#N/A	#N/A	#N/A	#N/A	#N/A	#N/A	#N/A	#N/A	#N/A	#N/A	#N/A	#N/A	#N/A	#N/A	#N/A	#N/A	#N/A	yes
MT18B_1152	Rv0887c		Rv0887c	hypothetical protein	CDS	70.6176	1.05301	0.635323	1.65743	0.0974317	0.210261	70.6176	-1.07609	0.758736	-1.41827	0.156112	0.279077	70.6176	-0.935831	0.723198	-1.29402	0.195659	NA	#N/A	0.976322	0.553359	0.76	0.0172093	0.4647	-1.51741	#N/A	0.449253	#N/A	0.490721	0.0214398	-0.211238	0.747682	0.543399	-0.000306707		MT18B_1152_Rv0887c	no
MT18B_1194	Rv0916c		Rv0916c	PE family protein	CDS	57.1554	1.05263	0.683292	1.54052	0.123433	0.249112	57.1554	2.42732	0.768211	3.15971	0.00157928	0.00772637	57.1554	0.344204	0.762676	0.451311	0.651765	NA	#N/A	-0.523961	-0.13333	0.386	#N/A	-0.1681	-0.707706	#N/A	#N/A	#N/A	0.840069	-0.633156	-0.555409	-0.638082	-1.06703	-0.260988		MT18B_1194_Rv0916c	no
MT18B_0850	Rv0667	rpoB	rpoB	DNA-directed RNA polymerase beta subunit	CDS	19245.2	1.05201	0.501036	2.09966	0.0357587	0.102572	19245.2	0.026349	0.585986	0.0449652	0.964135	0.978374	19245.2	0.256404	0.585744	0.437741	0.661574	0.896409	#N/A	0.447981	-0.262921	0.886143	-0.253257	0.2016	0.308059	#N/A	1.70162	#N/A	-1.83089	-0.447345	-1.58048	-0.676819	-0.85216	-0.572153		MT18B_0850_rpoB	no
MT18B_1803	Rv1364c		Rv1364c	hypothetical protein	CDS	391.302	1.05187	0.28457	3.69634	0.000218729	0.00192318	391.302	0.692994	0.358908	1.93084	0.053503	0.124422	391.302	0.110828	0.343349	0.322786	0.746857	0.925675	#N/A	-0.12955	-0.0596264	0.513857	-0.365871	-0.6666	-0.0412353	2.57531	2.76871	0.847997	0.665154	-0.262445	0.00964263	0.141295	0.204211	0.0206625		MT18B_1803_Rv1364c	no
MT18B_1842	Rv1395		Rv1395	transcriptional regulator	CDS	44.6802	1.0515	0.519177	2.02532	0.0428341	0.116573	44.6802	1.45	0.629275	2.30424	0.0212092	0.060804	44.6802	0.897755	0.599234	1.49817	0.134089	NA	#N/A	0.134618	1.16346	2.159	1.0314	-0.3219	0.142412	#N/A	2.19933	#N/A	-0.333561	-0.305362	-0.178808	#N/A	#N/A	#N/A		MT18B_1842_Rv1395	no
MT18B_5300	Rv2369c		Rv2369c	hypothetical protein	CDS	179.672	1.05131	0.847542	1.24042	NA	NA	179.672	1.31593	0.885078	1.4868	NA	NA	179.672	0.81748	0.884675	0.924046	NA	NA	#N/A	-0.153441	-0.0490557	0.159	0.221568	0.1635	0.217029	2.45418	0.37629	#N/A	0.205646	-0.0581603	-0.0581514	0.431424	0.225268	1.02314		MT18B_5300_Rv2369c	no
MT18B_3993	Rv3008		Rv3008	hypothetical protein	CDS	169.913	1.05045	0.472781	2.22185	NA	NA	169.913	0.775344	0.571294	1.35717	NA	NA	169.913	0.36086	0.554942	0.650267	NA	NA	#N/A	1.05148	1.56257	0.371286	0.125651	-0.1844	0.329824	#N/A	-0.490051	#N/A	-0.529276	-0.610121	-0.240643	0.198281	-0.189736	0.337801		MT18B_3993_Rv3008	no
MT18B_0119	Rv0085	hycP	hycP	putative hydrogenase HycP	CDS	68.172	1.04922	0.840233	1.24872	0.211766	0.363082	68.172	2.17894	0.881549	2.47172	0.0134465	0.0428381	68.172	1.16979	0.880543	1.32848	0.184019	NA	#N/A	0.0962735	-0.0618623	-0.359714	0.750178	-0.074	-0.674941	#N/A	-0.58208	#N/A	#N/A	0.00309192	-0.200311	0.561178	0.236307	0.681517		MT18B_0119_hycP	no
MT18B_1117	Rv0857		Rv0857	hypothetical protein	CDS	345.919	1.0492	0.429282	2.44407	0.0145225	0.0507681	345.919	0.775402	0.518283	1.4961	0.134628	0.24893	345.919	0.430395	0.507804	0.847563	0.396682	0.804628	#N/A	0.880838	1.16643	0.0635714	0.0607392	-0.1844	-0.542412	1.79494	0.530737	#N/A	-0.145871	0.00405244	-0.0295346	-0.115967	-0.348048	-0.590316		MT18B_1117_Rv0857	no
MT18B_0877	Rv0687		Rv0687	putative short-chain type dehydrogenase/reductase	CDS	308.614	1.04814	0.333851	3.13955	0.00169209	0.0096454	308.614	0.947518	0.414547	2.28567	0.0222737	0.063189	308.614	0.466168	0.399788	1.16604	0.243599	0.746124	#N/A	-0.310709	0.533602	2.484	-0.444184	0.0704	-0.277441	#N/A	-0.00819852	#N/A	0.116841	-0.361278	0.461916	-0.421212	-0.451113	-0.502828		MT18B_0877_Rv0687	no
MT18B_4124	Rv3103c		Rv3103c	hypothetical protein	CDS	172.303	1.04796	0.558583	1.87611	0.0606402	0.150682	172.303	2.49603	0.648138	3.85108	0.000117598	0.00099681	172.303	0.92173	0.643415	1.43256	0.151984	0.656615	#N/A	-0.667762	-0.633032	-0.973429	0.240009	0.0286	0.0644706	#N/A	-0.820277	#N/A	-0.107578	-0.222149	-0.494374	#N/A	#N/A	#N/A		MT18B_4124_Rv3103c	no
MT18B_4013	Rv3022A		Rv3022A	PE family protein	CDS	4.20356	1.04774	0.598325	1.75112	0.0799247	0.184358	4.20356	1.53727	0.723645	2.12434	0.0336417	0.0871542	4.20356	0.619067	0.666388	0.928989	0.352895	NA	#N/A	#N/A	#N/A	#N/A	#N/A	#N/A	#N/A	#N/A	#N/A	#N/A	#N/A	#N/A	#N/A	#N/A	#N/A	#N/A		MT18B_4013_Rv3022A	yes
MT18B_0402	Rv0323c		Rv0323c	hypothetical protein	CDS	51.3291	1.04138	0.596694	1.74525	NA	NA	51.3291	0.671582	0.708161	0.948347	NA	NA	51.3291	0.0887135	0.682879	0.129911	NA	NA	#N/A	-0.198131	0.189183	1.27657	0.111031	-0.0893	-0.952941	#N/A	-0.401	#N/A	0.06843	-0.391935	-0.270232	0.85382	1.19438	1.34283		MT18B_0402_Rv0323c	no
MT18B_2455	Rv1888c		Rv1888c	transmembrane protein	CDS	299.074	1.03849	0.593502	1.74977	0.0801577	0.184588	299.074	0.53516	0.686488	0.779562	0.435649	0.575844	299.074	0.627025	0.679568	0.922682	0.356173	0.788829	#N/A	0.707588	0.932001	1.887	0.0799754	-0.152	0.326294	#N/A	1.69451	#N/A	0.927147	-0.192843	0.250786	0.136731	-0.197852	-0.38753		MT18B_2455_Rv1888c	no
MT18B_4268	Rv3203	lipV	lipV	putative lipase LipV	CDS	90.4161	1.03743	0.365507	2.83833	0.00453498	0.0205353	90.4161	2.13831	0.450979	4.74148	2.12161e-06	4.08301e-05	90.4161	0.280036	0.43501	0.643746	0.51974	NA	#N/A	-0.173881	0.375044	-0.193143	0.314986	-0.2176	-0.498735	#N/A	-0.587128	#N/A	0.808224	0.0965302	0.458546	#N/A	#N/A	#N/A		MT18B_4268_lipV	no
MT18B_2178	Rv1674c		Rv1674c	transcriptional regulator, ArsR family	CDS	17.8562	1.03595	0.379962	2.72645	0.00640193	0.0269811	17.8562	1.4976	0.494861	3.02631	0.00247558	0.0111697	17.8562	0.365119	0.445918	0.818803	0.412899	NA	#N/A	-0.091336	0.455118	1.88986	0.835116	-0.1844	-0.645294	#N/A	-0.953625	#N/A	-0.668746	-0.502588	-0.283371	-0.129182	0.00957697	0.308068		MT18B_2178_Rv1674c	no
MT18B_3376	Rv2539c	aroK	aroK	shikimate kinase	CDS	70.9493	1.03474	0.619455	1.6704	0.0948396	0.206314	70.9493	2.06006	0.712272	2.89224	0.0038251	0.0158453	70.9493	0.576299	0.703204	0.819534	0.412482	NA	#N/A	-0.263375	-0.312131	-0.782429	0.0813396	0.0976	0.706059	#N/A	0.0840643	#N/A	-0.0187092	-0.35674	-0.546598	0.0526813	-0.302455	0.0774971		MT18B_3376_aroK	no
MT18B_1277	Rv0976c		Rv0976c	hypothetical protein	CDS	75.2012	1.03317	0.542359	1.90496	0.0567847	0.143272	75.2012	1.0481	0.649571	1.61352	0.106631	0.209268	75.2012	1.19305	0.624878	1.90925	0.0562293	NA	#N/A	-1.14851	-1.01272	3.49914	-0.100051	-1.1203	-3.48918	#N/A	-1.09954	0.678072	0.297267	-0.18422	0.0225229	0.316186	0.142916	0.0713208		MT18B_1277_Rv0976c	no
MT18B_2489	Rv1912c	fadB5	fadB5	oxidoreductase FadB5	CDS	165.763	1.03087	0.326235	3.1599	0.00157824	0.0092011	165.763	0.44456	0.421213	1.05543	0.29123	0.435361	165.763	0.0846575	0.391765	0.216093	0.828916	0.949647	#N/A	-0.336899	0.298164	0.816286	0.428678	-1.1203	-0.171706	#N/A	-0.678072	#N/A	0.179307	-0.521904	-0.583385	0.375715	0.661114	0.718747		MT18B_2489_fadB5	no
MT18B_4618	Rv3468c		Rv3468c	hypothetical protein	CDS	57.5779	1.03028	0.417905	2.46536	0.0136877	0.0483732	57.5779	1.1829	0.526311	2.24753	0.0246064	0.0680464	57.5779	0.293387	0.493767	0.594182	0.55239	NA	#N/A	-0.120992	0.432886	1.64843	0.320773	-0.6666	-1.11867	#N/A	-0.728176	#N/A	#N/A	-0.142235	-0.189611	0.312628	0.383103	-0.159109		MT18B_4618_Rv3468c	no
MT18B_1149	Rv0884c	serC	serC	putative phosphoserine aminotransferase	CDS	369.109	1.02843	0.302325	3.40174	0.000669595	0.00471215	369.109	1.14926	0.375583	3.05993	0.00221388	0.0101591	369.109	0.14953	0.36394	0.410863	0.681173	0.903934	#N/A	1.43832	0.412147	0.0254286	0.0976108	0.0144	0.158735	#N/A	0.345207	#N/A	1.15397	0.178956	-0.161573	0.118429	0.509191	0.539134		MT18B_1149_serC	no
MT18B_0567	Rv0457c		Rv0457c	hypothetical protein	CDS	117.996	1.02815	0.43353	2.37157	0.0177127	0.0597242	117.996	0.835641	0.535491	1.56051	0.118639	0.226241	117.996	0.344815	0.511814	0.673712	0.500495	NA	#N/A	-0.422892	-0.345684	-0.502143	0.299831	0.3334	0.384794	#N/A	-0.691212	0.678072	0.19811	0.217894	-0.0240503	-0.123616	0.247773	-0.38368		MT18B_0567_Rv0457c	no
MT18B_0839	Rv0657c		Rv0657c	hypothetical protein	CDS	43.3653	1.02794	0.512087	2.00734	0.044713	0.120294	43.3653	-0.00856759	0.648941	-0.0132024	0.989466	0.994859	43.3653	0.308478	0.595668	0.517869	0.60455	NA	#N/A	0.0919026	0.53527	-0.124286	0.380729	0.0286	0.154382	#N/A	1.14796	#N/A	-0.3922	-0.13894	-0.00880474	0.246424	-0.223138	0.445586		MT18B_0839_Rv0657c	no
MT18B_1959	Rv1488		Rv1488	hypothetical protein	CDS	556.647	1.02612	0.213465	4.80699	1.53219e-06	3.32151e-05	556.647	0.773965	0.273462	2.83025	0.00465118	0.0185066	556.647	0.237921	0.25886	0.919111	0.358038	0.788829	#N/A	0.2199	0.0259453	0.477429	-0.0144996	-0.0439	0.311706	#N/A	2.64893	#N/A	#N/A	0.145725	0.187118	0.835453	0.769659	0.64923		MT18B_1959_Rv1488	no
MT18B_2325	Rv1781c	malQ	malQ	4-Alpha-glucanotransferase	CDS	70.0991	1.0261	0.422408	2.42917	0.0151333	0.0524188	70.0991	2.77409	0.507141	5.47006	4.49895e-08	2.06951e-06	70.0991	0.587215	0.49523	1.18574	0.235725	NA	#N/A	-0.517125	-0.555916	-0.651143	-0.121863	0.3334	-0.269235	#N/A	-0.496821	#N/A	0.317962	0.320815	0.296511	-0.272655	0.174851	-0.0395635		MT18B_2325_malQ	no
MT18B_4596	Rv3452	cut4	cut4	probable cutinase precursor Cut4	CDS	83.0485	1.02367	0.369476	2.77061	0.00559516	0.0241199	83.0485	1.05955	0.471935	2.24511	0.024761	0.0683237	83.0485	0.618172	0.437624	1.41256	0.157784	NA	#N/A	-0.0748094	0.503353	1.41914	0.368489	-0.1844	0.206118	#N/A	-0.757956	#N/A	0.390214	-0.25069	-0.00879072	#N/A	#N/A	#N/A		MT18B_4596_cut4	no
MT18B_0861	Rv0675	echA5	echA5	enoyl-CoA hydratase	CDS	74.2797	1.02209	0.433592	2.35725	0.0184108	0.0613478	74.2797	1.44605	0.535763	2.69906	0.00695367	0.0255397	74.2797	0.606165	0.509408	1.18994	0.23407	NA	#N/A	-4.23824	-3.4778	0.551429	0.0717627	-0.0145	0.0186765	#N/A	0.648619	#N/A	0.370426	-0.512704	-0.175956	0.509167	0.181594	-0.0635036		MT18B_0861_echA5	no
MT18B_0764	Rv0608	vapB28	vapB28	antitoxin VapB28	CDS	445.395	1.02028	0.77206	1.32151	NA	NA	445.395	1.05569	0.837276	1.26086	NA	NA	445.395	0.804152	0.836351	0.9615	NA	NA	#N/A	1.04255	0.137415	1.75729	0.652601	0.3561	0.531147	#N/A	0.709585	#N/A	-1.36317	-1.10627	-1.19377	-0.00456939	-0.237924	-0.922179		MT18B_0764_vapB28	no
MT18B_1425	Rv1080c	greA	greA	transcription elongation factor, GreA	CDS	2640.27	1.01879	0.449925	2.26435	0.0235528	0.074782	2640.27	0.545427	0.532477	1.02432	0.305684	0.450759	2640.27	0.6156	0.530845	1.15966	0.246187	0.746124	#N/A	0.605046	-0.371115	-1.37057	-0.0439433	-0.0893	0.498529	#N/A	1.45628	1.20163	#N/A	0.101881	-0.868796	-1.69675	-2.04769	-1.79221		MT18B_1425_greA	no
MT18B_3799	Rv2870c	dxr	dxr	1-deoxy-d-xylulose 5-phosphate reductoisomerase	CDS	209.069	1.01604	0.361574	2.81006	0.00495322	0.0220585	209.069	1.80218	0.442264	4.0749	4.60347e-05	0.000479676	209.069	0.535017	0.430698	1.24221	0.21416	0.711982	#N/A	-0.475789	-0.544914	-0.770429	0.0962619	0.1506	-0.148941	#N/A	1.19828	#N/A	1.06011	-0.272907	0.0334966	#N/A	#N/A	#N/A		MT18B_3799_dxr	no
MT18B_1563	Rv1178		Rv1178	hypothetical protein	CDS	626.198	1.01546	0.485555	2.09135	0.0364968	0.104135	626.198	1.52016	0.572057	2.65735	0.00787568	0.028052	626.198	0.734014	0.568886	1.29027	0.196958	0.705806	#N/A	0.783795	1.20796	-0.432714	-0.416962	0.3448	1.10094	#N/A	1.69019	#N/A	-0.912296	0.189966	0.0545565	-1.07366	-1.04517	-0.403827		MT18B_1563_Rv1178	no
MT18B_0690	Rv0552		Rv0552	hypothetical protein	CDS	139.786	1.01282	0.30716	3.29739	0.000975885	0.00622849	139.786	1.47755	0.38943	3.79412	0.000148167	0.00117413	139.786	0.634192	0.366457	1.7306	0.0835227	NA	#N/A	-0.773749	-0.339465	-0.129429	0.257011	0	-0.293176	#N/A	-0.816884	#N/A	#N/A	-0.516258	-0.306247	0.102384	-0.0376153	-0.0238964		MT18B_0690_Rv0552	no
MT18B_1180	Rv0906		Rv0906	hypothetical protein	CDS	118.108	1.01127	0.540173	1.87211	0.0611907	0.15165	118.108	0.743486	0.642252	1.15762	0.247018	0.387261	118.108	-0.0758628	0.626694	-0.121052	0.90365	NA	#N/A	0.338268	-0.125132	-1.81529	0.100305	0.2016	-0.0165588	#N/A	-0.515948	0.765535	0.0608413	-0.0986635	-0.748735	-0.515983	-0.330334	-0.0520766		MT18B_1180_Rv0906	no
MT18B_0708	Rv0568	cyp135B1	cyp135B1	cytochrome p450 135b1	CDS	538.585	1.01099	0.345611	2.92522	0.00344211	0.0166067	538.585	1.85785	0.418575	4.4385	9.05872e-06	0.000129922	538.585	0.800105	0.413137	1.93666	0.0527873	0.504813	#N/A	0.227484	0.431713	-0.0324286	0.261832	-0.1047	-0.121824	#N/A	0.538373	#N/A	0.248887	-0.46769	-0.305201	-0.145257	-0.534661	-0.124951		MT18B_0708_cyp135B1	no
MT18B_2825	Rv2142A	parD2	parD2	putative antitoxin ParD2	CDS	202.017	1.01064	0.532773	1.89694	0.0578355	0.145437	202.017	-0.122938	0.636158	-0.193251	0.846762	0.89873	202.017	0.0489486	0.618809	0.0791012	0.936952	0.971181	#N/A	#N/A	#N/A	#N/A	#N/A	#N/A	#N/A	#N/A	#N/A	#N/A	#N/A	#N/A	#N/A	#N/A	#N/A	#N/A		MT18B_2825_parD2	yes
MT18B_1151	Rv0886	fprB	fprB	probable ferredoxin/ferredoxin--NADP reductase	CDS	215.996	1.01059	0.555432	1.81947	0.0688399	0.164866	215.996	1.69429	0.646737	2.61975	0.00879932	0.030619	215.996	0.439196	0.641385	0.684762	0.493494	0.834337	#N/A	1.44804	0.857956	-0.744143	0.308011	0.3103	0.265265	#N/A	0.613846	#N/A	0.639721	2.30151	0.00817865	0.591434	0.0118598	0.886735	DORM_2	MT18B_1151_fprB_DORM_2	no
MT18B_4216	Rv3171c		Rv3171c	hypothetical protein	CDS	463.009	1.00984	0.616113	1.63905	NA	NA	463.009	2.22041	0.702935	3.15876	NA	NA	463.009	0.386087	0.701635	0.550268	NA	NA	#N/A	-0.490073	0.0881966	0.0557143	0.167358	-0.6215	-0.248118	1.9486	1.94548	#N/A	#N/A	-0.401091	-0.172284	1.14126	0.617046	0.715352		MT18B_4216_Rv3171c	no
MT18B_4530	Rv3407	vapB47	vapB47	putative antitoxin VapB47	CDS	368.891	1.00849	0.709009	1.42239	NA	NA	368.891	0.774081	0.788247	0.982028	NA	NA	368.891	0.627093	0.785928	0.797901	NA	NA	#N/A	0.513124	0.406993	-0.655857	-0.411195	0.2869	0.249118	#N/A	1.92524	#N/A	-0.612786	0.236751	-0.216161	-1.48355	-1.46172	-1.66159		MT18B_4530_vapB47	no
MT18B_2119		leuV	leuV	tRNA-Leu	tRNA	57.455	1.00824	0.725286	1.39012	NA	NA	57.455	0.223368	0.813592	0.274545	NA	NA	57.455	0.636104	0.798886	0.796238	NA	NA	#N/A	#N/A	#N/A	#N/A	#N/A	#N/A	#N/A	#N/A	#N/A	#N/A	#N/A	#N/A	#N/A	#N/A	#N/A	#N/A	#N/A	#N/A	yes
MT18B_0482	Rv0389	purT	purT	phosphoribosylglycinamide formyltransferase 2	CDS	160.189	1.00762	0.559661	1.80041	0.0717964	0.169996	160.189	1.47974	0.653465	2.26445	0.0235463	0.0656441	160.189	0.684723	0.64514	1.06136	0.288528	NA	#N/A	-0.494132	-0.263244	0.373286	0.432959	-0.7131	-0.430324	#N/A	0.233479	#N/A	0.588465	-0.318529	-0.331381	-0.103586	-0.20991	0.886873		MT18B_0482_purT	no
MT18B_1754	Rv1323	fadA4	fadA4	acetyl-CoA acetyltransferase	CDS	2211.19	1.00689	0.288053	3.49549	0.000473184	0.00356258	2211.19	0.504099	0.351057	1.43594	0.151018	0.271775	2211.19	-0.167542	0.347634	-0.481949	0.629842	0.88586	#N/A	0.271956	0.0349359	-2.06729	0.0229004	-0.074	0.395471	#N/A	1.57289	#N/A	-0.369994	-0.359617	-0.988704	-0.224942	-0.902687	-0.300463		MT18B_1754_fadA4	no
MT18B_2551	Rv1961		Rv1961	hypothetical protein	CDS	17.6178	1.00614	0.502658	2.00165	0.0453225	0.121677	17.6178	0.363016	0.654363	0.554763	0.579056	0.697828	17.6178	-0.232194	0.592425	-0.391938	0.695104	NA	#N/A	-0.242506	0.232315	2.98871	-0.296899	-0.2345	-0.787382	#N/A	0.146221	#N/A	#N/A	-0.433631	-0.182074	-0.0922305	-0.217836	-0.343052		MT18B_2551_Rv1961	no
MT18B_0404	Rv0325/Rv0326		Rv0325/Rv0326	hypothetical protein	CDS	55.0459	1.00571	0.425412	2.36408	0.0180749	0.0605768	55.0459	0.331247	0.553948	0.597974	0.549857	0.674272	55.0459	-0.028695	0.504593	-0.0568676	0.954651	NA	#N/A	#N/A	#N/A	#N/A	#N/A	#N/A	#N/A	#N/A	#N/A	#N/A	#N/A	#N/A	#N/A	#N/A	#N/A	#N/A	#N/A	#N/A	yes
MT18B_5254	Rv2661c		Rv2661c	hypothetical protein	CDS	4.08482	1.00438	0.709267	1.41608	0.156751	0.294748	4.08482	-0.279451	0.841574	-0.332057	0.739846	0.824431	4.08482	0.313347	0.781902	0.40075	0.688604	NA	#N/A	0.431071	1.79454	0.971	0.413594	0.433	-0.282794	4.74255	1.18312	#N/A	0.384256	0.0965818	0.211469	0.63969	0.723382	0.32497		MT18B_5254_Rv2661c	no
MT18B_1793	Rv1356c		Rv1356c	hypothetical protein	CDS	20.8917	1.0033	0.40072	2.50375	0.0122886	0.0443547	20.8917	0.243946	0.556871	0.438066	0.661339	0.76591	20.8917	0.214813	0.473631	0.453544	0.650157	NA	#N/A	-0.109779	-0.104548	0.00528571	0.16221	1.4594	-3.06919	#N/A	-1.09851	1.07039	#N/A	-0.321929	-0.472246	-0.116847	-0.191371	-0.47134		MT18B_1793_Rv1356c	no
MT18B_4977	Rv3751		Rv3751	integrase	CDS	1.28851	1.00133	0.808543	1.23844	0.215555	0.367075	1.28851	0.713526	0.873339	0.817009	0.413923	0.556818	1.28851	0.516786	0.852958	0.605875	0.544598	NA	#N/A	2.61956	1.48296	2.08743	0.994942	0.1635	-0.807471	#N/A	-0.0227811	#N/A	0.289159	-0.15457	-0.296599	0.322718	0.45643	0.437611		MT18B_4977_Rv3751	no
MT18B_2714	Rv2063	mazE7	mazE7	putative antitoxin MazE7	CDS	14.8733	1.00096	0.531387	1.88368	0.0596087	0.149002	14.8733	0.798631	0.67269	1.18722	0.235141	0.375986	14.8733	0.73544	0.606924	1.21175	0.225608	NA	#N/A	#N/A	#N/A	0.855857	#N/A	#N/A	#N/A	#N/A	#N/A	#N/A	#N/A	#N/A	#N/A	#N/A	#N/A	#N/A		MT18B_2714_mazE7	no
MT18B_2331	Rv1787		Rv1787	PPE family protein	CDS	132.357	0.999487	0.374837	2.66646	0.00766555	0.0310723	132.357	0.803573	0.472153	1.70193	0.0887679	0.181862	132.357	0.229003	0.446565	0.512809	0.608085	NA	#N/A	0.232064	-0.187215	-0.247857	#N/A	-0.1681	0.197353	#N/A	#N/A	#N/A	5.24091	0.01744	-1.7976	#N/A	#N/A	#N/A		MT18B_2331_Rv1787	no
MT18B_1395	Rv1056		Rv1056	hypothetical protein	CDS	106.586	0.998778	0.542822	1.83997	0.065772	0.159853	106.586	-0.207687	0.657738	-0.31576	0.752185	0.833257	106.586	0.0139697	0.629167	0.0222035	0.982286	NA	#N/A	-0.570183	0.0160545	0.998857	-0.0291463	0.3674	-0.792412	#N/A	0.231023	0.765535	#N/A	-0.299834	-0.0664956	0.161548	0.0935415	-0.00191214		MT18B_1395_Rv1056	no
MT18B_4288	Rv3219	whiB1	whiB1	whib-like transcriptional regulatory protein WhiB1	CDS	9386.87	0.998394	0.316077	3.15871	0.00158472	0.00921639	9386.87	0.851302	0.380833	2.23537	0.0253932	0.0695089	9386.87	0.763507	0.380133	2.00852	0.0445877	0.467534	#N/A	2.91003	1.68159	-0.0764286	-0.309359	0.2016	1.05729	#N/A	1.80281	#N/A	-1.35186	-0.425209	-1.54589	-0.735284	-1.50196	-0.892922		MT18B_4288_whiB1	no
MT18B_5231	Rv1954c		Rv1954c	hypothetical protein	CDS	15.526	0.998183	0.575725	1.73378	0.0829563	0.188614	15.526	-0.155657	0.734251	-0.211994	0.832111	0.887653	15.526	0.169583	0.660688	0.256676	0.797429	NA	#N/A	0.405026	1.53116	2.35143	0.573375	-1.9434	-1.46374	3.74953	3.27153	#N/A	#N/A	0.302386	0.331232	0.442376	0.41296	0.0556441		MT18B_5231_Rv1954c	no
MT18B_2523	Rv1939		Rv1939	oxidoreductase	CDS	20.8571	0.996007	0.583271	1.70762	0.0877063	0.195988	20.8571	1.89926	0.692889	2.74107	0.006124	0.0231692	20.8571	0.0925726	0.668929	0.138389	0.889933	NA	#N/A	0.0650474	0.424579	0.308571	1.45365	-0.1047	-0.168294	#N/A	-0.11664	#N/A	0.519503	0.0872753	0.177556	0.937293	0.786865	1.33585		MT18B_2523_Rv1939	no
MT18B_4835	Rv3649		Rv3649	hypothetical protein	CDS	54.8773	0.995069	0.67672	1.47043	NA	NA	54.8773	0.718777	0.772873	0.930007	NA	NA	54.8773	0.316904	0.757226	0.418506	NA	NA	#N/A	-0.329492	-0.413457	-0.710714	-0.254978	0.2141	-0.323618	#N/A	-0.513886	#N/A	0.271149	#N/A	#N/A	0.210077	0.312318	0.525431		MT18B_4835_Rv3649	no
MT18B_2981	Rv2266	cyp124	cyp124	putative cytochrome p450 124	CDS	178.071	0.99478	0.346197	2.87345	0.00406013	0.0188374	178.071	1.82395	0.426458	4.27698	1.89446e-05	0.000234292	178.071	0.838871	0.411603	2.03806	0.0415442	0.463103	#N/A	0.627102	1.14097	0.113429	-0.384584	-0.1681	-0.267029	#N/A	0.653519	#N/A	0.710051	0.556077	0.523059	0.43916	0.491109	1.116		MT18B_2981_cyp124	no
MT18B_1895	Rv1442	bisC	bisC	biotin sulfoxide reductase	CDS	429.266	0.991959	0.240557	4.1236	3.72994e-05	0.000448068	429.266	1.1461	0.304244	3.76703	0.000165199	0.00127953	429.266	0.535168	0.290254	1.8438	0.0652129	0.530964	#N/A	-0.686627	-0.606692	-1.42557	-0.07552	-0.074	-0.554853	#N/A	0.727412	0.847997	0.584533	-0.14742	-0.740561	0.300681	-0.059178	0.495668		MT18B_1895_bisC	no
MT18B_5160	Rv3892c		Rv3892c	PPE family protein	CDS	39.347	0.990595	0.475456	2.08346	0.0372092	0.105847	39.347	1.14494	0.592391	1.93274	0.0532681	0.123975	39.347	0.281439	0.556037	0.506152	0.61275	NA	#N/A	0.0454876	0.085344	-0.751571	#N/A	0.5361	0.516559	#N/A	#N/A	#N/A	0.465077	-0.341977	-0.369851	0.0503886	0.0724048	0.0222097		MT18B_5160_Rv3892c	no
MT18B_0858	Rv0672	fadE8	fadE8	probable acyl-CoA dehydrogenase FadE8	CDS	474.977	0.989676	0.364042	2.71858	0.00655636	0.0274784	474.977	1.20868	0.442193	2.73337	0.00626895	0.0236939	474.977	0.195971	0.434968	0.450541	0.652321	0.893854	#N/A	-0.15699	0.0923449	-1.05714	0.0908534	0.3561	0.241147	#N/A	0.314213	-0.678072	#N/A	-0.848322	-0.923354	-0.482451	-0.932912	-0.554122		MT18B_0858_fadE8	no
MT18B_3280	Rv2465c	rpiB	rpiB	ribose-5-phosphate isomerase b	CDS	230.233	0.988684	0.471291	2.09782	0.0359211	0.102881	230.233	2.3757	0.557487	4.26145	2.03104e-05	0.000247132	230.233	0.32833	0.553219	0.59349	0.552854	0.860653	#N/A	0.00119766	0.480763	3.06971	-0.349235	0.5558	0.877147	#N/A	0.612588	#N/A	0.24862	0.043822	0.126361	#N/A	#N/A	#N/A		MT18B_3280_rpiB	no
MT18B_1935	Rv1469	ctpD	ctpD	probable cation transporter p-type ATPase d CtpD	CDS	16.1083	0.988396	0.474349	2.08369	0.0371884	0.105847	16.1083	0.968199	0.612168	1.58159	0.113743	0.219232	16.1083	0.0404099	0.557477	0.0724871	0.942214	NA	#N/A	0.313479	0.460594	-0.265143	-0.110916	-0.6897	-1.31029	#N/A	2.02692	#N/A	-0.665094	-0.886357	-0.816976	0.196829	0.158319	-0.0613941		MT18B_1935_ctpD	no
MT18B_0105	Rv0076c		Rv0076c	probable membrane protein	CDS	40.3873	0.988246	0.555731	1.77828	0.0753576	0.176333	40.3873	0.393301	0.68329	0.5756	0.564886	0.687392	40.3873	1.24484	0.636173	1.95676	0.0503758	NA	#N/A	0.789526	0.846398	1.81014	0.00432161	0.0144	0.740265	#N/A	0.060278	-0.765535	1.54576	-0.159354	0.00708375	-0.0371962	0.405762	0.442991		MT18B_0105_Rv0076c	no
MT18B_0634	Rv0509	hemA	hemA	glutamyl-tRNA reductase	CDS	2646.36	0.987482	0.570279	1.73158	0.0833487	0.189278	2646.36	2.73946	0.657091	4.16907	3.05842e-05	0.000349586	2646.36	0.843398	0.656844	1.28402	0.199136	0.705806	#N/A	0.146686	-0.123847	-1.29214	-0.121863	0.1375	-0.120118	#N/A	3.87204	#N/A	-0.90422	-0.492505	-0.701405	-0.76541	-0.88098	-0.259459		MT18B_0634_hemA	no
MT18B_3314	Rv2490c		Rv2490c	PE family protein	CDS	17.9614	0.987113	0.756514	1.30482	0.191955	0.33993	17.9614	0.888643	0.840129	1.05775	0.290171	0.434417	17.9614	0.471063	0.822982	0.572386	0.567061	NA	#N/A	-2.10509	-1.60429	-0.0418571	#N/A	0.3219	-0.454529	#N/A	#N/A	#N/A	1.21477	-0.484612	-0.596502	-0.128464	-0.51787	-0.0939491		MT18B_3314_Rv2490c	no
MT18B_5090	Rv3843c		Rv3843c	hypothetical protein	CDS	923.628	0.984486	0.443106	2.22178	0.026298	0.0808943	923.628	1.84813	0.525167	3.51913	0.000432964	0.00281863	923.628	0.493118	0.523202	0.942501	0.345936	0.787639	#N/A	-0.0852666	0.585386	0.280857	-0.28279	0.0286	0.537676	#N/A	0.695697	0.765535	#N/A	-0.222667	-0.232313	0.388109	0.196393	0.101795		MT18B_5090_Rv3843c	no
MT18B_3763	Rv2842c		Rv2842c	hypothetical protein	CDS	790.128	0.984369	0.591865	1.66316	0.0962795	0.208477	790.128	1.89699	0.679324	2.79247	0.0052308	0.020425	790.128	0.901957	0.678067	1.33019	0.183456	0.703243	#N/A	-0.366634	0.711907	-0.0371429	0.163499	0.1763	-0.102941	#N/A	1.20956	0.847997	-1.13109	-0.24817	-0.0631548	0.633561	0.467996	0.154022		MT18B_3763_Rv2842c	no
MT18B_1541	Rv1159A		Rv1159A	pterin-4-alpha-carbinolamine dehydratase	CDS	183.601	0.983786	0.382394	2.5727	0.0100909	0.0381316	183.601	0.474721	0.478623	0.991847	0.321272	0.466271	183.601	0.091108	0.455749	0.199908	0.841552	0.953248	#N/A	#N/A	#N/A	0.370571	#N/A	#N/A	#N/A	#N/A	#N/A	#N/A	#N/A	#N/A	#N/A	#N/A	#N/A	#N/A		MT18B_1541_Rv1159A	no
MT18B_5041	Rv3802c		Rv3802c	hypothetical protein	CDS	550.524	0.981679	0.346357	2.8343	0.00459265	0.0207467	550.524	0.987275	0.422682	2.33574	0.0195049	0.0569447	550.524	0.517843	0.414448	1.24948	0.21149	0.711982	#N/A	0.210918	0.539398	-0.286286	0.0229004	0.1763	0.206324	#N/A	0.776525	0.925999	0.298951	0.0897021	0.0878406	-0.254053	-0.175542	-0.359378		MT18B_5041_Rv3802c	no
MT18B_0959	Rv0744c		Rv0744c	putative transcriptional regulatory protein	CDS	123.609	0.981221	0.687249	1.42775	0.153363	0.29112	123.609	0.773943	0.774084	0.999817	0.317399	0.462965	123.609	0.453707	0.766846	0.591653	0.554083	NA	#N/A	0.604947	0.407932	1.06843	0.381837	-0.2009	0.3615	#N/A	-0.805913	#N/A	#N/A	-0.312046	-0.630726	0.224987	1.16696	0.531141		MT18B_0959_Rv0744c	no
MT18B_2710	Rv2059		Rv2059	hypothetical protein	CDS	127.088	0.981141	0.397778	2.46655	0.013642	0.0482718	127.088	1.87819	0.485454	3.86893	0.000109314	0.000937119	127.088	0.65114	0.470218	1.38476	0.166125	NA	#N/A	-0.455296	-0.459482	0.423143	-0.413115	-0.304	-0.438303	#N/A	-0.911406	#N/A	0.198063	-0.306025	-0.355563	0.445255	0.633239	0.681622		MT18B_2710_Rv2059	no
MT18B_3554	Rv2678c	hemE	hemE	uroporphyrinogen decarboxylase	CDS	152.879	0.980355	0.471264	2.08027	0.037501	0.106276	152.879	1.8439	0.562176	3.27993	0.00103833	0.00560311	152.879	0.385242	0.552775	0.696923	0.485851	NA	#N/A	-0.257067	-0.320858	-0.361286	-0.943416	-0.1047	0.205	#N/A	0.374066	#N/A	#N/A	-0.593936	-0.570941	-0.126822	-0.0839637	0.198042		MT18B_3554_hemE	no
MT18B_3288	Rv2471		Rv2471	probable glucosidase	CDS	279.653	0.979012	0.261987	3.73687	0.000186324	0.00171419	279.653	0.54819	0.339986	1.61239	0.106877	0.209532	279.653	0.431782	0.315543	1.36838	0.171194	0.679167	#N/A	0.0652071	0.0208348	-0.806	0.580145	0.1763	0.148294	#N/A	-0.721024	#N/A	0.478076	-0.316266	-0.550056	-0.246255	-0.109544	-0.05369		MT18B_3288_Rv2471	no
MT18B_1225	Rv0939		Rv0939	hypothetical protein	CDS	788.599	0.978153	0.577936	1.69249	0.0905518	0.200587	788.599	1.34079	0.666139	2.01278	0.0441381	0.107983	788.599	0.482909	0.664436	0.726795	0.467352	0.826011	#N/A	-0.0468431	-0.591705	-1.524	-0.027675	-0.1047	-0.606971	#N/A	0.302173	#N/A	0.0289093	-0.37054	-0.460418	-0.182533	-0.659433	0.683015		MT18B_1225_Rv0939	no
MT18B_4478	Rv3367		Rv3367	PE_PGRS family protein	CDS	171.774	0.977886	0.651877	1.50011	0.133586	0.262441	171.774	2.23443	0.737715	3.02886	0.00245481	0.0110893	171.774	0.912698	0.734381	1.24281	0.213937	0.711982	#N/A	-1.81136	-1.55367	-0.513571	#N/A	-0.8625	-0.712971	1.19535	#N/A	0.765535	1.08729	-0.285334	-0.143466	0.0378559	-0.41372	0.132663		MT18B_4478_Rv3367	no
MT18B_1610	Rv1213	glgC	glgC	glucose-1-phosphate adenylyltransferase	CDS	528.006	0.975674	0.471483	2.06937	0.0385113	0.108084	528.006	1.29907	0.558086	2.32773	0.0199266	0.0579945	528.006	0.343297	0.553967	0.619706	0.535451	0.858468	#N/A	0.0960724	0.553064	0.625	-0.077041	0.2869	0.209382	#N/A	-0.307573	#N/A	1.79303	0.0906889	-0.124697	0.146079	0.0697938	-0.169367		MT18B_1610_glgC	no
MT18B_1841	Rv1394c	cyp132	cyp132	cytochrome p450 132	CDS	206.136	0.97481	0.426782	2.28409	0.022366	0.0716778	206.136	0.667889	0.521515	1.28067	0.200309	0.33241	206.136	0.136577	0.505203	0.27034	0.786899	0.936692	#N/A	1.17499	0.118409	0.575286	-0.556393	0.2987	-0.0386471	1.38405	0.816668	#N/A	2.11382	-0.271521	-0.274145	0.714675	-0.179525	0.124523		MT18B_1841_cyp132	no
MT18B_5253	Rv2644c		Rv2644c	hypothetical protein	CDS	7.15307	0.974449	0.591249	1.64812	0.099328	0.21312	7.15307	0.191595	0.754367	0.253981	0.79951	0.866347	7.15307	-0.532315	0.693274	-0.767828	0.442589	NA	#N/A	0.137855	0.781528	0.385	1.1903	0.546	-0.0306061	#N/A	1.35238	#N/A	-0.243732	-0.341918	-0.291605	0.278561	0.744531	0.266375		MT18B_5253_Rv2644c	no
MT18B_1419	Rv1075c		Rv1075c	conserved exported protein	CDS	44.9542	0.972167	0.767369	1.26688	NA	NA	44.9542	0.891283	0.840519	1.0604	NA	NA	44.9542	0.489112	0.832251	0.587698	NA	NA	#N/A	-0.70523	0.215397	1.43129	0.352759	-0.6897	-0.468147	#N/A	0.00671692	#N/A	-0.410355	-1.01037	-0.612249	#N/A	#N/A	#N/A		MT18B_1419_Rv1075c	no
MT18B_4158			0	putative transposase	CDS	57.0821	0.970066	0.581742	1.66752	0.0954113	0.207217	57.0821	2.11906	0.67796	3.12564	0.00177417	0.00853591	57.0821	0.239856	0.666835	0.359693	0.719077	NA	#N/A	#N/A	#N/A	#N/A	#N/A	#N/A	#N/A	#N/A	#N/A	#N/A	#N/A	#N/A	#N/A	#N/A	#N/A	#N/A	#N/A	#N/A	yes
MT18B_4706	Rv3545c	cyp125	cyp125	steroid c27-monooxygenase	CDS	370.793	0.96902	0.542321	1.7868	0.0739693	0.173407	370.793	1.09789	0.633174	1.73395	0.0829266	0.17422	370.793	0.484776	0.628264	0.771612	0.440344	0.815285	#N/A	-0.331173	1.11576	1.40471	-0.147202	1.0704	0.8285	#N/A	3.45317	#N/A	-0.0849708	-0.242677	0.540357	0.264691	0.401724	0.026319		MT18B_4706_cyp125	no
MT18B_4286	Rv3217c		Rv3217c	probable conserved integral membrane protein	CDS	75.9106	0.968241	0.576325	1.68002	0.0929525	0.203965	75.9106	1.01161	0.679157	1.48951	0.136353	0.251873	75.9106	0.099134	0.662566	0.149621	0.881063	NA	#N/A	0.229573	0.12869	0.112571	0.590722	0.4005	0.468882	#N/A	-0.000480979	#N/A	-0.127883	0.06248	0.104984	-0.00158575	0.133314	-0.349879		MT18B_4286_Rv3217c	no
MT18B_1854	Rv1406	fmt	fmt	methionyl-tRNA formyltransferase	CDS	67.4732	0.965666	0.395969	2.43874	0.0147385	0.0514279	67.4732	1.29575	0.499257	2.59536	0.00944925	0.0323435	67.4732	0.529759	0.467124	1.13409	0.256759	NA	#N/A	0.325789	0.872937	-0.0592857	-0.0409718	0.189	0.301029	#N/A	-0.646865	#N/A	0.0874185	-0.442323	-0.124046	0.0656031	-0.23193	-0.260162		MT18B_1854_fmt	no
MT18B_4578	Rv3436c	glmS	glmS	glucosamine-fructose-6-phosphate aminotransferase	CDS	531.622	0.965194	0.326942	2.95219	0.0031553	0.0156192	531.622	1.14248	0.400168	2.855	0.00430365	0.0173991	531.622	0.289363	0.392302	0.737601	0.460757	0.823357	#N/A	0.28175	0.179639	-0.737571	-0.0908029	-0.2009	-0.161529	#N/A	-0.51526	#N/A	-0.456983	-0.161136	-0.349569	-0.760969	-0.60008	-0.392837		MT18B_4578_glmS	no
MT18B_2687	Rv2041c		Rv2041c	probable sugar-binding lipoprotein	CDS	125.669	0.960898	0.398803	2.40946	0.0159763	0.0549841	125.669	0.787456	0.498586	1.57938	0.114249	0.219872	125.669	0.308921	0.47311	0.652958	0.513784	NA	#N/A	-0.186553	0.367519	-0.766429	0.258217	-0.0145	-0.0991765	#N/A	-0.3934	#N/A	0.404751	0.353611	0.214338	-0.0720266	0.24271	0.288749		MT18B_2687_Rv2041c	no
MT18B_3526	Rv2654c		Rv2654c	hypothetical protein	CDS	0.569709	0.959438	0.901981	1.0637	0.287464	0.45011	0.569709	0.934996	0.835496	1.11909	0.263101	0.404904	0.569709	0.644225	0.883185	0.729433	0.465737	NA	#N/A	-4.68257	-3.20287	0.666143	0.54201	0.1375	0.664029	#N/A	2.64016	#N/A	0.894185	-0.639333	-0.843295	0.867815	1.1929	-0.320649		MT18B_3526_Rv2654c	no
MT18B_3468	Rv2616		Rv2616	hypothetical protein	CDS	22.4544	0.958061	0.417778	2.29323	0.0218349	0.0701544	22.4544	1.76146	0.526874	3.34322	0.00082811	0.00469013	22.4544	0.613327	0.483675	1.26805	0.204779	NA	3.45943	-0.705778	-0.0670516	1.21314	-0.134477	-0.1203	-0.127941	#N/A	0.115477	#N/A	#N/A	-0.394511	-0.258424	0.384794	0.585719	0.645711		MT18B_3468_Rv2616	no
MT18B_2850	Rv2162c		Rv2162c	PE family protein	CDS	1071.03	0.957947	0.747033	1.28234	NA	NA	1071.03	0.881179	0.817761	1.07755	NA	NA	1071.03	0.547224	0.817231	0.669607	NA	NA	#N/A	-1.38596	-1.56545	-0.0202857	#N/A	-0.1047	0.0776471	#N/A	#N/A	#N/A	-1.03888	-0.43735	-0.765569	-0.0625691	-0.969747	-0.520655		MT18B_2850_Rv2162c	no
MT18B_2939	Rv2234	ptpA	ptpA	phosphotyrosine protein phosphatase PtpA	CDS	55.6035	0.957821	0.317028	3.02126	0.00251729	0.0131149	55.6035	0.435116	0.433973	1.00263	0.316037	0.461694	55.6035	-0.338411	0.385919	-0.876898	0.380542	NA	#N/A	-0.32102	0.042483	0.733571	0.221568	0.1763	-0.635559	#N/A	-0.365252	#N/A	-0.268681	-0.22152	-0.147885	0.124836	0.22125	0.308269		MT18B_2939_ptpA	no
MT18B_4804	Rv3626c		Rv3626c	hypothetical protein	CDS	464.941	0.957415	0.273669	3.49844	0.000467984	0.00354465	464.941	0.816527	0.343369	2.37799	0.0174074	0.0522362	464.941	0.236404	0.330154	0.716043	0.473965	0.828868	#N/A	0.204788	0.593673	0.177714	-0.199255	0.0144	-0.0439412	#N/A	-0.324335	#N/A	-0.660133	-0.118964	-0.550301	#N/A	#N/A	#N/A		MT18B_4804_Rv3626c	no
MT18B_3210	Rv2423		Rv2423	hypothetical protein	CDS	100.319	0.954541	0.532283	1.7933	0.0729255	0.171707	100.319	0.693319	0.637288	1.08792	0.27663	0.419899	100.319	0.190306	0.617675	0.308101	0.758006	NA	#N/A	2.75116	0.539367	0.878857	0.275007	-0.5778	-0.590441	#N/A	-1.20313	#N/A	1.64661	-0.0153935	-0.0390435	0.495536	0.990365	1.39231		MT18B_3210_Rv2423	no
MT18B_5072	Rv3825c	pks2	pks2	polyketide synthase Pks2	CDS	7467.72	0.952678	0.618054	1.54142	0.123215	0.248874	7467.72	2.68742	0.703764	3.81864	0.000134189	0.00110757	7467.72	0.849121	0.703693	1.20667	0.227561	0.720993	#N/A	-0.122515	-2.06575	-0.698714	-0.270556	1.6415	1.34506	1.53605	1.63954	#N/A	1.22159	-0.756372	-1.80486	1.27091	0.274257	0.971723		MT18B_5072_pks2	no
MT18B_4841	Rv3652/Rv3653		Rv3652/Rv3653	PE_PGRS family protein	CDS	19.0389	0.95229	0.672903	1.4152	0.157011	0.294796	19.0389	1.50682	0.77442	1.94574	0.0516855	0.121318	19.0389	0.891924	0.748313	1.19191	0.233295	NA	#N/A	#N/A	#N/A	#N/A	#N/A	#N/A	#N/A	#N/A	#N/A	#N/A	#N/A	#N/A	#N/A	#N/A	#N/A	#N/A	#N/A	#N/A	yes
MT18B_0513	Rv0411c	glnH	glnH	probable glutamine-binding lipoprotein GlnH	CDS	304.673	0.95188	0.466458	2.04066	0.041285	0.113504	304.673	1.31021	0.555397	2.35906	0.0183214	0.0542948	304.673	0.522006	0.548072	0.95244	0.340874	0.787002	#N/A	-0.598767	0.894295	0.0687143	0.16221	-0.0893	-0.0778235	#N/A	0.762987	#N/A	0.165666	0.127441	0.39775	-0.333963	0.0115626	-0.399197		MT18B_0513_glnH	no
MT18B_3873	Rv2925c	rnc	rnc	ribonuclease III	CDS	797.199	0.949279	0.278247	3.41165	0.000645717	0.00458562	797.199	1.0992	0.342607	3.20833	0.00133509	0.006861	797.199	0.474477	0.335471	1.41436	0.157256	0.66142	#N/A	0.0167179	0.50831	-0.845143	0.303342	0.2388	0.701294	#N/A	0.977707	0.678072	0.190924	-0.326168	-0.355451	0.193164	-0.200449	0.37383		MT18B_3873_rnc	no
MT18B_6000		rrs	rrs	16S ribosomal RNA	rRNA	1.02333e+08	0.948562	0.701866	1.35149	NA	NA	1.02333e+08	2.48938	0.779992	3.19154	NA	NA	1.02333e+08	0.0528764	0.779992	0.0677909	NA	NA	#N/A	#N/A	#N/A	#N/A	#N/A	#N/A	#N/A	#N/A	#N/A	#N/A	#N/A	#N/A	#N/A	#N/A	#N/A	#N/A	#N/A	#N/A	yes
MT18B_0725	Rv0579		Rv0579	hypothetical protein	CDS	108.552	0.948502	0.385392	2.46113	0.0138498	0.048824	108.552	0.786098	0.487755	1.61167	0.107034	0.209623	108.552	0.645098	0.456267	1.41386	0.157402	NA	#N/A	0.0513728	0.333585	0.764286	-0.436354	-0.0589	0.158029	#N/A	0.75446	#N/A	0.664773	0.0442673	0.248115	#N/A	#N/A	#N/A		MT18B_0725_Rv0579	no
MT18B_2347	Rv1800		Rv1800	PPE family protein	CDS	188.715	0.948097	0.315754	3.00264	0.00267647	0.0136797	188.715	1.05547	0.399011	2.64522	0.00816383	0.0289414	188.715	0.244062	0.378698	0.644477	0.519266	0.850613	#N/A	2.86	1.11496	0.572429	#N/A	-0.4941	-1.273	#N/A	#N/A	#N/A	#N/A	0.0792601	0.00124837	0.192559	0.195164	0.261514		MT18B_2347_Rv1800	no
MT18B_2332	Rv1788		Rv1788	PE family protein	CDS	70.8292	0.947155	0.495923	1.90988	0.0561485	0.142307	70.8292	1.41014	0.598856	2.35473	0.0185361	0.0547091	70.8292	0.647408	0.576986	1.12205	0.26184	NA	#N/A	0.658747	1.04624	-0.599714	#N/A	-0.1047	-0.0650588	#N/A	#N/A	#N/A	#N/A	0.163802	-1.28743	-2.37283	-2.47097	-1.01821		MT18B_2332_Rv1788	no
MT18B_0220	Rv0162c	adhE1	adhE1	probable zinc-type alcohol dehydrogenase e subunit AdhE1	CDS	50.9006	0.94584	0.717484	1.31827	NA	NA	50.9006	1.32854	0.801442	1.65769	NA	NA	50.9006	0.667105	0.791805	0.842512	NA	NA	#N/A	0.201549	0.657004	-0.053	-0.291592	-0.0145	-1.05842	#N/A	-0.687335	#N/A	0.441359	-0.771041	-0.679762	0.143302	-0.307308	-0.0165295		MT18B_0220_adhE1	no
MT18B_1512	Rv1139c		Rv1139c	hypothetical protein	CDS	69.0051	0.945456	0.424584	2.22678	0.0259618	0.0800953	69.0051	0.24338	0.549398	0.442993	0.657771	0.764837	69.0051	0.945962	0.497779	1.90037	0.0573852	NA	#N/A	0.150443	0.713814	0.929571	-0.186065	0.2141	-0.429971	#N/A	0.313052	#N/A	0.708763	-0.142553	-0.031106	0.0222029	-0.148269	-0.0348781		MT18B_1512_Rv1139c	no
MT18B_0411	Rv0332		Rv0332	hypothetical protein	CDS	210.225	0.94324	0.613665	1.53706	NA	NA	210.225	1.39928	0.703703	1.98845	NA	NA	210.225	0.108381	0.69933	0.154979	NA	NA	#N/A	-0.476741	-0.340956	0.496571	-0.516636	-0.2863	-0.106	#N/A	-0.143479	#N/A	-0.0809837	-0.65433	-0.444412	-0.0966574	-0.00594243	0.168551		MT18B_0411_Rv0332	no
MT18B_2266	Rv1740	vapB34	vapB34	antitoxin vapb30	CDS	170.809	0.942165	0.73247	1.28628	NA	NA	170.809	1.15653	0.808361	1.43072	NA	NA	170.809	0.674084	0.805229	0.837133	NA	NA	#N/A	-0.331606	0.371616	0.629571	0.701327	-0.5353	-0.330529	#N/A	0.452068	#N/A	0.508381	0.193423	0.140664	0.86512	0.673157	0.465968		MT18B_2266_vapB34	no
MT18B_0518	Rv0416	thiS	thiS	sulfur carrier protein ThiS	CDS	47.1113	0.941691	0.507802	1.85444	0.0636755	0.156065	47.1113	0.65927	0.629759	1.04686	0.295163	0.439367	47.1113	0.672755	0.588491	1.14319	0.252961	NA	#N/A	-1.19556	-0.50983	0.372	0.199123	0.2141	-0.686147	#N/A	0.624179	#N/A	0.717313	-0.315256	-0.397573	0.0614811	0.0350998	-0.414449		MT18B_0518_thiS	no
MT18B_2413	Rv1853	ureD	ureD	urease accessory protein UreD	CDS	51.6726	0.941364	0.751255	1.25306	0.210186	0.361194	51.6726	1.30493	0.826594	1.57868	0.11441	0.220069	51.6726	0.425381	0.819834	0.518863	0.603856	NA	#N/A	0.185519	1.13926	0.262143	0.328836	-0.1681	-0.216676	#N/A	0.0931094	#N/A	0.730643	-0.173693	-0.354006	#N/A	#N/A	#N/A		MT18B_2413_ureD	no
MT18B_1877	Rv1429		Rv1429	hypothetical protein	CDS	144.774	0.941306	0.385198	2.4437	0.0145377	0.0507741	144.774	1.06918	0.478252	2.23561	0.0253775	0.0695089	144.774	0.245883	0.458044	0.536811	0.591398	NA	#N/A	-0.636939	-0.0359072	1.40543	-0.171368	0.0426	-0.524794	#N/A	-0.87479	#N/A	#N/A	-0.431387	-0.683323	-0.078023	0.473402	0.495543		MT18B_1877_Rv1429	no
MT18B_1928	Rv1464	csd	csd	cysteine desulfurase	CDS	639.814	0.940818	0.405725	2.31886	0.0204029	0.066683	639.814	0.150574	0.490888	0.306737	0.759044	0.837902	639.814	0.102533	0.482087	0.212687	0.831571	0.950286	#N/A	-0.678685	-0.109692	-0.781571	0.342555	0.5261	0.842882	1.44361	1.44325	1.07039	#N/A	-1.12158	-1.6735	-0.618201	-1.07072	0.432731		MT18B_1928_csd	no
MT18B_4531	Rv3408	vapC47	vapC47	putative toxin VapC47	CDS	155.601	0.940446	0.452935	2.07634	0.0378626	0.10682	155.601	-0.296853	0.564581	-0.525794	0.599031	0.714675	155.601	-0.255714	0.534805	-0.478144	0.632548	NA	#N/A	-1.42394	-1.53427	-1.06171	-0.0394883	0.1635	-0.479676	#N/A	1.51786	#N/A	#N/A	-0.372517	-0.812887	#N/A	#N/A	#N/A		MT18B_4531_vapC47	no
MT18B_4252	Rv3195		Rv3195	hypothetical protein	CDS	47.8278	0.939781	0.339382	2.7691	0.00562121	0.0242046	47.8278	0.782853	0.454553	1.72225	0.0850243	0.176798	47.8278	0.677479	0.399307	1.69664	0.0897651	NA	#N/A	-0.529137	-0.0100297	-0.329286	1.12035	0.7824	-1.59674	#N/A	-0.17897	#N/A	#N/A	#N/A	-0.323199	0.867187	1.02216	0.990694		MT18B_4252_Rv3195	no
MT18B_0199	Rv0146		Rv0146	hypothetical protein	CDS	218.398	0.938416	0.506223	1.85376	0.0637734	0.156203	218.398	-0.221693	0.610801	-0.362955	0.716639	0.807287	218.398	0.587203	0.590389	0.994602	0.31993	0.778706	#N/A	-0.245123	-0.884013	-0.505857	0.470927	0.3674	0.940765	#N/A	1.46153	2.26303	0.13341	-0.595016	-1.84993	0.34514	0.037601	0.702358		MT18B_0199_Rv0146	no
MT18B_3995	Rv3010c	pfkA	pfkA	6-phosphofructokinase	CDS	330.071	0.938074	0.45119	2.07911	0.0376072	0.106338	330.071	0.551498	0.5426	1.0164	0.309439	0.454696	330.071	0.24248	0.531936	0.455844	0.648502	0.892673	#N/A	-0.241567	0.292642	0.00185714	0.0496308	0.1506	0.128882	#N/A	0.638769	#N/A	0.619966	-0.247275	-0.106388	0.206275	-0.183351	0.53073		MT18B_3995_pfkA	no
MT18B_1838	Rv1391	dfp	dfp	phosphopantothenoylcysteine synthetase	CDS	1491.68	0.936097	0.398117	2.35131	0.0187075	0.0619557	1491.68	0.49621	0.476908	1.04047	0.29812	0.442371	1491.68	0.0961782	0.473652	0.203057	0.839091	0.953248	#N/A	0.0371861	-0.212539	-0.372	-0.0558912	-0.0291	-0.0766765	#N/A	1.86341	#N/A	-0.313595	-0.0151298	-0.52326	-0.456522	-0.564346	-0.364373		MT18B_1838_dfp	no
MT18B_5275	Rv3613c		Rv3613c	hypothetical protein	CDS	246.926	0.931136	0.729705	1.27605	0.20194	0.351345	246.926	-0.0798073	0.807734	-0.0988039	0.921294	0.949592	246.926	0.197191	0.803272	0.245484	0.806082	0.941536	#N/A	-0.0732838	-0.761357	-0.0427143	-0.477944	0.3561	0.527765	#N/A	0.451365	-0.765535	3.02884	-0.254195	-1.53153	0.865533	-0.031508	0.585118		MT18B_5275_Rv3613c	no
MT18B_0357	Rv0282	eccA3	eccA3	ESX conserved component EccA3	CDS	5823.21	0.927918	0.369572	2.51079	0.0120461	0.0437322	5823.21	1.23666	0.442148	2.79693	0.00515903	0.0202707	5823.21	0.874806	0.441447	1.98168	0.0475151	0.479031	#N/A	0.236449	-0.863707	-1.60529	0.795767	0	0	-2.04614	1.41269	0.765535	#N/A	0.561613	-1.18382	-0.81968	-1.39373	-0.712687		MT18B_0357_eccA3	no
MT18B_0406	Rv0328		Rv0328	hypothetical protein	CDS	86.1526	0.926916	0.529389	1.75092	0.0799602	0.184358	86.1526	0.700531	0.637466	1.09893	0.271799	0.414903	86.1526	0.802698	0.612736	1.31002	0.190188	NA	#N/A	0.160639	0.565531	2.29929	0.682573	-0.0439	0.0992941	#N/A	1.31344	#N/A	0.360103	-0.279416	0.305936	0.0331813	-0.112065	0.00841444		MT18B_0406_Rv0328	no
MT18B_3014	Rv2291	sseB	sseB	probable thiosulfate sulfurtransferase SseB	CDS	424.542	0.92498	0.42126	2.19575	0.0281101	0.0855874	424.542	1.06467	0.506028	2.10398	0.0353803	0.0908701	424.542	0.249964	0.499081	0.500848	0.616478	0.879922	#N/A	0.401401	0.765109	0.257	-0.101598	0.3448	0.234059	#N/A	0.871055	#N/A	-0.136695	0.124387	0.374843	0.500008	0.270792	0.322523		MT18B_3014_sseB	no
MT18B_0259	Rv0195		Rv0195	hypothetical protein	CDS	12.3467	0.924141	0.701786	1.31684	0.187892	0.335254	12.3467	1.33218	0.805322	1.65422	0.0980832	0.196189	12.3467	1.35021	0.767091	1.76017	0.078379	NA	#N/A	0.639987	1.72348	3.15586	0.534062	-0.0439	-0.615206	#N/A	-0.934198	#N/A	0.364177	-0.357405	1.61066	0.547371	1.37127	0.0645089	DORM_2	MT18B_0259_Rv0195_DORM_2	no
MT18B_5187	Rv3913	trxB2	trxB2	thioredoxin peroxidase	CDS	392.316	0.920859	0.434387	2.11991	0.0340141	0.0989214	392.316	0.541121	0.523271	1.03411	0.301084	0.445542	392.316	0.139507	0.513693	0.271576	0.785948	0.936692	#N/A	-0.313384	0.846002	1.81229	-0.0785637	0.1506	0.383971	#N/A	0.285698	#N/A	-0.232603	-0.101066	-0.185783	-0.194484	-0.412764	0.0081648		MT18B_5187_trxB2	no
MT18B_3524	Rv2652c		Rv2652c	hypothetical protein	CDS	16.5168	0.920729	0.514481	1.78963	0.073514	0.172662	16.5168	-0.0406371	0.677578	-0.059974	0.952176	0.971059	16.5168	-0.241417	0.603755	-0.399859	0.68926	NA	#N/A	-0.384062	0.0827857	1.554	0.0935602	-0.1361	-1.98568	#N/A	0.130492	0.847997	-1.07088	-0.348205	-0.254987	1.31748	2.62818	1.33987		MT18B_3524_Rv2652c	no
MT18B_3028	Rv2304c		Rv2304c	hypothetical protein	CDS	19.7801	0.920259	0.450165	2.04427	0.0409267	0.112917	19.7801	0.371381	0.602279	0.616627	0.537481	0.665632	19.7801	0.485743	0.522685	0.929324	0.352721	NA	#N/A	-0.967565	-0.455202	0.702286	0.116365	-0.3219	-0.266559	#N/A	0.207476	#N/A	#N/A	0.0424883	0.285944	0.151365	0.199694	0.0701954		MT18B_3028_Rv2304c	no
MT18B_4904	Rv3699		Rv3699	methyltransferase	CDS	1247.16	0.920091	0.561616	1.63829	0.101361	0.216742	1247.16	3.32581	0.648218	5.1307	2.88663e-07	8.85946e-06	1247.16	0.598872	0.647965	0.924236	0.355363	0.788829	#N/A	-0.555589	-0.255127	0.254714	-0.0499049	0.0144	0.213735	1.91073	2.48689	#N/A	-0.560663	-0.0888668	-0.205749	#N/A	#N/A	#N/A		MT18B_4904_Rv3699	no
MT18B_2530	Rv1945		Rv1945	hypothetical protein	CDS	188.76	0.918261	0.403537	2.27553	0.022874	0.0731193	188.76	1.36895	0.491933	2.78279	0.00538942	0.0208715	188.76	0.616977	0.47781	1.29126	0.196614	0.705806	#N/A	0.429147	0.880712	-0.271714	0.264236	0.0426	-0.0353235	1.58496	-0.477275	0.584963	0.981454	-0.0889736	-0.588918	#N/A	#N/A	#N/A		MT18B_2530_Rv1945	no
MT18B_7020		mcr3	mcr3	putative small regulatory RNA	ncRNA	26938.6	0.918007	0.483681	1.89796	0.0577014	0.145197	26938.6	0.275428	0.567474	0.485358	0.627422	0.740131	26938.6	-0.297314	0.567337	-0.524052	0.600243	0.871815	#N/A	#N/A	#N/A	#N/A	#N/A	#N/A	#N/A	#N/A	#N/A	#N/A	#N/A	#N/A	#N/A	#N/A	#N/A	#N/A	#N/A	#N/A	yes
MT18B_3424	Rv2577		Rv2577	hypothetical protein	CDS	33.614	0.915556	0.411151	2.22681	0.0259597	0.0800953	33.614	-0.196003	0.565943	-0.346331	0.729094	0.815341	33.614	-0.00838768	0.488023	-0.0171871	0.986287	NA	#N/A	0.24132	0.902918	-0.604714	-0.32916	-0.074	-0.256853	#N/A	-1.28396	#N/A	5.33712	-0.0981051	-0.0291315	-0.0147672	0.400252	-0.0841875		MT18B_3424_Rv2577	no
MT18B_3863	Rv2919c	glnB	glnB	nitrogen regulatory protein P-II	CDS	417.071	0.915478	0.49731	1.84086	0.0656418	0.159743	417.071	-0.0652113	0.592173	-0.110122	0.912313	0.943065	417.071	0.492514	0.5814	0.847116	0.39693	0.804628	#N/A	-0.153378	-0.0419887	-0.397429	0.0285692	0.4542	0.348382	#N/A	2.1551	#N/A	1.53587	0.288272	0.278482	0.517374	0.508083	1.24274		MT18B_3863_glnB	no
MT18B_4784	Rv3610c	ftsH	ftsH	membrane-bound protease FtsH	CDS	2019.19	0.913181	0.290875	3.13942	0.0016928	0.0096454	2019.19	1.64734	0.352543	4.67274	2.97213e-06	5.26333e-05	2019.19	0.463939	0.350598	1.32328	0.185742	0.703243	#N/A	0.271549	0.829178	-0.823571	0.147958	-0.2688	0.301412	#N/A	1.71047	1	-1.32253	-0.231242	-0.0572776	-0.172391	0.0630613	0.0639806		MT18B_4784_ftsH	no
MT18B_3363	Rv2529		Rv2529	hypothetical protein	CDS	25.2575	0.912685	0.545035	1.67454	0.0940239	0.205123	25.2575	1.20914	0.665201	1.8177	0.0691093	0.151488	25.2575	0.427426	0.626346	0.682413	0.494978	NA	#N/A	-0.613104	-0.410981	0.177286	-0.136062	0.0566	-0.707382	#N/A	-1.17571	#N/A	-0.522011	-0.135215	-0.607229	0.0612791	0.594442	1.06369		MT18B_3363_Rv2529	no
MT18B_1595	Rv1203c		Rv1203c	hypothetical protein	CDS	19.5738	0.907663	0.477796	1.89969	0.057474	0.144721	19.5738	0.854651	0.614433	1.39096	0.164238	0.289578	19.5738	0.383938	0.554124	0.692873	0.488389	NA	#N/A	0.136751	0.312664	1.12486	-0.179515	0.5059	-0.122706	#N/A	-0.723404	#N/A	0.14306	-0.162396	-0.14308	0.812268	0.153108	0.124555		MT18B_1595_Rv1203c	no
MT18B_3077	Rv2330c	lppP	lppP	lipoprotein LppP	CDS	56.7962	0.906529	0.571744	1.58555	0.112841	0.233226	56.7962	-0.497306	0.701594	-0.708824	0.478434	0.612993	56.7962	-0.289007	0.659403	-0.438286	0.661179	NA	#N/A	0.261469	-0.194066	0.790143	-0.195946	-0.0291	-0.104941	#N/A	-1.01742	#N/A	1.62782	-0.0855983	0.165565	0.110885	0.480022	0.181812		MT18B_3077_lppP	no
MT18B_1897	Rv1443c		Rv1443c	hypothetical protein	CDS	148.703	0.901541	0.597517	1.50881	0.131347	0.259393	148.703	1.05581	0.691712	1.52637	0.126919	0.238652	148.703	0.444319	0.683116	0.650431	0.515414	NA	#N/A	-0.545896	-0.456014	0.276714	-0.0499049	0.111	0.137294	#N/A	0.533729	#N/A	0.476009	-0.358449	-0.333465	0.236762	-0.480214	-0.0590883		MT18B_1897_Rv1443c	no
MT18B_2715	Rv2063A	mazF7	mazF7	toxin MazF7	CDS	15.0726	0.900703	0.481868	1.86919	0.0615965	0.152455	15.0726	1.2325	0.611674	2.01496	0.0439085	0.107827	15.0726	0.918816	0.547317	1.67876	0.0931982	NA	#N/A	#N/A	#N/A	#N/A	#N/A	#N/A	#N/A	#N/A	#N/A	#N/A	#N/A	#N/A	#N/A	#N/A	#N/A	#N/A		MT18B_2715_mazF7	yes
MT18B_0975	Rv0751c	mmsB	mmsB	3-hydroxyisobutyrate dehydrogenase	CDS	73.6792	0.900609	0.33826	2.66248	0.00775677	0.0313596	73.6792	1.3418	0.434324	3.0894	0.00200561	0.00933971	73.6792	0.698817	0.399182	1.75062	0.0800107	NA	#N/A	-3.67658	-1.96906	0.101143	0.316146	0.0976	0.0173235	#N/A	1.34293	#N/A	0.744574	-0.165098	0.642969	0.67932	0.51994	1.23492		MT18B_0975_mmsB	no
MT18B_1067	Rv0826		Rv0826	hypothetical protein	CDS	1400.86	0.90034	0.255424	3.52489	0.000423657	0.00330172	1400.86	0.489874	0.315338	1.55349	0.120306	0.228726	1400.86	0.174791	0.308999	0.565669	0.571619	0.861811	#N/A	0.359978	1.75337	3.78629	0.280956	0.2141	-0.294706	#N/A	0.242044	#N/A	-1.15954	0.502041	1.6736	0.406605	0.761126	0.508785	DORM_2	MT18B_1067_Rv0826_DORM_2	no
MT18B_1942	Rv1472	echA12	echA12	enoyl-CoA hydratase	CDS	1917.2	0.899553	0.613017	1.46742	0.142262	0.275893	1917.2	3.34288	0.698861	4.78333	1.72418e-06	3.48525e-05	1917.2	0.585406	0.698737	0.837805	0.40214	0.804628	#N/A	0.851764	1.37287	1.89071	-0.169745	0.5656	0.641706	2.71589	1.06649	#N/A	-0.384931	-0.054813	-0.372082	-0.690622	-0.986455	-0.678696		MT18B_1942_echA12	no
MT18B_0480	Rv0387c/Rv0388c		Rv0387c/Rv0388c	PPE family protein	CDS	53.1141	0.899224	0.335816	2.67773	0.00741239	0.0303648	53.1141	0.747071	0.450083	1.65985	0.0969445	0.194924	53.1141	0.0912076	0.401367	0.227242	0.820235	NA	#N/A	#N/A	#N/A	#N/A	#N/A	#N/A	#N/A	#N/A	#N/A	#N/A	#N/A	#N/A	#N/A	#N/A	#N/A	#N/A	#N/A	#N/A	yes
MT18B_1508	Rv1136		Rv1136	hypothetical protein	CDS	9.06323	0.89894	0.490618	1.83226	0.0669125	0.161895	9.06323	0.612528	0.64861	0.944371	0.34498	0.491043	9.06323	0.507612	0.560151	0.906207	0.364826	NA	#N/A	-0.152656	-0.380557	1.58543	0.320773	0.4005	-1.10847	#N/A	-1.05589	#N/A	0.106031	0.156449	0.12031	1.26455	1.44273	0.795926		MT18B_1508_Rv1136	no
MT18B_0840	Rv0658c		Rv0658c	integral membrane protein	CDS	86.9964	0.898676	0.417224	2.15394	0.0312448	0.0924357	86.9964	0.914458	0.521709	1.75281	0.0796342	0.168943	86.9964	0.4049	0.492456	0.822205	0.41096	NA	#N/A	0.237235	0.229773	-1.54957	-0.415037	0.3334	-0.177824	#N/A	-0.778432	#N/A	-0.956406	-0.612908	-0.705919	-0.755975	0.0698215	-0.342911		MT18B_0840_Rv0658c	no
MT18B_3835	Rv2895c	viuB	viuB	putative mycobactin utilization protein ViuB	CDS	520.426	0.898509	0.334051	2.68974	0.00715083	0.0295108	520.426	2.02104	0.404696	4.99398	5.91474e-07	1.49734e-05	520.426	0.662702	0.399751	1.65779	0.0973601	0.579185	#N/A	0.425971	0.466424	-0.414714	-0.369595	0.0426	0.0335294	#N/A	0.21205	#N/A	0.618957	-0.1394	-0.321885	-0.201444	0.311953	-0.0561353		MT18B_3835_viuB	no
MT18B_2905	Rv2208	cobS	cobS	cobalamin synthase	CDS	87.785	0.898188	0.665128	1.3504	0.176888	0.320481	87.785	1.92772	0.752305	2.56242	0.0103946	0.0350522	87.785	0.616025	0.746101	0.825659	0.408998	NA	#N/A	-0.405462	-0.492545	-0.91	-0.0528949	-0.2863	-0.307206	#N/A	-0.308168	#N/A	#N/A	-0.428512	-0.515375	0.00447001	-0.0904399	0.561068		MT18B_2905_cobS	no
MT18B_2816	Rv2137c		Rv2137c	hypothetical protein	CDS	1681.14	0.897803	0.670801	1.3384	0.180765	0.326086	1681.14	1.1739	0.753152	1.55865	0.119079	0.226858	1681.14	0.681741	0.752622	0.905821	0.365031	0.788829	#N/A	1.07263	0.0647733	2.08957	-0.286304	0.3896	0.669294	1.69153	3.76773	#N/A	-0.841791	-0.30172	-1.24284	-0.397628	0.0330675	0.398138		MT18B_2816_Rv2137c	no
MT18B_0344	Rv0274		Rv0274	hypothetical protein	CDS	207.993	0.896682	0.418486	2.14268	0.0321388	0.094414	207.993	-0.416515	0.526713	-0.790782	0.429071	0.569683	207.993	0.468388	0.495285	0.945692	0.344306	0.787639	#N/A	-0.012311	1.12652	0.568143	-0.498179	0.0286	0.240471	1.5008	2.2302	#N/A	0.400106	-0.533966	-0.311991	#N/A	#N/A	#N/A		MT18B_0344_Rv0274	no
MT18B_1638	Rv1234		Rv1234	hypothetical protein	CDS	388.975	0.895906	0.437363	2.04843	0.040518	0.112131	388.975	1.49597	0.522194	2.86477	0.00417309	0.0169988	388.975	0.542035	0.5164	1.04964	0.293882	0.769813	#N/A	0.239618	0.242762	0.763286	-0.107803	-0.1844	0.0820588	2.42223	1.71867	#N/A	0.22301	-0.136893	0.0145069	0.222696	-0.547133	-0.683443		MT18B_1638_Rv1234	no
MT18B_0731	Rv0582	vapC26	vapC26	putative toxin VapC26	CDS	54.3899	0.893948	0.490553	1.82233	0.0684054	0.164347	54.3899	0.802946	0.605505	1.32608	0.184814	0.313658	54.3899	0.110574	0.573442	0.192825	0.847096	NA	#N/A	-0.102337	0.102664	2.04229	0.312665	0.2141	-0.0657941	#N/A	-0.248679	#N/A	-0.450228	-1.21236	-1.08125	0.427127	-0.0068437	0.233182		MT18B_0731_vapC26	no
MT18B_1177	Rv0905	echA6	echA6	enoyl-CoA hydratase	pseudogene	208.552	0.8934	0.42726	2.091	0.036528	0.104145	208.552	-0.367004	0.533344	-0.68812	0.491377	0.624599	208.552	-0.182712	0.506319	-0.360863	0.718202	0.918212	#N/A	0.383479	0.236641	-1.32229	0.194087	0.3896	0.704765	#N/A	-0.100051	#N/A	-0.516679	0.312091	-0.321764	-0.494282	-0.82967	-0.447146		MT18B_1177_echA6	no
MT18B_2655	Rv2019		Rv2019	hypothetical protein	CDS	54.3767	0.893394	0.490095	1.8229	0.0683187	0.164244	54.3767	-0.127502	0.623706	-0.204427	0.83802	0.892185	54.3767	0.375744	0.571688	0.657254	0.511018	NA	#N/A	1.236	1.75639	-0.475286	0.362891	-0.415	-0.173529	#N/A	0.27262	#N/A	#N/A	0.225269	-0.0181801	0.15504	-0.244819	-0.0375421		MT18B_2655_Rv2019	no
MT18B_5267	Rv3337		Rv3337	hypothetical protein	CDS	97.5558	0.893325	0.558031	1.60085	0.10941	0.228332	97.5558	1.54929	0.654531	2.36702	0.017932	0.0535139	97.5558	0.561516	0.64275	0.873615	0.382328	NA	#N/A	2.32557	1.00955	0.833857	-0.279284	-0.2345	-0.253471	#N/A	1.56982	#N/A	-0.544806	1.86765	0.442795	0.918708	0.803332	0.643171	DORM_2	MT18B_5267_Rv3337_DORM_2	no
MT18B_1915	Rv1452c		Rv1452c	PE_PGRS family protein	CDS	12.339	0.891896	0.705763	1.26373	0.206326	0.356184	12.339	1.28348	0.805989	1.59243	0.111288	0.215824	12.339	0.43446	0.778783	0.55787	0.576933	NA	#N/A	-2.08434	-1.60785	-0.0547143	#N/A	-0.2515	-0.523382	#N/A	#N/A	#N/A	#N/A	-0.503318	-0.784003	-0.489385	-0.585484	-0.099769		MT18B_1915_Rv1452c	no
MT18B_3548	Rv2672		Rv2672	hypothetical protein	CDS	296.662	0.889079	0.241087	3.68779	0.000226206	0.00197512	296.662	1.05784	0.308464	3.42939	0.000604931	0.00364505	296.662	-0.180264	0.292685	-0.615898	0.537962	0.86043	#N/A	-2.05955	-1.24299	-0.428714	-0.184425	-0.2009	-0.0743824	#N/A	0.106125	#N/A	-0.492028	0.37365	0.337644	#N/A	#N/A	#N/A		MT18B_3548_Rv2672	no
MT18B_0454	Rv0365c		Rv0365c	hypothetical protein	CDS	168.315	0.887074	0.40442	2.19345	0.0282749	0.0859413	168.315	2.03501	0.488672	4.16436	3.12221e-05	0.0003558	168.315	0.806337	0.477521	1.68859	0.0912982	0.574857	#N/A	0.348883	0.360681	-0.141	-0.286304	0.2869	0.194176	#N/A	0.0459089	#N/A	-0.106423	-0.651366	-0.740573	-0.360111	0.0416909	0.557462		MT18B_0454_Rv0365c	no
MT18B_2343	Rv1796	mycP5	mycP5	type vii secretion-associated serine protease mycosin	CDS	2805.56	0.886905	0.436032	2.03404	NA	NA	2805.56	2.32352	0.516092	4.50214	NA	NA	2805.56	0.783181	0.515557	1.5191	NA	NA	#N/A	0.217523	0.0612316	-1.41871	0.133564	-0.152	0.395706	#N/A	1.28728	#N/A	1.06728	-0.59247	-0.963238	-0.517064	-0.636204	0.110536		MT18B_2343_mycP5	no
MT18B_2917	Rv2219A		Rv2219A	hypothetical protein	CDS	53.5146	0.885794	0.428651	2.06647	0.0387841	0.108503	53.5146	0.288808	0.555728	0.519692	0.603278	0.718493	53.5146	0.247521	0.505159	0.489986	0.624144	NA	#N/A	#N/A	#N/A	0.273143	#N/A	#N/A	#N/A	#N/A	#N/A	#N/A	#N/A	#N/A	#N/A	#N/A	#N/A	#N/A		MT18B_2917_Rv2219A	no
MT18B_0515	Rv0413	mutT3	mutT3	putative mutator protein MutT3	CDS	34.5972	0.881788	0.511749	1.72309	0.0848729	0.191472	34.5972	0.716024	0.637929	1.12242	0.261684	0.403216	34.5972	0.593504	0.591459	1.00346	0.31564	NA	#N/A	-0.422208	0.0399146	-0.248429	-0.37707	-0.074	-0.244118	#N/A	-0.465274	#N/A	-0.796931	-0.19457	-0.299073	-0.436281	-0.260228	0.0399642		MT18B_0515_mutT3	no
MT18B_2440	Rv1875		Rv1875	hypothetical protein	CDS	160.269	0.880686	0.558118	1.57796	0.114575	0.235648	160.269	1.053	0.653739	1.61074	0.107236	0.2098	160.269	0.637162	0.643566	0.990048	0.322151	NA	#N/A	0.937992	2.07797	4.11814	0.115033	0.0426	0.444735	#N/A	0.932061	#N/A	0.0776205	0.0643211	0.396246	-0.0430456	0.104	0.0360623		MT18B_2440_Rv1875	no
MT18B_1457	Rv1100		Rv1100	hypothetical protein	CDS	109.371	0.879863	0.45667	1.92669	0.0540177	0.138514	109.371	0.258983	0.566856	0.456876	0.64776	0.757158	109.371	0.0966336	0.537575	0.179758	0.857342	NA	#N/A	-0.115813	0.233892	-0.0972857	-0.246395	-0.0893	0.227735	#N/A	0.342175	#N/A	0.816146	-0.0977735	-0.178591	#N/A	#N/A	#N/A		MT18B_1457_Rv1100	no
MT18B_1450	Rv1093	glyA1	glyA1	serine hydroxymethyltransferase 1	CDS	781.781	0.879721	0.291516	3.01774	0.00254665	0.0131786	781.781	0.935921	0.358184	2.61296	0.00897622	0.0311771	781.781	-0.0266499	0.351524	-0.0758125	0.939568	0.971657	#N/A	-0.249121	1.00047	-1.23329	0.275007	0.0566	-0.0353824	#N/A	0.739272	0.584963	0.190427	0.229469	-0.120756	-0.873427	-1.04044	-0.434317		MT18B_1450_glyA1	no
MT18B_3334	Rv2504c	scoA	scoA	probable succinyl-CoA:3-ketoacid-coenzyme a transferase alpha subunit	CDS	241.695	0.879374	0.423913	2.07442	0.03804	0.10716	241.695	0.503931	0.517308	0.974141	0.329986	0.475261	241.695	-0.0367734	0.502268	-0.0732146	0.941635	0.971688	#N/A	0.308157	-0.174122	3.25186	0.00863031	-0.0145	0.788294	#N/A	0.817214	#N/A	0.0354004	-0.748006	-0.958108	0.565816	0.283186	0.0227268		MT18B_3334_scoA	no
MT18B_4593	Rv3449	mycP4	mycP4	probable membrane-anchored mycosin	CDS	9.82308	0.879291	0.516923	1.70101	0.0889411	0.197577	9.82308	1.39528	0.645133	2.16277	0.0305588	0.0810033	9.82308	0.221701	0.594689	0.372803	0.709295	NA	#N/A	-0.604011	-0.201985	0.472714	0.182692	0.4005	-1.77565	#N/A	-0.770207	#N/A	#N/A	-0.604297	-0.51229	1.80693	1.96392	1.77745		MT18B_4593_mycP4	no
MT18B_1302	Rv0996		Rv0996	probable conserved transmembrane protein	CDS	935.49	0.87866	0.735042	1.19539	NA	NA	935.49	-0.0748426	0.808802	-0.0925352	NA	NA	935.49	-0.0973507	0.807688	-0.12053	NA	NA	#N/A	-0.242107	-1.16873	1.169	0.0285692	0.111	-0.449088	#N/A	-0.873027	#N/A	0.520587	-0.585831	-1.18629	0.594096	0.287203	-0.253003		MT18B_1302_Rv0996	no
MT18B_3310	Rv2486	echA14	echA14	enoyl-CoA hydratase	CDS	66.9457	0.877712	0.370114	2.37146	0.0177178	0.0597242	66.9457	0.947286	0.477173	1.9852	0.0471219	0.113574	66.9457	0.319791	0.438757	0.728858	0.466089	NA	#N/A	0.208124	0.543788	-0.640857	0.258217	0.1506	-0.100118	#N/A	-0.0699566	#N/A	-0.202444	-0.398148	-0.393426	-0.144533	-0.0512955	0.178575		MT18B_3310_echA14	no
MT18B_2590	Rv1983		Rv1983	PE family protein	CDS	486.539	0.876037	0.622505	1.40728	0.159345	0.29814	486.539	1.89677	0.709157	2.67468	0.00748008	0.0268772	486.539	0.275343	0.707767	0.389031	0.697253	0.913417	#N/A	2.59007	0.846728	0.492857	#N/A	-0.4344	-0.6055	#N/A	#N/A	#N/A	0.25202	-0.274017	-0.378732	-0.511031	-0.576999	-0.954658		MT18B_2590_Rv1983	no
MT18B_1868	Rv1420	uvrC	uvrC	excinuclease ABC subunit C	CDS	665.456	0.873998	0.291014	3.00329	0.00267079	0.0136692	665.456	1.20429	0.357592	3.36777	0.000757793	0.0043584	665.456	0.412503	0.350324	1.17749	0.239	0.742564	#N/A	0.0805879	0.175527	0.325286	0.279768	0.4854	0.588176	#N/A	-0.795025	#N/A	-0.77546	0.370103	0.303642	-0.376113	-0.682007	-0.58537		MT18B_1868_uvrC	no
MT18B_2545	Rv1957		Rv1957	hypothetical protein	CDS	437.22	0.871778	0.50689	1.71986	0.0854585	0.192412	437.22	-1.31471	0.610853	-2.15225	0.0313775	0.0827087	437.22	-0.503985	0.592246	-0.850972	0.394785	0.804628	#N/A	-0.795749	0.119343	3.60029	-0.352916	-0.074	0.791765	#N/A	1.41034	-0.847997	0.111604	0.0995969	-0.467448	-0.180206	-0.115004	0.613591		MT18B_2545_Rv1957	no
MT18B_3906			0	hypothetical protein	CDS	2.89686	0.871768	0.763888	1.14123	0.253776	0.41258	2.89686	-1.00507	0.857886	-1.17157	0.24137	0.381579	2.89686	-0.415096	0.836421	-0.496277	0.619699	NA	#N/A	#N/A	#N/A	#N/A	#N/A	#N/A	#N/A	#N/A	#N/A	#N/A	#N/A	#N/A	#N/A	#N/A	#N/A	#N/A	#N/A	#N/A	yes
MT18B_1559	Rv1174c	TB8.4	TB8.4	low molecular weight t-cell antigen TB8.4	CDS	1249.19	0.871067	0.508967	1.71144	0.0869997	0.194987	1249.19	-0.279923	0.59783	-0.468232	0.639619	0.7502	1249.19	-0.314073	0.594149	-0.528609	0.597077	0.869774	#N/A	0.987271	0.540678	-1.10986	-0.0800879	-0.1047	0.406088	#N/A	1.83687	1.07039	0.534988	0.150825	-0.0522137	-0.773352	-1.39645	-0.588361		MT18B_1559_TB8.4	no
MT18B_1815	Rv1371		Rv1371	hypothetical protein	CDS	11.9213	0.869718	0.46576	1.86731	0.0618581	0.153003	11.9213	-0.579096	0.66713	-0.868042	0.385371	0.531661	11.9213	0.117417	0.544379	0.215689	0.82923	NA	#N/A	-0.971819	-0.715276	0.443143	0.0786098	-0.2176	-1.308	#N/A	-1.50499	#N/A	0.899957	-1.02308	-0.366188	0.283603	0.400742	0.342399		MT18B_1815_Rv1371	no
MT18B_0187	Rv0136	cyp138	cyp138	cytochrome p450 138	CDS	78.8298	0.869448	0.366543	2.37202	0.0176911	0.0597242	78.8298	0.234833	0.483079	0.486117	0.626884	0.740096	78.8298	-0.133855	0.438518	-0.305243	0.760181	NA	#N/A	1.22635	1.59473	-0.371714	0.1137	-0.074	-0.0344118	#N/A	0.493306	#N/A	0.919489	-0.114595	-0.368816	-0.0466157	0.23611	0.276865		MT18B_0187_cyp138	no
MT18B_0469	Rv0377		Rv0377	transcriptional regulator, HTH-type, LysR family	CDS	41.2269	0.868656	0.372105	2.33443	0.019573	0.0643112	41.2269	1.44413	0.476734	3.02921	0.00245192	0.0110893	41.2269	0.191631	0.440729	0.434804	0.663705	NA	#N/A	3.02605	3.98281	-0.0365714	0.0538064	-0.0439	-0.413412	#N/A	1.1423	#N/A	0.980262	-0.434799	-0.154308	0.653939	0.970873	1.13243		MT18B_0469_Rv0377	no
MT18B_0161	Rv0118c	oxcA	oxcA	oxalyl-CoA decarboxylase	CDS	55.0983	0.868489	0.424893	2.04402	0.0409517	0.112917	55.0983	1.06251	0.535918	1.9826	0.0474117	0.114054	55.0983	0.598482	0.498042	1.20167	0.229491	NA	#N/A	-0.222049	0.236929	-0.978714	0.0229004	0.0976	-0.435529	#N/A	0.355016	#N/A	2.80053	-0.943367	-1.26349	0.3947	0.53489	0.579256		MT18B_0161_oxcA	no
MT18B_3287	Rv2470	glbO	glbO	globin GlbO	CDS	261.341	0.868146	0.339273	2.55884	0.0105021	0.0392996	261.341	-0.00488288	0.432277	-0.0112957	0.990987	0.994984	261.341	0.337034	0.405918	0.8303	0.406369	0.804628	#N/A	0.186553	0.574851	-0.548429	0.168642	-0.0145	0.154147	#N/A	0.475085	#N/A	1.3721	-0.269731	-0.0720974	#N/A	#N/A	#N/A		MT18B_3287_glbO	no
MT18B_2029	Rv1539	lspA	lspA	lipoprotein signal peptidase	CDS	450.398	0.86798	0.493355	1.75934	NA	NA	450.398	0.103143	0.586138	0.175971	NA	NA	450.398	0.298404	0.577323	0.516876	NA	NA	#N/A	0.522562	1.25007	-0.019	-0.0816138	-0.0589	0.450176	#N/A	0.54168	#N/A	-0.626424	-0.138304	-0.0876093	-0.0853262	-0.732424	-0.648035		MT18B_2029_lspA	no
MT18B_4843	Rv3654c		Rv3654c	hypothetical protein	CDS	6.51287	0.86651	0.670178	1.29296	0.196027	0.344684	6.51287	2.01921	0.769989	2.62239	0.00873167	0.0305527	6.51287	0.470919	0.741008	0.635512	0.525095	NA	#N/A	0.289472	1.11869	#N/A	0.0186342	0.0144	-0.243529	#N/A	1.18142	#N/A	0.397666	-0.399259	-0.272184	#N/A	#N/A	#N/A		MT18B_4843_Rv3654c	no
MT18B_3239	Rv2438c	nadE	nadE	glutamine-dependent NAD(+) synthetase	CDS	895.254	0.8665	0.322824	2.68412	0.00727207	0.0299457	895.254	0.246129	0.396077	0.621416	0.534326	0.663006	895.254	0.129271	0.387806	0.33334	0.738878	0.925675	#N/A	0.206197	0.314082	-0.919857	0.0976108	0.0704	0.345824	#N/A	0.344071	#N/A	-0.398193	-0.421198	-0.610206	0.28381	-0.122384	-0.282827		MT18B_3239_nadE	no
MT18B_0863	Rv0677c	mmpS5	mmpS5	putative conserved membrane protein MmpS5	CDS	161.451	0.866002	0.65181	1.32861	NA	NA	161.451	0.991214	0.741599	1.33659	NA	NA	161.451	1.18482	0.734273	1.6136	NA	NA	#N/A	-1.12876	-0.746586	1.01643	0.595504	0.1635	-0.225912	-2.61589	1.87565	2.43296	-0.6648	-0.328385	0.762098	2.88335	2.5342	1.53563		MT18B_0863_mmpS5	no
MT18B_0179	Rv0131c	fadE1	fadE1	probable acyl-CoA dehydrogenase FadE1	CDS	214.757	0.865662	0.42838	2.02078	0.0433025	0.117256	214.757	0.770187	0.521196	1.47773	0.13948	0.256643	214.757	0.285505	0.506461	0.563726	0.57294	0.861811	#N/A	-3.19152	-1.75135	1.26257	-0.120294	-0.0291	-0.528118	1.19535	0.384418	#N/A	0.919789	-0.320385	-0.0318505	0.328434	1.04031	0.344396		MT18B_0179_fadE1	no
MT18B_4844	Rv3655c		Rv3655c	hypothetical protein	CDS	9.51574	0.863898	0.690423	1.25126	0.21084	0.362063	9.51574	2.2582	0.782157	2.88714	0.00388761	0.0160614	9.51574	0.343174	0.762329	0.450166	0.652591	NA	#N/A	-1.14258	-0.988567	#N/A	0.0690147	0.4542	0.052	#N/A	-0.224879	#N/A	-0.718213	-0.493964	-0.40236	#N/A	#N/A	#N/A		MT18B_4844_Rv3655c	no
MT18B_3847	Rv2906c	trmD	trmD	tRNA (Guanine-N(1)-)-methyltransferase	CDS	170.231	0.86338	0.572989	1.5068	0.131862	0.260274	170.231	0.468093	0.670902	0.697706	0.485361	0.619485	170.231	0.182141	0.659248	0.276287	0.782328	0.936692	#N/A	0.221885	-0.116973	0.952857	-0.475936	0.3674	0.454824	#N/A	-1.40227	#N/A	0.321598	-0.326266	-0.38271	-0.554494	-0.545205	-0.294274		MT18B_3847_trmD	no
MT18B_1402	Rv1061		Rv1061	hypothetical protein	CDS	213.216	0.862919	0.227979	3.78509	0.000153655	0.00148232	213.216	0.871572	0.300092	2.90435	0.00368016	0.0154068	213.216	0.159887	0.275342	0.580686	0.561452	0.861512	#N/A	0.115114	0.931217	-0.846286	0.125651	0.3785	0.00811765	#N/A	-0.435703	#N/A	-0.142452	-0.31236	-0.478736	-0.389904	-0.471957	-0.043898		MT18B_1402_Rv1061	no
MT18B_1138	Rv0876c		Rv0876c	hypothetical protein	CDS	344.49	0.862088	0.464719	1.85507	NA	NA	344.49	0.926549	0.554075	1.67224	NA	NA	344.49	0.102373	0.546694	0.187258	NA	NA	#N/A	-0.00874349	0.309111	-0.531429	-0.2567	-0.4941	-0.617235	#N/A	0.188612	#N/A	#N/A	-0.747603	-0.699462	#N/A	#N/A	#N/A		MT18B_1138_Rv0876c	no
MT18B_0428	Rv0345		Rv0345	hypothetical protein	CDS	59.7068	0.860451	0.673653	1.27729	0.2015	0.350741	59.7068	1.17017	0.765433	1.52877	0.126321	0.237765	59.7068	0.471284	0.753852	0.625168	0.531861	NA	#N/A	-0.051297	0.208796	1.24929	-0.284546	0.2141	0.0988824	#N/A	0.180148	#N/A	0.35735	-0.227278	-0.236854	#N/A	#N/A	#N/A		MT18B_0428_Rv0345	no
MT18B_2078	Rv1593c		Rv1593c	hypothetical protein	CDS	175.381	0.858623	0.439862	1.95203	0.0509348	0.132775	175.381	0.057393	0.543521	0.105595	0.915904	0.94574	175.381	-0.0441893	0.519768	-0.0850174	0.932248	0.969478	#N/A	-0.388109	0.482152	0.609857	0.240009	-0.2863	0.0840294	-2.15704	0.487486	0.765535	0.152656	0.0565689	0.696362	-0.389869	-0.608803	-0.525218		MT18B_2078_Rv1593c	no
MT18B_5217	Rv0997		Rv0997	hypothetical protein	CDS	216.473	0.858361	0.478602	1.79348	0.0728967	0.171707	216.473	1.96707	0.566719	3.47098	0.000518557	0.00321318	216.473	0.39359	0.560748	0.701903	0.48274	0.829151	#N/A	-0.0735326	-1.0013	-1.20229	-0.155213	-0.1844	0.343618	#N/A	-0.0419616	2.45943	-0.449822	-0.812762	-1.3422	0.454043	-0.214099	-0.360113		MT18B_5217_Rv0997	no
MT18B_1437	Rv1088/Rv1089		Rv1088/Rv1089	PE family protein	pseudogene	16.8601	0.857031	0.511178	1.67658	0.0936243	0.204488	16.8601	0.180463	0.670367	0.2692	0.787776	0.858316	16.8601	0.207057	0.591442	0.350088	0.726272	NA	#N/A	#N/A	#N/A	#N/A	#N/A	#N/A	#N/A	#N/A	#N/A	#N/A	#N/A	#N/A	#N/A	#N/A	#N/A	#N/A	#N/A	#N/A	yes
MT18B_4395	Rv3309c	upp	upp	uracil phosphoribosyltransferase	CDS	31.4913	0.856715	0.423145	2.02464	0.0429044	0.11668	31.4913	1.12181	0.543955	2.06232	0.0391775	0.0983872	31.4913	0.309131	0.495731	0.623585	0.5329	NA	#N/A	-0.57278	-0.00360634	1.37743	0.117695	0.275	-0.378353	#N/A	-0.771848	#N/A	0.183143	-0.251176	-0.132502	0.449293	0.645843	0.294998		MT18B_4395_upp	no
MT18B_0960			0	putative 3-hydroxyisobutyrate dehydrogenase (fragment)	pseudogene	1.2399	0.856359	0.78432	1.09185	0.274899	0.435315	1.2399	0.476268	0.673498	0.707156	0.47947	0.614075	1.2399	0.249793	0.709243	0.352196	0.724691	NA	#N/A	#N/A	#N/A	#N/A	#N/A	#N/A	#N/A	#N/A	#N/A	#N/A	#N/A	#N/A	#N/A	#N/A	#N/A	#N/A	#N/A	#N/A	yes
MT18B_3183	Rv2405		Rv2405	hypothetical protein	CDS	323.867	0.854994	0.578976	1.47673	0.139747	0.271995	323.867	1.78966	0.66814	2.67857	0.00739381	0.0266375	323.867	0.851924	0.664833	1.28141	0.20005	0.705806	#N/A	-0.0931056	0.229757	-0.295286	-0.305788	0.1763	-0.384971	1.63227	0.684669	#N/A	2.35337	0.459627	0.511128	0.895659	0.0182963	0.213416		MT18B_3183_Rv2405	no
MT18B_0859	Rv0673	echA4	echA4	enoyl-CoA hydratase	CDS	267.27	0.854383	0.514027	1.66214	0.0964853	0.208802	267.27	2.06252	0.602528	3.42312	0.000619078	0.00370073	267.27	0.563434	0.59832	0.941694	0.346349	0.787639	#N/A	-0.339994	-0.140123	0.122429	0.0690147	0.111	0.214618	#N/A	0.214125	-0.584963	0.277263	-0.506679	-0.6216	0.0845958	-0.257491	0.191751		MT18B_0859_echA4	no
MT18B_3254	Rv2449c		Rv2449c	hypothetical protein	CDS	175.383	0.854327	0.399522	2.13837	0.0324864	0.0951387	175.383	1.56184	0.48606	3.21327	0.00131234	0.00678982	175.383	0.199461	0.474147	0.420674	0.673993	0.900322	#N/A	-0.56293	0.605113	0.249143	-0.675765	0.3219	0.467382	#N/A	0.263034	#N/A	-0.0201023	-0.230872	-0.387312	#N/A	#N/A	#N/A		MT18B_3254_Rv2449c	no
MT18B_1374	Rv1044		Rv1044	hypothetical protein	CDS	14.2869	0.854195	0.491549	1.73776	0.0822528	0.187694	14.2869	0.76742	0.635419	1.20774	0.227148	0.366312	14.2869	0.538907	0.563485	0.956382	0.338879	NA	#N/A	0.298275	0.0820173	1.36571	0.107018	2.0072	-1.64997	#N/A	-0.925038	#N/A	#N/A	0.0266715	-0.446512	0.256673	-0.118749	0.431267		MT18B_1374_Rv1044	no
MT18B_0412	Rv0333		Rv0333	hypothetical protein	CDS	175.5	0.85397	0.500918	1.70481	0.0882297	0.196373	175.5	2.35821	0.589153	4.00271	6.26203e-05	0.000615114	175.5	0.231472	0.584551	0.395983	0.692118	0.910628	#N/A	-1.07149	-0.573873	-0.0952857	0.10165	0.0566	-0.406265	#N/A	-0.487352	#N/A	1.06126	-0.493352	-0.321825	-0.478425	-0.521256	-0.0743975		MT18B_0412_Rv0333	no
MT18B_3545	Rv2669		Rv2669	hypothetical protein	CDS	30.0271	0.853786	0.386137	2.2111	0.0270291	0.0827546	30.0271	0.824502	0.512613	1.60843	0.107741	0.210679	30.0271	-0.00302326	0.459194	-0.00658384	0.994747	NA	#N/A	0.283283	1.3684	2.59486	-0.334607	0.1635	-0.293147	1.90304	0.0754185	#N/A	#N/A	0.0368348	0.986335	1.20755	1.17769	-0.0841434		MT18B_3545_Rv2669	no
MT18B_2326	Rv1782	eccB5	eccB5	ESX conserved component EccB5	CDS	1695.24	0.853619	0.399331	2.13762	0.0325474	0.0951696	1695.24	0.732187	0.477463	1.53349	0.125154	0.236041	1695.24	0.508281	0.474874	1.07035	0.284462	0.763698	#N/A	-0.122098	0.618666	0.275571	-0.046921	-0.2863	-0.489029	#N/A	1.10299	0.765535	1.08846	0.0238099	0.0954203	0.146195	-0.179178	0.171975		MT18B_2326_eccB5	no
MT18B_3509			0	hypothetical protein	CDS	47.0605	0.852949	0.591182	1.44279	0.149081	0.285594	47.0605	1.32583	0.69528	1.9069	0.0565331	0.129885	47.0605	0.355334	0.675228	0.526242	0.59872	NA	#N/A	#N/A	#N/A	#N/A	#N/A	#N/A	#N/A	#N/A	#N/A	#N/A	#N/A	#N/A	#N/A	#N/A	#N/A	#N/A	#N/A	#N/A	yes
MT18B_3928	Rv2964	purU	purU	formylTetRahydrofolate deformylase	CDS	109.256	0.852457	0.468518	1.81947	0.0688391	0.164866	109.256	0.972186	0.569693	1.70651	0.0879134	0.180911	109.256	0.442428	0.549061	0.805791	0.420364	NA	#N/A	1.03909	1.14996	2.04229	-0.0262051	-0.304	-0.926441	1.29278	-0.559225	#N/A	-0.36155	-0.364725	0.203847	0.559063	0.377657	0.20465		MT18B_3928_purU	no
MT18B_5203	Rv0078B		Rv0078B	hypothetical protein	CDS	664.449	0.852219	0.647026	1.31713	0.187794	0.335239	664.449	0.678651	0.732877	0.92601	0.354441	0.50167	664.449	0.65592	0.730819	0.897514	0.369445	0.789937	#N/A	#N/A	#N/A	#N/A	#N/A	#N/A	#N/A	#N/A	#N/A	#N/A	#N/A	#N/A	#N/A	#N/A	#N/A	#N/A		MT18B_5203_Rv0078B	yes
MT18B_5256	Rv2705c		Rv2705c	hypothetical protein	CDS	68.6247	0.852182	0.602105	1.41534	0.15697	0.294796	68.6247	-0.954743	0.730208	-1.30749	0.191045	0.321419	68.6247	0.133366	0.687737	0.19392	0.846239	NA	#N/A	1.2718	1.66491	0.229	-0.254978	0.3674	0.247176	#N/A	-0.0614005	#N/A	0.550983	0.682401	0.309693	#N/A	#N/A	#N/A		MT18B_5256_Rv2705c	no
MT18B_0610	Rv0490	senX3	senX3	putative two component sensor histidine kinase SenX3	CDS	979.322	0.851928	0.428104	1.99	0.0465908	0.124816	979.322	0.503607	0.511211	0.985124	0.324563	0.469062	979.322	0.464017	0.506755	0.915665	0.359843	0.788829	#N/A	0.210103	0.881191	0.170571	0.117695	-0.0291	-0.236529	#N/A	0.625115	#N/A	1.33929	-0.22859	-0.284905	-0.140263	-0.717701	-0.789854		MT18B_0610_senX3	no
MT18B_0575	Rv0464c		Rv0464c	hypothetical protein	CDS	827.909	0.850143	0.605826	1.40328	0.160534	0.299473	827.909	-0.15014	0.695193	-0.215968	0.829012	0.886348	827.909	0.104776	0.691911	0.15143	0.879637	0.955799	#N/A	0.0407857	0.385928	-0.45	-0.0232698	0.189	0.291794	#N/A	0.356144	0.847997	-0.549034	-0.697676	-0.869932	-0.929152	-0.71402	-0.643333		MT18B_0575_Rv0464c	no
MT18B_0046	Rv0029		Rv0029	hypothetical protein	CDS	551.545	0.849839	0.619683	1.37141	0.170247	0.311886	551.545	2.55435	0.70579	3.61914	0.000295579	0.00206389	551.545	0.56916	0.704893	0.807442	0.419412	0.804628	#N/A	0.257971	0.968689	-0.115714	-1.1016	0.2265	0.0216176	#N/A	-0.277534	#N/A	0.302676	-0.120566	-0.158423	0.191936	-0.272103	0.325858		MT18B_0046_Rv0029	no
MT18B_3505	Rv2641	cadI	cadI	cadmium inducible protein CadI	CDS	232.81	0.84958	0.604218	1.40608	NA	NA	232.81	1.06797	0.695405	1.53575	NA	NA	232.81	0.580221	0.689769	0.841181	NA	NA	#N/A	0.541609	0.525303	2.69443	0.900722	-0.0145	0.287	#N/A	0.209141	#N/A	0.683338	0.0826686	0.458484	1.32449	1.03751	1.07791		MT18B_3505_cadI	no
MT18B_4101	Rv3088	tgs4	tgs4	probable diacyglycerol o-acyltransferase Tgs4	CDS	125.703	0.848	0.657997	1.28876	0.197482	0.345662	125.703	0.453447	0.75024	0.604402	0.545576	0.672961	125.703	-0.193897	0.741157	-0.261614	0.793619	NA	#N/A	-1.48102	-0.82566	-0.457571	-0.41889	-0.3771	-0.762588	1.28096	0.720424	#N/A	1.44669	-0.010977	-0.16044	0.681132	0.990415	0.791969		MT18B_4101_tgs4	no
MT18B_0200	Rv0147		Rv0147	aldehyde dehydrogenase	CDS	992.072	0.847959	0.309594	2.73894	0.00616382	0.0261752	992.072	1.0403	0.37735	2.75687	0.00583577	0.0222349	992.072	0.505099	0.372168	1.35718	0.174724	0.690159	#N/A	0.078749	0.114172	-0.879286	-0.362158	-0.2009	0.240971	#N/A	1.67039	#N/A	0.519724	-0.655665	-0.999357	0.234615	-0.209415	0.114808		MT18B_0200_Rv0147	no
MT18B_4443	Rv3340	metC	metC	o-acetyl-L-homoserine sulfhydrolase/O-acetyl-L-serine sulfhydrolase	CDS	366.916	0.847744	0.366198	2.31499	0.0206135	0.0670293	366.916	0.962062	0.447906	2.14791	0.0317211	0.0835558	366.916	0.834733	0.436218	1.91357	0.055675	0.522872	#N/A	0.1433	1.18094	1.39871	0.378512	-0.3219	-0.466235	#N/A	-0.608232	#N/A	0.901261	1.2957	1.88389	0.238355	0.185528	1.2377	DORM_2	MT18B_4443_metC_DORM_2	no
MT18B_3568	Rv2690c		Rv2690c	probable conserved integral membrane alanine and valine and leucine rich protein	CDS	387.145	0.846505	0.388735	2.17759	0.0294366	0.0885444	387.145	1.07896	0.471074	2.29043	0.0219963	0.0626188	387.145	0.454605	0.462327	0.983296	0.325462	0.77917	#N/A	-0.0225496	0.479867	0.896	-0.547932	-0.152	0.0405588	#N/A	0.500122	#N/A	#N/A	#N/A	#N/A	0.279404	0.0360975	0.0312		MT18B_3568_Rv2690c	no
MT18B_4520	Rv3399		Rv3399	hypothetical protein	CDS	169.02	0.846015	0.439836	1.92348	0.0544202	0.139168	169.02	0.474385	0.538722	0.880574	0.378548	0.524957	169.02	0.138098	0.519237	0.265963	0.790268	0.936692	#N/A	-1.10589	-0.920469	1.42986	0.15056	-0.1361	0.447029	#N/A	0.0676387	#N/A	-0.46645	-0.229176	-0.371667	-0.0924999	0.0873623	-0.0562785		MT18B_4520_Rv3399	no
MT18B_0722	Rv0577		Rv0577	hypothetical protein	CDS	304.978	0.845115	0.486446	1.73733	0.0823296	0.187755	304.978	1.2476	0.576151	2.1654	0.0303568	0.080638	304.978	0.321874	0.569677	0.565011	0.572067	0.861811	#N/A	-0.269661	-0.940256	-0.541286	-0.123434	0.263	0.0975294	#N/A	0.73321	-0.584963	-0.127116	-0.590408	-1.25056	-0.0685876	-0.722986	-0.154634		MT18B_0722_Rv0577	no
MT18B_4276			0	hypothetical protein	CDS	5.28082	0.844753	0.571709	1.47759	0.139517	0.271687	5.28082	0.763411	0.723699	1.05487	0.291483	0.435435	5.28082	-0.228833	0.664849	-0.344189	0.730704	NA	#N/A	#N/A	#N/A	#N/A	#N/A	#N/A	#N/A	#N/A	#N/A	#N/A	#N/A	#N/A	#N/A	#N/A	#N/A	#N/A	#N/A	#N/A	yes
MT18B_1021	Rv0790c		Rv0790c	hypothetical protein	CDS	121.869	0.843226	0.526376	1.60195	0.109168	0.228133	121.869	1.34866	0.622644	2.16602	0.0303099	0.0806268	121.869	-0.0334211	0.611926	-0.0546163	0.956444	NA	#N/A	0.79023	1.60059	1.35071	0.620117	0.3103	0.858176	#N/A	-0.0266949	#N/A	0.300792	-0.140565	0.467533	0.171768	0.640458	-0.0242432		MT18B_1021_Rv0790c	no
MT18B_2086	Rv1598c		Rv1598c	hypothetical protein	CDS	231.681	0.842999	0.388885	2.16773	0.030179	0.0903455	231.681	0.63287	0.479502	1.31985	0.186886	0.316114	231.681	0.279401	0.462398	0.604244	0.545681	0.86043	#N/A	0.814833	1.24247	0.0798571	0.0328061	-0.2009	0.0472353	#N/A	1.10769	#N/A	0.427115	0.000278345	0.104655	0.362117	0.439383	0.542447		MT18B_2086_Rv1598c	no
MT18B_0497	Rv0399c	lpqK	lpqK	putative conserved lipoprotein LpqK	CDS	176.134	0.842936	0.465869	1.80939	0.0703912	0.167518	176.134	1.08487	0.559963	1.9374	0.0526968	0.122978	176.134	0.549714	0.546688	1.00553	0.314639	0.778706	#N/A	-1.16625	-0.935438	0.16	2.17121	0.4647	0.302559	#N/A	-0.540918	#N/A	-0.0961709	-0.115662	-0.334872	-0.108071	0.132622	-0.0713061		MT18B_0497_lpqK	no
MT18B_1064	Rv0824c	desA1	desA1	putative acyl-[acyl-carrier-protein] desaturase DesA1	CDS	4777.86	0.842647	0.368681	2.28557	0.0222792	0.0714602	4777.86	0.424479	0.441785	0.960828	0.336639	0.482608	4777.86	0.730232	0.440432	1.65799	0.0973194	0.579185	#N/A	-0.185245	-1.91077	-1.16157	0.718088	0.2016	0.849206	#N/A	1.00863	#N/A	-2.31057	1.63279	-0.211013	-2.1555	-2.99634	-2.42442		MT18B_1064_desA1	no
MT18B_0013		alaT	alaT	tRNA-Ala	tRNA	147.588	0.842217	0.698525	1.20571	0.22793	0.382283	147.588	0.204205	0.784049	0.260449	0.794517	0.863168	147.588	-0.539569	0.777478	-0.694	0.487683	NA	#N/A	#N/A	#N/A	#N/A	#N/A	#N/A	#N/A	#N/A	#N/A	#N/A	#N/A	#N/A	#N/A	#N/A	#N/A	#N/A	#N/A	#N/A	yes
MT18B_2899	Rv2202c	adoK	adoK	adenosine kinase	CDS	1670.02	0.841108	0.31546	2.6663	0.00766923	0.0310723	1670.02	0.978578	0.382335	2.55948	0.010483	0.0352423	1670.02	0.376436	0.379236	0.992616	0.320897	0.778706	#N/A	0.421698	0.702343	-0.139429	0.0662614	0.189	0.469176	#N/A	1.37962	0.584963	0.728561	-0.0118861	-0.208578	-0.277131	-0.24202	0.247588		MT18B_2899_adoK	no
MT18B_1492	Rv1126c		Rv1126c	hypothetical protein	CDS	208.127	0.840901	0.315052	2.66909	0.00760579	0.0309149	208.127	1.46335	0.392262	3.73055	0.000191065	0.0014589	208.127	0.242227	0.377508	0.641649	0.521101	0.850613	#N/A	-0.334983	-0.392139	-1.03086	0.0854247	0.2987	0.0811765	#N/A	-0.573467	#N/A	-0.025697	-0.541506	-0.69138	0.0827342	0.0138336	-0.00858896		MT18B_1492_Rv1126c	no
MT18B_3689	Rv2784c	lppU	lppU	lipoprotein LppU	CDS	406.414	0.840224	0.426715	1.96905	0.0489471	0.128496	406.414	0.566389	0.514657	1.10052	0.271107	0.414736	406.414	0.544326	0.504759	1.07839	0.280861	0.763698	#N/A	1.33841	1.33941	0.221286	-0.018878	0.3219	0.407882	#N/A	-0.0729885	#N/A	-2.36468	1.04406	0.714353	-0.45314	-0.213535	-0.299623		MT18B_3689_lppU	no
MT18B_2846	Rv2159c		Rv2159c	hypothetical protein	CDS	22.9412	0.839861	0.641582	1.30905	0.190519	0.338501	22.9412	1.6622	0.744385	2.23298	0.0255504	0.0698087	22.9412	0.571726	0.720131	0.793919	0.427243	NA	#N/A	-1.93963	-1.64387	0.171143	-0.0543923	0.0144	0.0638235	#N/A	3.19766	#N/A	1.66225	-0.403529	-0.745434	2.18876	1.61408	2.07596		MT18B_2846_Rv2159c	no
MT18B_4658	Rv3506	fadD17	fadD17	long-chain-fatty-acid--CoA ligase FadD17	CDS	36.4756	0.839021	0.458515	1.82987	0.0672699	0.162343	36.4756	1.39201	0.571912	2.43396	0.0149347	0.0463651	36.4756	0.918587	0.529359	1.73528	0.0826911	NA	#N/A	-0.333186	-0.111893	0.174571	0.0200577	0.263	-0.133529	-1.28096	-1.15736	#N/A	-0.813209	-0.399961	-0.344619	0.121038	0.322758	0.137965		MT18B_4658_fadD17	no
MT18B_2709	Rv2058c	rpmB2	rpmB2	50S ribosomal protein L28 RpmB2	CDS	33.2762	0.838749	0.645538	1.2993	0.19384	0.342305	33.2762	-0.122392	0.764497	-0.160095	0.872806	0.915524	33.2762	-0.233213	0.730126	-0.319415	0.749412	NA	#N/A	-0.00171277	-0.52281	0.194143	0.125651	0.4542	-0.830206	#N/A	2.96477	#N/A	-0.127737	-0.423069	-0.324636	0.728595	0.284613	0.944564		MT18B_2709_rpmB2	no
MT18B_0349	Rv0278c		Rv0278c	PE_PGRS family protein	CDS	22.4622	0.837937	0.537123	1.56005	0.118749	0.241989	22.4622	1.19538	0.661884	1.80602	0.0709154	0.154086	22.4622	0.988454	0.609711	1.62119	0.104978	NA	#N/A	-1.14418	-1.05641	1.08471	#N/A	-0.5778	-2.07809	#N/A	#N/A	#N/A	#N/A	-0.463063	-0.424229	0.165885	-0.0892373	0.118913		MT18B_0349_Rv0278c	no
MT18B_3269	Rv2458	mmuM	mmuM	homocysteine s-methyltransferase	CDS	24.6568	0.837531	0.389548	2.15001	0.0315548	0.092988	24.6568	1.36516	0.503512	2.71127	0.00670257	0.0248351	24.6568	0.394575	0.454464	0.868222	0.385273	NA	#N/A	-0.182551	-0.0277738	-0.675	0.0949116	-0.4739	-0.847824	#N/A	-0.674997	#N/A	0.426709	0.0189716	-0.0787559	-0.271389	-0.120057	-0.11153		MT18B_3269_mmuM	no
MT18B_5166	Rv3896c		Rv3896c	hypothetical protein	CDS	149.662	0.837521	0.294732	2.84164	0.00448826	0.0203727	149.662	0.665876	0.384101	1.7336	0.0829897	0.17422	149.662	0.284092	0.353271	0.804177	0.421295	NA	#N/A	0.341296	0.585318	-0.249571	-0.0740006	0.251	-0.634735	#N/A	-0.395296	#N/A	1.02313	-0.168846	-0.117363	0.15646	0.43534	0.102354		MT18B_5166_Rv3896c	no
MT18B_0691	Rv0553	menC	menC	o-succinylbenzoate synthase	CDS	43.4239	0.835887	0.425259	1.9656	0.0493454	0.129347	43.4239	1.57188	0.530428	2.96343	0.00304236	0.0131603	43.4239	0.250221	0.499643	0.5008	0.616512	NA	#N/A	-0.299604	-0.37571	0.528571	-0.224317	0.263	0.138471	#N/A	-0.647618	#N/A	0.667363	-0.411288	-0.41761	0.837559	0.467783	0.44065		MT18B_0691_menC	no
MT18B_3724	Rv2810c		Rv2810c	probable transposase	CDS	220.742	0.83467	0.781047	1.06865	NA	NA	220.742	0.306232	0.701957	0.436254	NA	NA	220.742	0.296338	0.702467	0.421853	NA	NA	#N/A	1.13861	-0.12517	0.206143	0.501821	0.1243	-0.417676	#N/A	-0.318326	#N/A	-0.454452	-0.32076	-0.398581	0.325694	0.477364	0.507497		MT18B_3724_Rv2810c	no
MT18B_1405	Rv1064c	lpqV	lpqV	putative lipoprotein LpqV	CDS	22.4227	0.834048	0.494177	1.68775	0.0914588	0.202057	22.4227	2.14767	0.597221	3.59611	0.000323005	0.00222331	22.4227	0.276458	0.570928	0.484226	0.628226	NA	#N/A	0.0836902	-0.371406	0.644857	-0.0247367	-1.0291	-2.2603	#N/A	-1	#N/A	0.813044	-0.423282	-0.573121	0.0294481	-0.0666439	0.307726		MT18B_1405_lpqV	no
MT18B_4611	Rv3463		Rv3463	hypothetical protein	CDS	108.313	0.833168	0.371277	2.24406	0.0248285	0.0777851	108.313	0.0839816	0.481887	0.174276	0.861648	0.907401	108.313	-0.394892	0.445073	-0.887254	0.374942	NA	#N/A	-0.265946	0.760828	0.747143	-0.469929	-0.1047	0.599147	#N/A	-0.878321	#N/A	-1.06481	-0.303818	-0.376654	-1.15542	-1.2728	-0.463732		MT18B_4611_Rv3463	no
MT18B_3832	Rv2893		Rv2893	putative oxidoreductase	CDS	16.9186	0.831877	0.452022	1.84034	0.0657176	0.159824	16.9186	1.79853	0.561764	3.20158	0.00136678	0.00694463	16.9186	0.0460622	0.529902	0.0869259	0.93073	NA	#N/A	-0.0457562	0.670168	-0.187	0.308011	0.263	-0.623912	#N/A	-0.654414	#N/A	1.34827	-0.385615	-0.616624	0.385764	0.998406	0.526733		MT18B_3832_Rv2893	no
MT18B_3333	Rv2503c	scoB	scoB	probable succinyl-CoA:3-ketoacid-coenzyme a transferase beta subunit	CDS	233.956	0.831427	0.517891	1.60541	0.108404	0.22704	233.956	0.992609	0.610893	1.62485	0.104195	0.205081	233.956	-0.281424	0.603642	-0.466211	0.641064	0.887023	#N/A	-0.137221	4.07685	1.08714	-0.296899	0.275	0.847529	#N/A	0.899949	#N/A	0.230377	-0.251295	-0.625895	0.451441	0.370835	0.436094		MT18B_3333_scoB	no
MT18B_4901	Rv3697c	vapC48	vapC48	putative toxin VapC48	CDS	239.307	0.830066	0.614397	1.35103	0.176687	0.320481	239.307	1.19941	0.704392	1.70276	0.0886134	0.181862	239.307	0.564024	0.699617	0.806189	0.420134	0.804628	#N/A	0.106374	0.339058	0.295143	0.0143553	0.0566	0.453059	#N/A	0.903038	#N/A	-0.544661	-0.560806	-0.739994	-0.214683	-0.620816	-0.398363		MT18B_4901_vapC48	no
MT18B_3473	Rv2620c		Rv2620c	hypothetical protein	CDS	133.429	0.829986	0.373435	2.22257	0.0262447	0.0808123	133.429	1.4158	0.462085	3.06393	0.00218447	0.0100486	133.429	0.632972	0.442505	1.43043	0.152594	NA	4.46597	1.46254	1.22645	0.529714	0.22404	1.3448	0.776647	#N/A	0.558431	#N/A	0.530781	-0.0175254	-0.113385	0.514827	1.56919	0.523242		MT18B_3473_Rv2620c	no
MT18B_4212	Rv3167c		Rv3167c	hypothetical protein	CDS	11.2628	0.82994	0.566557	1.46488	0.142953	0.276522	11.2628	2.01904	0.674508	2.99335	0.00275931	0.0121307	11.2628	0.704188	0.635071	1.10883	0.267502	NA	#N/A	0.214306	1.05184	1.36586	0.296311	0.5945	0.0579412	#N/A	-0.392137	#N/A	1.20753	0.168156	1.04413	0.386637	0.376021	0.153153		MT18B_4212_Rv3167c	no
MT18B_5276	Rv3639c		Rv3639c	hypothetical protein	CDS	7.06239	0.82943	0.635795	1.30456	0.192044	0.33993	7.06239	1.73028	0.746463	2.31797	0.0204511	0.059022	7.06239	0.152823	0.714256	0.21396	0.830578	NA	#N/A	-3.70199	-3.04913	0.191857	1.30568	0.251	-1.09388	#N/A	0.244481	#N/A	#N/A	#N/A	#N/A	0.975834	1.04616	0.929802		MT18B_5276_Rv3639c	no
MT18B_2901	Rv2204c		Rv2204c	hypothetical protein	CDS	3255.73	0.828162	0.385399	2.14884	0.0316469	0.0931866	3255.73	0.557415	0.460913	1.20937	0.22652	0.365455	3255.73	0.413576	0.459335	0.900379	0.367919	0.789937	#N/A	-0.139598	0.481308	0.617714	-0.281036	0.0566	0.599147	#N/A	1.84519	#N/A	0.370924	0.0735273	0.0463605	-0.795411	-0.615861	-0.366485		MT18B_2901_Rv2204c	no
MT18B_4118	Rv3098A		Rv3098A	hypothetical protein	CDS	122.127	0.827306	0.373854	2.21291	0.0269039	0.0824382	122.127	0.130954	0.482278	0.271533	0.785981	0.857296	122.127	0.442922	0.444009	0.997552	0.318497	NA	#N/A	#N/A	#N/A	#N/A	#N/A	#N/A	#N/A	#N/A	#N/A	#N/A	#N/A	#N/A	#N/A	#N/A	#N/A	#N/A		MT18B_4118_Rv3098A	yes
MT18B_1307			0	methyltransferase	pseudogene	9.18678	0.826669	0.756256	1.09311	0.274347	0.434988	9.18678	1.23999	0.843395	1.47023	0.141499	0.258968	9.18678	1.25085	0.812939	1.53868	0.123883	NA	#N/A	#N/A	#N/A	#N/A	#N/A	#N/A	#N/A	#N/A	#N/A	#N/A	#N/A	#N/A	#N/A	#N/A	#N/A	#N/A	#N/A	#N/A	yes
MT18B_3761	Rv2841c	nusA	nusA	transcription elongation protein NusA	CDS	559.78	0.824468	0.349916	2.35619	0.0184636	0.0614691	559.78	1.53798	0.423812	3.62893	0.0002846	0.00199909	559.78	0.426959	0.418392	1.02048	0.307502	0.776234	#N/A	-0.042043	0.357446	-0.758429	0.345964	0.1763	0.202618	#N/A	1.64493	0.925999	-1.135	-0.425534	-0.144407	0.265562	-0.215715	-0.0972413		MT18B_3761_nusA	no
MT18B_1629	Rv1227c		Rv1227c	hypothetical protein	CDS	30.0674	0.824002	0.510562	1.61391	0.106547	0.224396	30.0674	1.08014	0.633344	1.70545	0.08811	0.181216	30.0674	0.457287	0.589161	0.776166	0.437651	NA	#N/A	-0.679011	0.0174262	0.437143	0.0299829	0.3219	-0.114529	#N/A	0.811745	#N/A	-0.764175	0.0120562	0.032363	0.255787	-0.377039	0.231185		MT18B_1629_Rv1227c	no
MT18B_0641	Rv0516c		Rv0516c	hypothetical protein	CDS	2553.05	0.823262	0.578903	1.42211	0.154995	0.293053	2553.05	1.39694	0.665978	2.09757	0.0359428	0.0920408	2553.05	0.17886	0.665524	0.268751	0.788121	0.936692	#N/A	0.468345	-0.419117	-0.123571	-0.0247367	-0.4344	0.115441	2.848	1.42814	1.88753	#N/A	-0.800147	-1.21859	1.74201	1.11844	1.53326		MT18B_0641_Rv0516c	no
MT18B_2789	Rv2116	lppK	lppK	putative lipoprotein LppK	CDS	57.2261	0.822877	0.593338	1.38686	0.165484	0.306059	57.2261	-0.573547	0.719251	-0.797422	0.425206	0.56654	57.2261	-0.361798	0.680665	-0.531535	0.595048	NA	#N/A	-0.899402	-0.247149	0.496571	-0.0800879	-0.2176	-0.0891471	#N/A	-1.35599	#N/A	0.263957	-0.0694454	-0.0448129	-0.158632	0.307536	0.341417		MT18B_2789_lppK	no
MT18B_3064	Rv2320c	rocE	rocE	cationic amino acid transport integral membrane protein RocE	CDS	72.7859	0.821537	0.473691	1.73433	0.0828595	0.188508	72.7859	1.31709	0.576454	2.28481	0.0223242	0.0632658	72.7859	0.550842	0.55291	0.99626	0.319124	NA	#N/A	-1.51213	-1.53007	-0.416429	-0.189351	0.3334	-0.265412	#N/A	-1.03702	#N/A	-0.438802	-0.367403	-0.593356	#N/A	#N/A	#N/A		MT18B_3064_rocE	no
MT18B_3127	Rv2362c	recO	recO	DNA repair protein RecO	CDS	103.804	0.820526	0.5983	1.37143	NA	NA	103.804	0.83173	0.69653	1.19411	NA	NA	103.804	0.00990259	0.684263	0.0144719	NA	NA	#N/A	0.719801	0.562175	-1.29857	-0.134477	0	-0.518294	#N/A	0.342555	#N/A	0.0304194	-0.788396	-0.72433	0.206935	-0.0884789	-0.411914		MT18B_3127_recO	no
MT18B_4270	Rv3205c		Rv3205c	hypothetical protein	CDS	817.111	0.819214	0.488133	1.67826	0.0932963	0.204105	817.111	2.42321	0.572848	4.23011	2.33573e-05	0.00027793	817.111	0.663205	0.571561	1.16034	0.24591	0.746124	#N/A	0.204847	0.887997	0.765429	1.10165	0.263	0.525382	#N/A	0.850933	#N/A	-0.0546019	-0.178428	-0.21943	-0.42679	-0.828602	-0.407944		MT18B_4270_Rv3205c	no
MT18B_4992	Rv3765c	tcrX	tcrX	probable two component transcriptional regulatory protein TcrX	CDS	293.528	0.818531	0.424295	1.92915	0.0537116	0.138105	293.528	1.80842	0.508108	3.55912	0.000372101	0.00248859	293.528	1.08249	0.500723	2.16185	0.0306296	0.427579	#N/A	0.872812	0.575974	0.306	0.366252	0.4114	0.229588	1.57046	2.27302	1.32193	0.525249	-0.596863	-0.663972	2.43456	1.2624	0.752744		MT18B_4992_tcrX	no
MT18B_4587	Rv3445c	esxU	esxU	ESAT-6 like protein EsxU	CDS	26.8245	0.815819	0.483657	1.68677	0.091647	0.202157	26.8245	1.04941	0.609017	1.72312	0.0848668	0.176665	26.8245	0.722337	0.556806	1.29729	0.194532	NA	#N/A	-1.06594	-0.792909	2.23443	0.347099	-0.074	-0.503088	#N/A	-0.195396	#N/A	#N/A	-0.605824	0.169832	0.0287194	0.0731701	0.482277		MT18B_4587_esxU	no
MT18B_4425	Rv3327		Rv3327	hypothetical protein	CDS	20.538	0.812798	0.505584	1.60764	0.107914	0.226518	20.538	1.13303	0.630453	1.79717	0.0723089	0.156483	20.538	0.456803	0.582501	0.784211	0.432917	NA	#N/A	-0.762303	-1.24873	-0.813571	1.97306	0.3561	-0.0618235	#N/A	0.16006	#N/A	0.657222	-0.480976	-0.633937	0.00123615	-0.124585	0.348351		MT18B_4425_Rv3327	no
MT18B_0351	Rv0279c		Rv0279c	PE_PGRS family protein	CDS	33.3663	0.812639	0.593725	1.36871	0.171089	0.31304	33.3663	2.49392	0.687678	3.62658	0.000287194	0.00201356	33.3663	0.4684	0.673867	0.695094	0.486997	NA	#N/A	1.5095	-0.574282	0.422429	#N/A	-0.1681	0.0529118	#N/A	#N/A	#N/A	#N/A	-0.15672	-0.18998	0.118713	-0.107209	-0.17666		MT18B_0351_Rv0279c	no
MT18B_4798	Rv3621c		Rv3621c	PPE family protein	CDS	15.5193	0.812621	0.476683	1.70474	0.0882431	0.196373	15.5193	1.02302	0.608777	1.68045	0.0928699	0.188336	15.5193	0.474789	0.549031	0.864777	0.387161	NA	#N/A	-0.0499729	-0.253588	0.125429	#N/A	0.0704	-0.309824	#N/A	#N/A	#N/A	5.85011	0.160635	0.227915	-0.0150553	0.226425	-0.208655		MT18B_4798_Rv3621c	no
MT18B_1041	Rv0807		Rv0807	hypothetical protein	CDS	38.7421	0.812358	0.77549	1.04754	0.29485	0.457685	38.7421	1.13008	0.845162	1.33712	0.181183	0.308961	38.7421	0.722734	0.837699	0.862761	0.388269	NA	#N/A	0.299325	0.310457	0.0587143	-0.120294	-0.2688	-0.257353	#N/A	0.662357	#N/A	1.0098	-0.297013	-0.463595	0.384973	0.793914	0.590837		MT18B_1041_Rv0807	no
MT18B_1027	Rv0794c		Rv0794c	probable oxidoreductase	CDS	167.548	0.811652	0.437413	1.85557	0.0635144	0.155873	167.548	1.55764	0.526636	2.95772	0.00309922	0.0133298	167.548	0.145487	0.516292	0.281792	0.778103	0.933801	#N/A	-0.592144	0.652751	0.213571	-0.275786	-1.5995	-0.431118	#N/A	-0.378944	#N/A	#N/A	-0.433759	-0.4228	-0.0848239	-0.353148	0.204648		MT18B_1027_Rv0794c	no
MT18B_1807	Rv1367c		Rv1367c	hypothetical protein	CDS	150.765	0.810468	0.465281	1.74189	0.0815278	0.186797	150.765	0.31811	0.567774	0.560276	0.575291	0.695067	150.765	0.0247804	0.547113	0.045293	0.963874	NA	#N/A	0.685843	0.849401	-0.190429	-0.332789	0.1635	-0.168559	#N/A	-0.706826	#N/A	0.629573	-0.120472	-0.205364	#N/A	#N/A	#N/A		MT18B_1807_Rv1367c	no
MT18B_0266	Rv0202c	mmpL11	mmpL11	probable conserved transmembrane transport protein MmpL11	CDS	2629.34	0.809501	0.562075	1.4402	0.14981	0.286699	2629.34	3.2624	0.648698	5.02914	4.92672e-07	1.29053e-05	2629.34	0.212165	0.648637	0.327094	0.743597	0.925675	#N/A	0.549924	0.88771	-0.521286	0.403813	-0.1047	-0.411971	#N/A	-0.0198528	#N/A	0.11094	-0.431291	-0.555683	-0.568603	-0.909441	-0.300424		MT18B_0266_mmpL11	no
MT18B_1126	Rv0866	moaE2	moaE2	molybdenum cofactor biosynthesis protein, subunit MoaE	CDS	103.501	0.808725	0.464018	1.74287	0.0813556	0.186549	103.501	0.511236	0.571321	0.894832	0.370877	0.51656	103.501	0.258078	0.544676	0.473819	0.635629	NA	#N/A	0.912737	-0.0975972	-0.223143	0.24123	0.0144	0.0828529	#N/A	-0.341293	#N/A	#N/A	-0.381345	-0.888281	-0.234117	0.24156	0.100768		MT18B_1126_moaE2	no
MT18B_0976	Rv0752c	fadE9	fadE9	probable acyl-CoA dehydrogenase FadE9	CDS	192.785	0.807089	0.377921	2.1356	0.0327119	0.0955765	192.785	1.83955	0.460016	3.99889	6.36415e-05	0.000620299	192.785	1.21416	0.446742	2.71781	0.00657155	0.183185	#N/A	-0.302014	1.60178	1.20414	0.252173	0.3103	-0.0141765	#N/A	1.40907	#N/A	0.46583	-0.20248	1.46667	1.17723	1.0415	1.1188	DORM_2	MT18B_0976_fadE9_DORM_2	no
MT18B_4325	Rv3249c		Rv3249c	transcriptional regulator, TetR family	CDS	377.928	0.80367	0.508892	1.57925	0.114278	0.23555	377.928	0.817958	0.599448	1.36452	0.172404	0.299819	377.928	-0.629346	0.594537	-1.05855	0.289806	0.767605	#N/A	1.10174	0.233408	-1.04443	0.176323	0.5558	0.975441	#N/A	0.635367	#N/A	-1.93301	0.177922	0.273062	#N/A	#N/A	#N/A		MT18B_4325_Rv3249c	no
MT18B_1624	Rv1224	tatB	tatB	twin-arginine translocation protein subunit TatB	CDS	456.612	0.802967	0.40962	1.96027	0.0499637	0.130724	456.612	0.960157	0.493169	1.94691	0.051545	0.121139	456.612	0.381401	0.485921	0.784904	0.43251	0.807678	#N/A	0.330314	0.529335	-0.0787143	0.129613	-0.3959	0.0593824	#N/A	2.2301	#N/A	-0.0406284	-0.271517	-0.509068	-0.0254817	-0.00760756	0.141202		MT18B_1624_tatB	no
MT18B_5200	Rv0947c		Rv0947c	probable mycolyl transferase	pseudogene	95.6689	0.801874	0.511254	1.56845	0.116777	0.239003	95.6689	1.32541	0.610569	2.17078	0.0299474	0.0798316	95.6689	0.78408	0.59327	1.32163	0.186293	NA	#N/A	1.38154	1.60834	-0.364714	0.0313952	0.6508	0.0386176	#N/A	-0.086201	#N/A	-0.160312	-0.101757	-0.623834	-0.553249	-0.657574	-0.618327		MT18B_5200_Rv0947c	no
MT18B_2373	Rv1820		Rv1820	hypothetical protein	CDS	269.1	0.800798	0.357657	2.23901	0.0251554	0.0786131	269.1	1.49938	0.436829	3.43243	0.0005982	0.00361604	269.1	0.229844	0.426916	0.538382	0.590313	0.865697	#N/A	-0.284652	-0.300179	-0.441143	-0.205896	-0.1361	0.430412	#N/A	-0.215915	#N/A	0.203728	-0.740345	-1.09927	-0.123827	-0.630416	-0.149238		MT18B_2373_Rv1820	no
MT18B_2876	Rv2181		Rv2181	polyprenol-phosphate-mannose-dependent alpha-(1-2)-phosphatidylinositol mannoside mannosyltransferase	CDS	358.276	0.800725	0.265094	3.02054	0.00252325	0.01312	358.276	0.72067	0.336457	2.14193	0.0321987	0.0845777	358.276	0.0644333	0.319992	0.201359	0.840418	0.953248	#N/A	-2.83116	-1.55396	-0.197	0.00288251	0.1506	0.177088	#N/A	0.539366	#N/A	0.00961603	0.0535439	-0.12119	0.0678758	0.0298283	0.286533		MT18B_2876_Rv2181	no
MT18B_5274	Rv3612c		Rv3612c	hypothetical protein	CDS	228.071	0.791613	0.567046	1.39603	0.162706	0.30206	228.071	0.567474	0.662242	0.856898	0.391501	0.536745	228.071	0.686301	0.652864	1.05122	0.29316	0.769813	#N/A	-0.14508	-0.760414	0.0612857	-0.341903	0.7049	0.845824	#N/A	0.238379	#N/A	#N/A	-0.257174	-1.80214	1.01179	0.616159	0.980714		MT18B_5274_Rv3612c	no
MT18B_3971	Rv2996c	serA1	serA1	d-lactate dehydrogenase	CDS	594.16	0.791012	0.447039	1.76945	0.0768192	0.179197	594.16	1.53878	0.530631	2.8999	0.00373277	0.0155621	594.16	0.168736	0.527476	0.319894	0.749049	0.926256	#N/A	0.0198159	-0.0920577	0.54	-0.249822	-0.2688	0.370147	#N/A	-0.374574	#N/A	0.564391	-0.111873	-1.06515	-0.302824	-0.190256	0.347948		MT18B_3971_serA1	no
MT18B_0698	Rv0560c		Rv0560c	hypothetical protein	CDS	49.7631	0.79053	0.582115	1.35803	0.174454	0.317894	49.7631	0.45288	0.696719	0.650018	0.515681	0.646228	49.7631	0.324483	0.666592	0.486779	0.626415	NA	#N/A	-0.444618	-0.386459	0.387857	0.899176	-0.074	-0.161765	#N/A	-0.452057	2.07039	-0.365259	-0.247378	-0.741359	0.167614	0.683608	0.733028		MT18B_0698_Rv0560c	no
MT18B_0110	Rv0078A		Rv0078A	hypothetical protein	CDS	388.744	0.789488	0.402271	1.96258	0.0496952	0.130174	388.744	-0.193233	0.494519	-0.390749	0.695983	0.790975	388.744	0.277229	0.477799	0.580221	0.561765	0.861512	#N/A	#N/A	#N/A	0.634286	#N/A	#N/A	#N/A	#N/A	#N/A	#N/A	#N/A	#N/A	#N/A	#N/A	#N/A	#N/A		MT18B_0110_Rv0078A	no
MT18B_2524	Rv1940	ribA1	ribA1	probable riboflavin biosynthesis protein	CDS	31.1264	0.789332	0.732362	1.07779	NA	NA	31.1264	1.27725	0.815845	1.56555	NA	NA	31.1264	0.471379	0.803459	0.586687	NA	NA	#N/A	-0.217127	-0.522346	-0.970571	-0.261881	0.757	-0.429765	#N/A	-0.552156	#N/A	0.383751	-0.36554	-0.487147	0.0109338	-0.0378686	0.10524		MT18B_2524_ribA1	no
MT18B_1344	Rv1027c	kdpE	kdpE	probable transcriptional regulatory protein KdpE	CDS	118.368	0.789094	0.482611	1.63505	0.102038	0.217697	118.368	2.13115	0.572932	3.71973	0.000199433	0.00151263	118.368	0.683305	0.562788	1.21414	0.224693	NA	#N/A	-0.0391086	0.175267	0.243286	-0.110916	0.3334	-0.610618	1.1375	-0.534635	#N/A	0.955075	-0.325989	-0.581388	1.00933	1.20604	0.339663		MT18B_1344_kdpE	no
MT18B_2415	Rv1855c		Rv1855c	oxidoreductase	CDS	502.783	0.788385	0.555351	1.41962	0.155719	0.293834	502.783	-0.35901	0.6497	-0.552579	0.580552	0.699001	502.783	0.419098	0.641663	0.653143	0.513664	0.848945	#N/A	0.400473	1.08434	0.185571	-0.229382	0.0426	0.668088	#N/A	-0.180059	0.678072	0.470245	0.0622532	0.175001	-0.462945	-0.968111	-0.547549		MT18B_2415_Rv1855c	no
MT18B_1837	Rv1390	rpoZ	rpoZ	DNA-directed RNA polymerase omega subunit	CDS	1930.51	0.787951	0.576707	1.36629	0.171847	0.313901	1930.51	-0.87299	0.665966	-1.31086	0.189904	0.319784	1930.51	-0.191284	0.663383	-0.288346	0.773082	0.933801	#N/A	-0.136953	0.117905	0.591286	0.0071955	0.3674	0.491647	#N/A	1.54663	0.678072	-0.40227	-0.0677054	0.00192201	#N/A	#N/A	#N/A		MT18B_1837_rpoZ	no
MT18B_4750	Rv3580c	cysS1	cysS1	cysteinyl-tRNA synthetase	CDS	592.177	0.787255	0.286657	2.74633	0.00602664	0.0256864	592.177	0.955563	0.354309	2.69697	0.00699728	0.0256499	592.177	0.367892	0.345116	1.06599	0.286426	0.763698	#N/A	-1.39172	-1.10448	0.208429	0.282143	-0.0589	0.399618	#N/A	0.835924	#N/A	-1.04573	-0.379345	-0.329207	0.478373	0.565819	0.0351704		MT18B_4750_cysS1	no
MT18B_5191	Rv3917c	parB	parB	parB family protein, chromosome-partitioning protein	CDS	1026.43	0.786066	0.458547	1.71425	NA	NA	1026.43	1.08438	0.5426	1.99849	NA	NA	1026.43	0.506283	0.540016	0.937534	NA	NA	#N/A	-0.16277	-0.252963	1.21786	0.323082	-0.0291	0.0336471	-1.87971	-0.263034	#N/A	-0.856015	0.0521824	0.753335	0.555589	0.164957	0.391079		MT18B_5191_parB	no
MT18B_2358	Rv1809		Rv1809	PPE family protein	CDS	604.367	0.785919	0.621094	1.26538	NA	NA	604.367	0.952148	0.708458	1.34397	NA	NA	604.367	-0.00843178	0.706561	-0.0119335	NA	NA	#N/A	-2.01908	-1.45248	0.833143	#N/A	-0.2688	-0.280647	2.86394	#N/A	1.58496	0.422515	-0.944998	-1.56079	0.391291	1.10873	-0.0425918		MT18B_2358_Rv1809	no
MT18B_4902	Rv3697A	vapB48	vapB48	putative antitoxin VapB48	CDS	158.271	0.784823	0.454713	1.72597	0.0843522	0.190639	158.271	1.18514	0.548413	2.16103	0.0306933	0.0812686	158.271	0.460525	0.534378	0.861796	0.3888	NA	#N/A	#N/A	#N/A	#N/A	#N/A	#N/A	#N/A	#N/A	#N/A	#N/A	#N/A	#N/A	#N/A	#N/A	#N/A	#N/A		MT18B_4902_vapB48	yes
MT18B_2915	Rv2218	lipA	lipA	lipoyl synthase	CDS	404.711	0.782997	0.312652	2.50438	0.0122667	0.0443201	404.711	0.900528	0.387108	2.32629	0.020003	0.058084	404.711	0.229906	0.375416	0.612401	0.540272	0.86043	#N/A	-0.275963	0.0887792	-1.03929	0.0894982	0.0286	0.190235	-1.43296	0.413955	#N/A	-0.162905	-0.345649	-0.149222	-0.328878	-0.274787	-0.197259		MT18B_2915_lipA	no
MT18B_1571	Rv1186c		Rv1186c	hypothetical protein	CDS	61.218	0.782828	0.454799	1.72126	0.0852038	0.191988	61.218	2.34805	0.545774	4.30224	1.69078e-05	0.000218412	61.218	1.13769	0.525761	2.16388	0.0304733	NA	#N/A	-0.386321	-0.552578	-1.201	0.374066	-0.0291	0.0696765	1.23266	0.0625823	#N/A	0.838111	-0.562438	-0.618437	0.247118	-0.013538	0.635557		MT18B_1571_Rv1186c	no
MT18B_0860	Rv0674		Rv0674	hypothetical protein	CDS	94.5101	0.782666	0.386697	2.02398	0.0429724	0.116781	94.5101	1.37727	0.481272	2.86173	0.00421338	0.0171259	94.5101	0.409932	0.45723	0.896556	0.369956	NA	#N/A	-0.991441	-0.576173	-0.509	-0.169745	0.1763	0.385118	#N/A	-0.488026	#N/A	0.404564	-0.567243	-0.845877	0.603343	-0.386321	0.706383		MT18B_0860_Rv0674	no
MT18B_2877	Rv2182c		Rv2182c	1-acylglycerol-3-phosphate o-acyltransferase	CDS	2323.89	0.780646	0.678553	1.15046	0.249956	0.407623	2323.89	1.72534	0.759813	2.27074	0.0231627	0.0649589	2323.89	0.784361	0.75955	1.03267	0.30176	0.775511	#N/A	0.635661	1.45104	0.577571	-0.318326	0.0841	0.262235	-1.45943	1.75944	0.847997	1.75694	0.448438	0.815093	0.153018	-0.418179	-0.205705		MT18B_2877_Rv2182c	no
MT18B_1019	Rv0788	purQ	purQ	phosphoribosylformylglycinamidine synthase I	CDS	369.954	0.778779	0.356197	2.18637	0.0287883	0.0871641	369.954	0.85408	0.436646	1.956	0.0504652	0.119345	369.954	0.314255	0.425464	0.738618	0.460139	0.823357	#N/A	0.150102	0.623247	-0.113857	0.271426	0.1506	0.334029	#N/A	0.458382	1.07039	0.358241	0.0325242	0.359516	-0.122002	0.238741	0.284519		MT18B_1019_purQ	no
MT18B_4752	Rv3582c	ispD	ispD	2-C-methyl-D-erythritol 4-phosphate cytidylyltransferase	CDS	2988.77	0.778754	0.374316	2.08047	0.0374822	0.106276	2988.77	0.916568	0.448188	2.04505	0.0408497	0.101968	2988.77	0.267317	0.446821	0.598265	0.549663	0.860653	#N/A	0.35291	-0.0455749	-1.02486	0.0328061	0.2141	0.742412	-1.04963	1.41972	#N/A	-0.798212	0.156624	0.226346	-0.116446	-0.164067	0.119781		MT18B_4752_ispD	no
MT18B_1309	Rv0998		Rv0998	hypothetical protein	CDS	213.488	0.776884	0.370261	2.09821	0.035887	0.102861	213.488	1.20376	0.455126	2.64489	0.00817164	0.0289414	213.488	0.551056	0.440221	1.25177	0.210654	0.711982	#N/A	0.786282	0.87181	0.337286	-0.121863	-0.1047	-0.0719706	#N/A	0.21205	0.765535	0.194476	-0.523618	-0.22953	#N/A	#N/A	#N/A		MT18B_1309_Rv0998	no
MT18B_3503	Rv2639c		Rv2639c	hypothetical protein	CDS	65.3248	0.77658	0.39149	1.98365	0.0472945	0.12592	65.3248	1.0114	0.497104	2.03458	0.0418927	0.103951	65.3248	0.261096	0.462837	0.564121	0.572672	NA	#N/A	0.510855	2.50178	1.25729	-0.0785637	0.2016	0.435941	#N/A	0.22198	#N/A	1.28733	0.0193977	-0.0935672	0.824867	1.09137	0.452703		MT18B_3503_Rv2639c	no
MT18B_7025		MTS0858	MTS0858	putative small regulatory RNA	ncRNA	5.67735	0.775498	0.817517	0.948602	0.342823	0.508177	5.67735	1.49339	0.875021	1.70669	0.0878799	0.180911	5.67735	-0.371602	0.86871	-0.427763	0.668823	NA	#N/A	#N/A	#N/A	#N/A	#N/A	#N/A	#N/A	#N/A	#N/A	#N/A	#N/A	#N/A	#N/A	#N/A	#N/A	#N/A	#N/A	#N/A	yes
MT18B_4597	Rv3453/Rv3454		Rv3453/Rv3454	hypothetical protein	CDS	69.7871	0.77428	0.579707	1.33564	0.181666	0.327399	69.7871	-1.32663	0.717575	-1.84877	0.0644916	0.143455	69.7871	-0.164794	0.666361	-0.247304	0.804673	NA	#N/A	#N/A	#N/A	#N/A	#N/A	#N/A	#N/A	#N/A	#N/A	#N/A	#N/A	#N/A	#N/A	#N/A	#N/A	#N/A	#N/A	#N/A	yes
MT18B_4180	Rv3137	hisN	hisN	histidinol-phosphatase	CDS	54.8791	0.774218	0.463325	1.671	0.0947214	0.206314	54.8791	0.406407	0.583799	0.696142	0.48634	0.619965	54.8791	-0.105811	0.54501	-0.194146	0.846062	NA	#N/A	1.72551	0.483711	-0.232	-0.110916	0.8074	0.645088	#N/A	-0.0429521	#N/A	-1.09794	-0.368338	-0.923661	-0.344874	0.548355	0.311562		MT18B_4180_hisN	no
MT18B_2790	Rv2117		Rv2117	hypothetical protein	CDS	16.3152	0.773294	0.38607	2.00299	0.0451786	0.121377	16.3152	0.993793	0.512989	1.93726	0.0527136	0.122978	16.3152	-0.441873	0.470593	-0.938972	0.347745	NA	#N/A	0.00565149	0.193092	-0.381143	0.0482362	0.3785	0.0737647	#N/A	-1.16273	#N/A	0.17243	-0.185057	-0.39662	-0.0120612	0.0052684	0.461099		MT18B_2790_Rv2117	no
MT18B_5305	Rv2123		Rv2123	PPE family protein	pseudogene	6.31719	0.772729	0.70249	1.09998	0.271339	0.431306	6.31719	1.43552	0.805783	1.78152	0.0748267	0.160733	6.31719	0.0556597	0.776175	0.0717103	0.942832	NA	#N/A	0.688054	0.559402	1.02957	#N/A	-0.0291	-0.558412	#N/A	#N/A	#N/A	0.275145	0.231961	-0.331146	0.866504	1.4949	0.558633		MT18B_5305_Rv2123	no
MT18B_2089	Rv1601	hisB	hisB	imidazole-glycerol-phosphate dehydratase	CDS	241.106	0.772512	0.459516	1.68114	0.0927356	0.203608	241.106	-0.157892	0.559953	-0.281974	0.777964	0.852458	241.106	-0.140513	0.541267	-0.2596	0.795173	0.936954	#N/A	-0.404105	-0.228635	-0.647429	0.320773	0.2265	0.0933235	#N/A	-0.0389941	0.678072	-0.150921	0.149114	-0.25643	-0.149515	-0.0670292	-0.391927		MT18B_2089_hisB	no
MT18B_2750	Rv2086		Rv2086	hypothetical protein	CDS	5.60837	0.77156	0.666159	1.15822	0.246774	0.403836	5.60837	0.562994	0.799709	0.703998	0.481434	0.616	5.60837	1.21651	0.719625	1.69047	0.0909378	NA	#N/A	-0.375448	0.130601	0.35	-0.109359	0.0426	-0.590853	#N/A	-1.07806	#N/A	-0.0153421	-0.622044	-0.702946	-0.121777	-0.325411	0.361335		MT18B_2750_Rv2086	no
MT18B_4019	Rv3027c		Rv3027c	hypothetical protein	CDS	186.198	0.770276	0.658536	1.16968	0.24213	0.399507	186.198	-1.44027	0.760805	-1.89308	0.0583469	0.132786	186.198	-0.501337	0.741894	-0.675753	0.499197	0.838301	#N/A	-0.382547	-0.304439	1.24043	0.146655	0.6871	0.220676	#N/A	-1.12134	#N/A	5.8601	-0.321105	-0.656045	0.318265	0.686317	0.385024		MT18B_4019_Rv3027c	no
MT18B_4583	Rv3441c	mrsA	mrsA	phosphoesterase	CDS	476.619	0.768567	0.349604	2.19839	0.0279211	0.0851403	476.619	0.504174	0.429488	1.1739	0.240436	0.380901	476.619	0.305905	0.418126	0.73161	0.464407	0.824412	#N/A	-0.299167	-0.422891	-1.21557	-0.1976	0.5261	0.660912	#N/A	0.0186342	#N/A	-1.22916	-0.681325	-0.980529	-0.518106	-0.274522	-0.273464		MT18B_4583_mrsA	no
MT18B_2352	Rv1803c		Rv1803c	PE family protein	CDS	134.541	0.767752	0.260489	2.94735	0.0032051	0.0157976	134.541	0.748268	0.344829	2.16997	0.0300091	0.0798832	134.541	0.00576462	0.314027	0.0183571	0.985354	NA	#N/A	-0.740471	-0.788674	1.042	#N/A	-0.0439	-0.916559	#N/A	#N/A	#N/A	0.70507	-0.292831	-0.523465	0.620893	1.11289	1.14423		MT18B_2352_Rv1803c	no
MT18B_3452	Rv2602	vapC41	vapC41	putative toxin VapC41	CDS	160.714	0.766472	0.4686	1.63566	0.10191	0.217547	160.714	0.785697	0.565696	1.3889	0.164862	0.290145	160.714	0.0952633	0.550398	0.173081	0.862588	0.953248	#N/A	0.337379	0.357097	0.215	-0.148801	0.2388	0.390941	#N/A	-0.636362	0.847997	-0.869017	-0.489099	-0.369644	-0.291856	-0.595818	-0.521396		MT18B_3452_vapC41	no
MT18B_4783	Rv3609c	folE	folE	GTP cyclohydrolase I	CDS	510.801	0.765631	0.474288	1.61428	0.106468	0.224356	510.801	1.06795	0.561526	1.90186	0.0571892	0.13058	510.801	0.576043	0.556687	1.03477	0.300776	0.775192	#N/A	0.0133785	0.356012	-0.741714	0.0758749	-0.0893	0.191735	#N/A	1.84479	0.678072	-0.596451	-0.494695	-0.552378	-0.0903002	-0.268113	0.0612111		MT18B_4783_folE	no
MT18B_2055	Rv1558		Rv1558	hypothetical protein	CDS	216.31	0.764093	0.417532	1.83002	0.0672466	0.162343	216.31	0.288596	0.513459	0.562062	0.574073	0.693818	216.31	0.155774	0.494574	0.314966	0.752788	0.92667	#N/A	0.595403	0.238527	0.769	0.0143553	0.1375	0.245059	#N/A	0.300612	#N/A	-0.161986	0.252132	-0.334804	0.0140115	0.158598	0.0662011		MT18B_2055_Rv1558	no
MT18B_1786	Rv1350	fabG2	fabG2	probable 3-oxoacyl-[acyl-carrier protein] reductase FabG2 (3-ketoacyl-acyl carrier protein reductase)	CDS	92.7181	0.763287	0.421534	1.81074	0.0701816	0.167153	92.7181	-0.285662	0.544222	-0.524901	0.599652	0.715109	92.7181	0.0273801	0.498772	0.054895	0.956222	NA	#N/A	0.809722	0.521716	-0.179857	0.506907	0.1506	-0.770912	#N/A	-0.641604	#N/A	0.128527	-0.166981	-0.241391	0.146091	0.56629	-0.0679726		MT18B_1786_fabG2	no
MT18B_3648	Rv2753c	dapA	dapA	dihydrodipicolinate synthase	CDS	376.346	0.762716	0.425131	1.79407	0.0728015	0.171629	376.346	0.97136	0.51072	1.90194	0.0571785	0.13058	376.346	-0.190173	0.503725	-0.377533	0.705778	0.917012	#N/A	0.290446	0.306729	-0.173286	-0.0923402	0.0841	0.0792647	#N/A	0.656878	0.925999	0.334542	-0.365827	-0.55119	-0.334063	-0.339846	-0.361398		MT18B_3648_dapA	no
MT18B_1623	Rv1223	htrA	htrA	probable serine protease	CDS	2433.71	0.759178	0.321386	2.3622	0.0181668	0.0608032	2433.71	0.960198	0.38826	2.47308	0.0133955	0.0427116	2433.71	0.510211	0.386118	1.32139	0.186373	0.703243	#N/A	-0.328803	0.0837811	0.556857	-0.123434	-0.152	0.104265	#N/A	2.77329	#N/A	0.0699256	-0.276431	-0.677281	-0.116144	-0.458608	-0.233865		MT18B_1623_htrA	no
MT18B_2906	Rv2209		Rv2209	hypothetical protein	CDS	259.472	0.756303	0.530286	1.42622	0.153806	0.29112	259.472	0.398295	0.626072	0.636181	0.524659	0.655085	259.472	0.58892	0.615456	0.956885	0.338625	0.786912	#N/A	0.443939	0.637918	-0.359429	-0.394032	-0.0439	0.342941	#N/A	1.58336	#N/A	-0.0415204	-0.332202	-0.482034	-0.0265866	0.310006	0.225223		MT18B_2906_Rv2209	no
MT18B_3394	Rv2552c	aroE	aroE	shikimate 5-dehydrogenase	CDS	171.32	0.755981	0.546192	1.38409	0.16633	0.306795	171.32	1.25801	0.640054	1.96547	0.0493599	0.117541	171.32	0.641942	0.631206	1.01701	0.309149	0.778706	#N/A	-1.17447	-1.02418	-0.350857	0.00144197	-0.3401	0.106118	#N/A	0.175897	#N/A	-1.3334	-0.837292	-0.893341	0.372121	0.124985	0.439987		MT18B_3394_aroE	no
MT18B_3188	Rv2408		Rv2408	PE_PGRS family protein	CDS	7.69148	0.755826	0.611096	1.23684	0.216148	0.367786	7.69148	0.368149	0.758686	0.485245	0.627502	0.740131	7.69148	0.48038	0.684166	0.70214	0.482592	NA	#N/A	-0.283306	1.96293	0.243143	#N/A	-1.1203	-1.42415	#N/A	#N/A	#N/A	0.525574	-0.708319	-0.721255	0.353754	-0.030935	-0.140927		MT18B_3188_Rv2408	no
MT18B_4690	Rv3529c		Rv3529c	hypothetical protein	CDS	80.5062	0.754968	0.54682	1.38065	0.167386	0.308291	80.5062	0.541144	0.65589	0.825054	0.409341	0.552541	80.5062	0.860251	0.630108	1.36524	0.172177	NA	#N/A	0.195586	0.668663	1.55157	-0.560643	0.8319	0.485147	#N/A	-1.03406	#N/A	0.300086	-0.195994	0.0101726	0.974722	1.04219	1.45503		MT18B_4690_Rv3529c	no
MT18B_0171	Rv0125	pepA	pepA	serine protease PepA	CDS	608.783	0.754021	0.309793	2.43395	0.0149349	0.052065	608.783	1.09907	0.379621	2.89518	0.00378938	0.0157244	608.783	0.448952	0.372039	1.20673	0.227535	0.720993	#N/A	0.170102	0.383486	0.0618571	-0.204233	0.111	-0.0171765	1.3505	0.939853	#N/A	-0.297668	0.0717797	-0.268731	0.0972906	0.0476443	0.00755851		MT18B_0171_pepA	no
MT18B_2781	Rv2111c	pup	pup	prokaryotic ubiquitin-like protein Pup	CDS	786.46	0.753759	0.551154	1.3676	0.171437	0.313456	786.46	0.164734	0.641239	0.2569	0.797256	0.864898	786.46	0.335807	0.637503	0.526754	0.598365	0.870479	#N/A	-0.23629	0.298898	-0.539429	-0.356606	-0.1361	0.309618	#N/A	1.76737	#N/A	0.296	0.305575	0.417642	-0.234004	-0.811612	-0.770977		MT18B_2781_pup	no
MT18B_3025	Rv2302		Rv2302	hypothetical protein	CDS	634.787	0.75303	0.556142	1.35403	0.175728	0.31929	634.787	0.408031	0.646318	0.631317	0.527833	0.657736	634.787	0.235425	0.642554	0.366389	0.714075	0.917893	#N/A	-1.17082	-1.02165	0.789429	-0.190997	0.1763	0.211294	2.70044	1.90484	#N/A	2.18772	-0.49836	-0.844507	0.409163	-0.154079	0.516208		MT18B_3025_Rv2302	no
MT18B_4151	Rv3125c		Rv3125c	PPE family protein	CDS	61.8689	0.751394	0.738417	1.01757	NA	NA	61.8689	0.55197	0.818915	0.674026	NA	NA	61.8689	-0.113461	0.810229	-0.140036	NA	NA	#N/A	-0.384878	0.126751	0.673571	#N/A	-0.0893	-0.735265	#N/A	#N/A	#N/A	0.604075	0.0776034	-0.000964852	0.58915	0.964415	0.330233		MT18B_4151_Rv3125c	no
MT18B_2633	Rv2010	vapC15	vapC15	toxin VapC15	CDS	328.263	0.751382	0.46941	1.6007	0.109444	0.228332	328.263	0.0603801	0.564644	0.106935	0.914841	0.94516	328.263	0.502551	0.551272	0.91162	0.361969	0.788829	#N/A	1.59991	1.93692	-1.79571	0.266637	0.4005	0.334853	#N/A	0.258217	#N/A	-2.02425	-1.02434	-1.04727	-0.569648	-0.439944	-0.475619		MT18B_2633_vapC15	no
MT18B_4321	Rv3245c	mtrB	mtrB	two component sensory transduction histidine kinase MtrB	CDS	1376.41	0.749365	0.47219	1.587	NA	NA	1376.41	1.20606	0.556462	2.16737	NA	NA	1376.41	0.337517	0.554855	0.608299	NA	NA	#N/A	-0.331914	-0.52101	-1.342	0.35727	0.0976	0.0646176	#N/A	0.0172093	#N/A	-1.37358	-0.416544	-0.554753	-0.00789625	-1.35227	-1.24043		MT18B_4321_mtrB	no
MT18B_1400	Rv1059		Rv1059	hypothetical protein	CDS	334.615	0.748954	0.376427	1.98964	0.0466307	0.124834	334.615	1.29999	0.456947	2.84494	0.004442	0.0178818	334.615	0.457551	0.448075	1.02115	0.307184	0.776234	#N/A	-0.611244	-0.548803	-2.22157	-0.0394883	0.189	-0.000147059	2.02857	0.341417	#N/A	0.340194	-0.528477	-0.610695	#N/A	#N/A	#N/A		MT18B_1400_Rv1059	no
MT18B_3880	Rv2931	ppsA	ppsA	phenolpthiocerol synthesis type-i polyketide synthase PpsA	CDS	1645.39	0.748064	0.552365	1.35429	0.175643	0.319289	1645.39	-0.0784878	0.6409	-0.122465	0.902531	0.936546	1645.39	0.0891469	0.63886	0.139541	0.889023	0.955799	#N/A	1.83352	-0.0356681	-2.88286	0.480265	0	0.310147	#N/A	0.607232	1.1375	-1.28216	0.0206773	-0.85456	-1.2312	-0.996861	-1.1091		MT18B_3880_ppsA	no
MT18B_0816	Rv0641	rplA	rplA	50S ribosomal protein L1	CDS	3011.61	0.747517	0.289047	2.58615	0.00970554	0.0371668	3011.61	0.688323	0.350834	1.96196	0.0497667	0.118173	3011.61	0.233882	0.348589	0.67094	0.502259	0.840336	#N/A	0.518494	-0.655748	-1.08071	-0.011588	0.3334	0.3615	#N/A	1.32251	0.678072	-2.36911	-0.181429	-1.21628	-1.57622	-1.98029	-1.59058		MT18B_0816_rplA	no
MT18B_4589	Rv3446c		Rv3446c	hypothetical protein	CDS	7.48677	0.747442	0.660382	1.13183	0.257705	0.416837	7.48677	0.861871	0.783933	1.09942	0.271585	0.414745	7.48677	0.12247	0.737656	0.166025	0.868137	NA	#N/A	-1.20948	-0.973159	-0.239286	-0.628162	-0.4344	-1.57	#N/A	-1.59364	#N/A	#N/A	-0.728183	-1.14312	0.426024	0.586869	0.474466		MT18B_4589_Rv3446c	no
MT18B_5018	Rv3784		Rv3784	dTDP-glucose 4,6-dehydratase	CDS	154.207	0.74727	0.527567	1.41645	0.156645	0.294695	154.207	0.679369	0.626495	1.0844	0.278189	0.421587	154.207	0.611328	0.611963	0.998964	0.317812	NA	#N/A	0.842442	1.08628	-0.489286	0.451013	-0.3401	-0.267	#N/A	-0.0629068	#N/A	-0.443568	-0.722624	-0.583082	-0.161385	-0.357169	0.732839		MT18B_5018_Rv3784	no
MT18B_2871	Rv2177c		Rv2177c	transposase	CDS	64.5027	0.746195	0.651829	1.14477	0.252304	0.410743	64.5027	-0.843431	0.766896	-1.0998	0.27142	0.414745	64.5027	0.070577	0.73487	0.0960401	0.923489	NA	#N/A	-0.361768	-0.263545	0.0495714	-0.0394883	0.4222	-0.7695	#N/A	-0.769387	#N/A	0.624877	-0.106856	-0.248291	0.139413	0.118243	0.103135		MT18B_2871_Rv2177c	no
MT18B_3593	Rv2713	sthA	sthA	soluble pyridine nucleotide transhydrogenase	CDS	487.524	0.74469	0.456515	1.63125	NA	NA	487.524	1.04467	0.542768	1.92471	NA	NA	487.524	0.193727	0.537709	0.360283	NA	NA	#N/A	1.0468	1.34369	0.164143	-0.253257	-0.2009	-0.113794	#N/A	0.707525	#N/A	-0.181767	-0.112381	-0.442462	0.4671	0.247146	0.282057		MT18B_3593_sthA	no
MT18B_4030	Rv3036c	TB22.2	TB22.2	probable conserved secreted protein TB22.2	CDS	154.094	0.744618	0.369445	2.0155	0.0438521	0.118489	154.094	0.64881	0.463595	1.39952	0.161657	0.286278	154.094	0.155025	0.440023	0.352311	0.724605	NA	#N/A	-0.396829	0.123732	0.334714	-0.442222	-0.2515	-0.298	#N/A	0.471621	0.678072	#N/A	0.232395	1.14476	-0.0111943	-0.0338001	0.471543		MT18B_4030_TB22.2	no
MT18B_0509	Rv0407	fgd1	fgd1	f420-dependent glucose-6-phosphate dehydrogenase	CDS	297.004	0.744551	0.452042	1.64708	0.0995409	0.213317	297.004	0.473646	0.54442	0.870003	0.384299	0.530786	297.004	0.400482	0.5324	0.75222	0.451919	0.82287	#N/A	-1.15647	2.01329	-0.700143	-0.128156	-0.0893	-0.0861765	#N/A	-0.307573	#N/A	-0.104816	-0.252223	-0.239662	-0.261057	-0.410683	-0.0419378		MT18B_0509_fgd1	no
MT18B_0218	Rv0160c		Rv0160c	PE family protein	CDS	19.2943	0.742668	0.485093	1.53098	0.125775	0.251549	19.2943	0.464063	0.630007	0.736599	0.461366	0.597303	19.2943	0.65852	0.556394	1.18355	0.236591	NA	#N/A	-0.42521	-0.119406	1.00829	#N/A	-0.2688	-0.924882	#N/A	#N/A	#N/A	0.44722	-0.483726	-0.573829	0.187281	0.185403	0.150625		MT18B_0218_Rv0160c	no
MT18B_0796	Rv0629c	recD	recD	exodeoxyribonuclease V alpha subunit	CDS	67.7055	0.741744	0.777324	0.954227	NA	NA	67.7055	0.896027	0.844535	1.06097	NA	NA	67.7055	0.425353	0.83977	0.506511	NA	NA	#N/A	-0.250726	0.238666	1.13386	0.543991	-0.2009	-1.28421	#N/A	-0.742587	#N/A	-0.173507	-0.422822	0.17052	#N/A	#N/A	#N/A		MT18B_0796_recD	no
MT18B_0354	Rv0280		Rv0280	PPE family protein	CDS	915.591	0.741672	0.518927	1.42924	0.152935	0.290469	915.591	1.22875	0.606421	2.02623	0.042741	0.105454	915.591	1.30714	0.604017	2.16409	0.0304576	0.427579	#N/A	-0.32631	-1.70283	-2.23929	#N/A	-0.454	0.489265	#N/A	#N/A	#N/A	#N/A	-0.274334	-0.827311	0.392461	0.164618	-0.0884816		MT18B_0354_Rv0280	no
MT18B_4300	Rv3227	aroA	aroA	3-phosphoshikimate 1-carboxyvinyltransferase	CDS	94.9161	0.741538	0.599543	1.23684	NA	NA	94.9161	1.62939	0.693103	2.35086	NA	NA	94.9161	0.495927	0.683984	0.725056	NA	NA	#N/A	-0.381324	0.687206	-0.426	-0.0969617	0.0976	-0.697676	#N/A	0.197865	#N/A	-0.473903	-0.176623	-0.290054	0.00312538	-0.0396455	-0.050084		MT18B_4300_aroA	no
MT18B_4621	Rv3471c		Rv3471c	hypothetical protein	CDS	5.3878	0.741331	0.629136	1.17833	0.238665	0.395364	5.3878	0.972843	0.759054	1.28165	0.199964	0.332129	5.3878	0.312473	0.702168	0.445012	0.656311	NA	#N/A	-0.316086	-0.123718	0.894	-0.0709665	0.2388	-1.30541	#N/A	-0.845114	#N/A	#N/A	-0.202369	-0.539546	#N/A	#N/A	#N/A		MT18B_4621_Rv3471c	no
MT18B_1937			0	putative transposase	CDS	34.6668	0.740724	0.46706	1.58593	0.112755	0.233176	34.6668	0.62393	0.595265	1.04815	0.294567	0.438826	34.6668	-0.163938	0.549273	-0.298462	0.76535	NA	#N/A	#N/A	#N/A	#N/A	#N/A	#N/A	#N/A	#N/A	#N/A	#N/A	#N/A	#N/A	#N/A	#N/A	#N/A	#N/A	#N/A	#N/A	yes
MT18B_0007	Rv0005	gyrB	gyrB	DNA gyrase subunit B	CDS	3898.68	0.739507	0.48739	1.51728	0.129196	0.256732	3898.68	-0.0459039	0.572455	-0.0801877	0.936088	0.959751	3898.68	0.426765	0.571231	0.747096	0.455005	0.82287	#N/A	0.101785	-0.297622	-1.35529	-0.562772	0.0286	0.107029	-2.13422	1.82456	1.26303	-1.43401	-0.322982	-0.812421	0.302644	-0.215528	0.189849		MT18B_0007_gyrB	no
MT18B_3527	Rv2655c		Rv2655c	hypothetical protein	CDS	34.3406	0.737911	0.418337	1.76392	0.0777462	0.180617	34.3406	1.06819	0.535598	1.99439	0.0461094	0.111766	34.3406	0.0622121	0.492829	0.126235	0.899546	NA	#N/A	0.179127	1.00015	1.05829	0.116365	0.275	-0.956179	#N/A	-0.418247	#N/A	0.0884257	-0.106408	-0.113961	0.367996	0.0773543	0.133126		MT18B_3527_Rv2655c	no
MT18B_2361	Rv1811	mgtC	mgtC	putative mg2+ transport p-type ATPase c MgtC	CDS	153.69	0.737356	0.423414	1.74146	0.0816037	0.186797	153.69	0.163192	0.52621	0.310127	0.756465	0.836178	153.69	-0.145754	0.50163	-0.290562	0.771386	NA	#N/A	0.121066	0.23098	-0.197857	0.0813396	-2.3959	0.522147	#N/A	-0.0785637	#N/A	1.30589	0.107671	-0.484385	-0.0475854	-0.364938	0.620499		MT18B_2361_mgtC	no
MT18B_3137	Rv2371		Rv2371	PE family protein	CDS	4.05375	0.736814	0.828021	0.889849	0.373547	0.539028	4.05375	0.38812	0.879936	0.441078	0.659157	0.76488	4.05375	0.134427	0.872048	0.154151	0.877491	NA	#N/A	-1.04	-0.585116	0.219	#N/A	-0.074	0.231176	#N/A	#N/A	#N/A	1.56599	0.181776	-0.000996287	0.329923	0.591844	0.60703		MT18B_3137_Rv2371	no
MT18B_3286	Rv2469c		Rv2469c	hypothetical protein	CDS	106.471	0.736131	0.596019	1.23508	0.216801	0.367896	106.471	1.74506	0.688462	2.53472	0.0112536	0.0372981	106.471	0.143533	0.681386	0.210648	0.833162	NA	#N/A	-0.201372	-0.200714	0.583286	-0.0573917	0.0286	-0.179529	#N/A	-0.510457	-0.678072	1.88055	-0.372497	-0.303876	-0.0617836	-0.280738	0.041637		MT18B_3286_Rv2469c	no
MT18B_3305	Rv2484c		Rv2484c	hypothetical protein	CDS	1164.92	0.732828	0.467184	1.56861	0.116739	0.239003	1164.92	1.37393	0.551172	2.49274	0.0126762	0.0410778	1164.92	0.517973	0.549358	0.942869	0.345748	0.787639	#N/A	-0.959964	0.126338	0.673143	-0.106249	-0.3219	-0.229029	#N/A	0.901494	#N/A	#N/A	-0.31416	-0.0358341	0.715243	0.758235	0.771672		MT18B_3305_Rv2484c	no
MT18B_0652	Rv0522	gabP	gabP	probable gaba permease	CDS	203.918	0.732606	0.392714	1.86549	0.0621124	0.15343	203.918	1.4247	0.47779	2.98186	0.00286503	0.012508	203.918	0.322881	0.466011	0.692862	0.488396	0.831693	#N/A	0.374572	0.541643	-0.888286	#N/A	-0.1361	-1.18803	#N/A	-0.87479	#N/A	0.660547	-0.633448	-0.525481	#N/A	#N/A	#N/A		MT18B_0652_gabP	no
MT18B_1558	Rv1173	fbiC	fbiC	fo synthase	CDS	1737.31	0.732035	0.608207	1.2036	0.228746	0.382969	1737.31	2.26667	0.694492	3.26378	0.00109935	0.0058405	1737.31	0.578628	0.694128	0.833605	0.404504	0.804628	#N/A	0.487454	0.187809	-2.68457	-0.194295	0.1375	-0.0881176	-1.09085	1.21309	#N/A	-0.361283	-0.0401205	-0.721358	-0.74393	-1.01979	-0.577553		MT18B_1558_fbiC	no
MT18B_3614	Rv2732c		Rv2732c	hypothetical protein	CDS	163.061	0.731415	0.665553	1.09896	NA	NA	163.061	1.53675	0.751168	2.04582	NA	NA	163.061	0.426893	0.747251	0.571284	NA	NA	#N/A	-0.975225	-0.90283	0.235429	-0.172994	-0.0893	0.352676	#N/A	0.0717627	#N/A	0.352601	-0.44438	-0.845165	#N/A	#N/A	#N/A		MT18B_3614_Rv2732c	no
MT18B_0568	Rv0458		Rv0458	hypothetical protein	CDS	1320.6	0.730697	0.662508	1.10293	0.270059	0.430179	1320.6	2.61883	0.745316	3.51371	0.000441887	0.00284436	1320.6	1.02931	0.744977	1.38167	0.167073	0.675025	#N/A	-0.570634	-0.682896	0.839286	0.0071955	-0.4344	-0.309147	#N/A	2.1295	#N/A	1.77314	-0.4179	-0.212626	0.965156	1.18666	1.18294		MT18B_0568_Rv0458	no
MT18B_3530	Rv2657c		Rv2657c	hypothetical protein	CDS	176.707	0.730589	0.434496	1.68146	0.0926728	0.203589	176.707	0.621737	0.530935	1.17102	0.241589	0.381606	176.707	0.405238	0.51249	0.790723	0.429105	0.804628	#N/A	0.0846789	0.697732	1.57429	-0.139236	-0.3959	-0.383441	#N/A	0.647084	0.584963	2.03225	0.145983	0.549398	1.33834	0.786378	0.689153		MT18B_3530_Rv2657c	no
MT18B_2381	Rv1827		Rv1827	hypothetical protein	CDS	3411.6	0.730506	0.303801	2.40456	0.016192	0.055625	3411.6	0.775337	0.367579	2.10931	0.0349182	0.0897828	3411.6	0.292953	0.365808	0.800837	0.423226	0.804628	#N/A	0.481031	0.452317	-0.322286	-0.332789	-0.1047	0.187471	#N/A	1.72523	#N/A	0.386134	0.0349362	-0.455157	-0.584429	-1.3292	-0.625223		MT18B_2381_Rv1827	no
MT18B_1703	Rv1287		Rv1287	hypothetical protein	CDS	109.036	0.728946	0.551555	1.32162	0.186294	0.33335	109.036	0.278957	0.657034	0.424571	0.67115	0.774419	109.036	0.0822722	0.637319	0.129091	0.897286	NA	#N/A	-0.178926	0.0271815	-0.092	-0.168123	0.2869	0.392176	#N/A	0.582717	#N/A	-0.0472134	-0.658246	-0.826269	0.542977	1.16665	1.28252		MT18B_1703_Rv1287	no
MT18B_3311	Rv2487c		Rv2487c	PE family protein	CDS	19.0722	0.727612	0.757934	0.959994	0.337058	0.50187	19.0722	1.38745	0.836211	1.65921	0.097073	0.194973	19.0722	0.31731	0.823278	0.385423	0.699924	NA	#N/A	-2.26264	-1.60003	0.111571	#N/A	-0.4344	-0.609647	#N/A	#N/A	#N/A	0.949985	-0.0529223	-0.301446	-0.209417	-0.27578	-0.510529		MT18B_3311_Rv2487c	no
MT18B_1446	Rv1091		Rv1091	PE family protein	CDS	63.5066	0.7273	0.617789	1.17726	0.239091	0.395722	63.5066	1.80671	0.711548	2.53912	0.0111131	0.0369978	63.5066	0.807674	0.699919	1.15395	0.248519	NA	#N/A	-1.97445	-1.80117	-0.374286	#N/A	0.0144	-0.0178235	#N/A	#N/A	#N/A	0.987829	-0.30856	-0.513789	0.232316	-0.578324	0.683477		MT18B_1446_Rv1091	no
MT18B_3030	Rv2305		Rv2305	hypothetical protein	CDS	82.3127	0.726825	0.411317	1.76707	0.0772168	0.179644	82.3127	1.50776	0.507032	2.9737	0.00294232	0.012769	82.3127	0.442289	0.484015	0.913793	0.360826	NA	#N/A	-0.154004	-0.0527142	-0.865143	-0.258425	-0.1844	0.276676	#N/A	-0.762844	#N/A	#N/A	-0.143533	-0.0652093	0.0575769	-0.294015	-0.219349		MT18B_3030_Rv2305	no
MT18B_0434	Rv0348		Rv0348	hypothetical protein	CDS	582.895	0.725606	0.554888	1.30766	0.190988	0.338856	582.895	0.478622	0.645221	0.741796	0.458211	0.59538	582.895	0.39817	0.64119	0.620986	0.534609	0.858468	#N/A	1.02874	1.98954	1.85986	0.27858	-0.304	-0.439735	#N/A	0.861294	#N/A	0.451935	-0.270139	0.214308	0.0506427	0.254963	-0.604802		MT18B_0434_Rv0348	no
MT18B_3082	Rv2332		Rv2332	NAD-dependent malic enzyme	CDS	125.011	0.723766	0.458254	1.5794	0.114244	0.23555	125.011	0.445811	0.561936	0.793349	0.427574	0.568491	125.011	0.0755473	0.538984	0.140166	0.888529	NA	#N/A	0.576845	1.08578	0.823714	-0.284546	0.5753	0.669618	#N/A	0.0863309	#N/A	0.301057	-0.206947	0.319653	0.223687	0.317661	0.378195		MT18B_3082_Rv2332	no
MT18B_0455	Rv0366c		Rv0366c	hypothetical protein	CDS	38.3225	0.723614	0.447813	1.61589	0.106119	0.224017	38.3225	0.266537	0.581098	0.458678	0.646466	0.756349	38.3225	0.501052	0.522266	0.959381	0.337367	NA	#N/A	-0.848752	-0.558841	1.13586	-1.23786	0.0704	-0.357912	#N/A	0.992043	#N/A	0.0229746	-0.311524	-0.30926	-0.314169	-0.0809945	-0.434572		MT18B_0455_Rv0366c	no
MT18B_4067	Rv3064c		Rv3064c	DoxX family protein	CDS	45.1336	0.723236	0.422777	1.71068	0.0871401	0.195186	45.1336	0.119171	0.556051	0.214317	0.8303	0.886468	45.1336	0.393793	0.49591	0.794082	0.427147	NA	#N/A	0.349954	1.11778	0.683	0.377401	-0.2863	-0.227853	#N/A	0.320003	#N/A	#N/A	-0.465894	-0.35469	-0.148159	-0.115248	0.085483		MT18B_4067_Rv3064c	no
MT18B_4751	Rv3581c	ispF	ispF	2-C-methyl-D-erythritol 2,4-cyclodiphosphate synthase	CDS	519.38	0.72313	0.355737	2.03277	0.0420759	0.115258	519.38	0.201203	0.437945	0.459426	0.645928	0.755955	519.38	0.757293	0.424742	1.78295	0.0745944	0.54869	#N/A	0.665478	1.12279	-0.842143	-0.132894	0.433	0.967265	#N/A	2.21122	0.584963	-0.429018	0.519298	0.906234	-0.292134	-0.290629	-0.153584		MT18B_4751_ispF	no
MT18B_5227	Rv1619		Rv1619	conserved membrane protein	CDS	216.055	0.72273	0.469782	1.53844	0.123942	0.249871	216.055	1.44091	0.559652	2.57465	0.0100342	0.0340674	216.055	0.766654	0.550562	1.39249	0.163773	0.673458	#N/A	0.207597	0.259527	0.504143	0.0186342	-0.1844	-0.698394	#N/A	-0.589297	#N/A	-0.0153155	-0.385367	-0.613131	0.714152	1.052	0.380811		MT18B_5227_Rv1619	no
MT18B_1709	Rv1292	argS	argS	arginyl-tRNA synthetase	CDS	311.188	0.722259	0.419158	1.72312	0.0848674	0.191472	311.188	-0.0935478	0.513658	-0.182121	0.855488	0.90364	311.188	-0.0274683	0.496821	-0.0552881	0.955909	0.979873	#N/A	0.330241	0.504593	-0.755	0.045443	0.1375	-0.00473529	#N/A	-0.979942	#N/A	-0.919256	0.24832	-0.0950804	-0.475489	-0.659604	-0.91799		MT18B_1709_argS	no
MT18B_2506	Rv1925	fadD31	fadD31	probable acyl-CoA ligase FadD31	CDS	3998.22	0.719363	0.416555	1.72693	0.0841798	0.190592	3998.22	0.239568	0.495461	0.483526	0.628722	0.741106	3998.22	-0.0709745	0.49423	-0.143606	0.885812	0.955799	#N/A	-0.422449	-0.34703	-1.35286	0.0881416	-0.1361	0.0337647	#N/A	1.53356	#N/A	-0.801121	0.16392	-0.187488	-0.623152	-1.12961	-0.783968		MT18B_2506_fadD31	no
MT18B_2433	Rv1868		Rv1868	hypothetical protein	CDS	138.495	0.719243	0.293869	2.44749	0.0143854	0.0504139	138.495	0.701648	0.382443	1.83465	0.066558	0.147334	138.495	0.278816	0.351596	0.793	0.427778	NA	#N/A	-0.431421	-0.130816	-0.170571	0.167358	-0.5564	-0.7285	#N/A	-0.0639118	#N/A	1.70175	-0.236264	-0.142563	0.204635	0.740028	0.606624		MT18B_2433_Rv1868	no
MT18B_1974	Rv1498A		Rv1498A	hypothetical protein	CDS	100.166	0.719101	0.430743	1.66944	0.0950293	0.2066	100.166	-0.62288	0.557827	-1.11662	0.264158	0.405867	100.166	-0.0699904	0.509281	-0.13743	0.890691	NA	#N/A	#N/A	#N/A	1.08857	#N/A	#N/A	#N/A	#N/A	#N/A	#N/A	#N/A	#N/A	#N/A	#N/A	#N/A	#N/A		MT18B_1974_Rv1498A	no
MT18B_2150	Rv1648		Rv1648	transmembrane protein	CDS	115.416	0.718797	0.321145	2.23824	0.0252057	0.0786444	115.416	-0.481215	0.438192	-1.09818	0.272125	0.415065	115.416	-0.392803	0.387247	-1.01435	0.310418	NA	#N/A	0.0275872	-0.0795265	0.652857	0.125651	-0.3585	0.2255	#N/A	-0.399096	#N/A	1.57844	-0.526412	-0.952163	0.542249	1.07518	0.404864		MT18B_2150_Rv1648	no
MT18B_0356	Rv0281		Rv0281	hypothetical protein	CDS	391.389	0.718012	0.368048	1.95087	0.0510728	0.132951	391.389	0.681864	0.450425	1.51382	0.130071	0.242524	391.389	0.661788	0.438532	1.5091	0.131273	0.634371	#N/A	-0.847551	-1.40638	-0.317143	-0.0262051	0.2016	-0.151941	#N/A	0.881273	#N/A	#N/A	-0.150228	-0.556223	-0.507885	-0.397063	0.000109441		MT18B_0356_Rv0281	no
MT18B_1150	Rv0885		Rv0885	hypothetical protein	CDS	1044.25	0.717321	0.390617	1.83638	0.0663016	0.160687	1044.25	0.871103	0.468574	1.85905	0.0630195	0.141242	1044.25	0.0884972	0.465107	0.190273	0.849096	0.953248	#N/A	2.07499	1.71668	1.575	0.123004	-0.3219	0.194088	1.18903	1.61793	#N/A	0.388762	3.04092	1.21826	0.748668	-0.0812026	0.17936	DORM_2	MT18B_1150_Rv0885_DORM_2	no
[truncated: 2,961 more rows]
